# Supplementary material for: Programming heterometallic 4f–4f′ helicates under thermodynamic control: the circle is complete
Source: Dalton Trans. 2024 Mar 1;53(13):6050–62. doi: 10.1039/d4dt00610k (PMC10964198; doi:10.1039/d4dt00610k)
Supplement: DT-053-D4DT00610K-s002 [file DT-053-D4DT00610K-s002.cif]

# Electronic Supplementary Material (ESI) for Dalton Transactions.
# This journal is © The Royal Society of Chemistry 2024

####################################################################### 
# 
# This file contains crystal structure data downloaded from the 
# Cambridge Structural Database (CSD) hosted by the Cambridge 
# Crystallographic Data Centre (CCDC).
# 
# Full information about CCDC data access policies and citation 
# guidelines are available at http://www.ccdc.cam.ac.uk/access/V1 
# 
# Audit and citation data items may have been added by the CCDC. 
# Please retain this information to preserve the provenance of 
# this file and to allow appropriate attribution of the data. 
# 
#######################################################################

data_L4
_database_code_depnum_ccdc_archive 'CCDC 2320733'
loop_
_audit_author_name
_audit_author_address
'Laure Guenee'
;university of Geneva
Switzerland
;
_audit_update_record             
;
2023-12-20 deposited with the CCDC.	2024-03-01 downloaded from the CCDC.
;
_audit_creation_date             2021-11-01
_audit_creation_method           
;
Olex2 1.3
(compiled 2020.11.12 svn.r5f609507 for OlexSys, GUI svn.r6408)
;
_shelx_SHELXL_version_number     2018/3
_chemical_name_common            ?
_chemical_name_systematic        ?
_chemical_formula_moiety         'C55 H50 N12 O, 2(C1.5 H4 O0.5)'
_chemical_formula_sum            'C58 H58 N12 O2'
_chemical_formula_weight         955.16
_chemical_melting_point          ?
_chemical_oxdiff_formula         'C58 H58 N12 O2'
loop_
_atom_type_symbol
_atom_type_description
_atom_type_scat_dispersion_real
_atom_type_scat_dispersion_imag
_atom_type_scat_source
C C 0.0181 0.0091 'International Tables Vol C Tables 4.2.6.8 and 6.1.1.4'
H H 0.0000 0.0000 'International Tables Vol C Tables 4.2.6.8 and 6.1.1.4'
N N 0.0311 0.0180 'International Tables Vol C Tables 4.2.6.8 and 6.1.1.4'
O O 0.0492 0.0322 'International Tables Vol C Tables 4.2.6.8 and 6.1.1.4'

_shelx_space_group_comment       
;
The symmetry employed for this shelxl refinement is uniquely defined
by the following loop, which should always be used as a source of
symmetry information in preference to the above space-group names.
They are only intended as comments.
;
_space_group_crystal_system      monoclinic
_space_group_IT_number           15
_space_group_name_H-M_alt        'C 1 2/c 1'
_space_group_name_Hall           '-C 2yc'
loop_
_space_group_symop_operation_xyz
'x, y, z'
'-x, y, -z+1/2'
'x+1/2, y+1/2, z'
'-x+1/2, y+1/2, -z+1/2'
'-x, -y, -z'
'x, -y, z-1/2'
'-x+1/2, -y+1/2, -z'
'x+1/2, -y+1/2, z-1/2'

_cell_length_a                   37.7381(5)
_cell_length_b                   6.47585(9)
_cell_length_c                   42.6340(7)
_cell_angle_alpha                90
_cell_angle_beta                 108.0349(17)
_cell_angle_gamma                90
_cell_volume                     9907.2(3)
_cell_formula_units_Z            8
_cell_measurement_reflns_used    13657
_cell_measurement_temperature    120.00(10)
_cell_measurement_theta_max      73.2840
_cell_measurement_theta_min      2.4600
_shelx_estimated_absorpt_T_max   0.975
_shelx_estimated_absorpt_T_min   0.888
_exptl_absorpt_coefficient_mu    0.641
_exptl_absorpt_correction_T_max  0.977
_exptl_absorpt_correction_T_min  0.900
_exptl_absorpt_correction_type   analytical
_exptl_absorpt_process_details   
;
CrysAlisPro 1.171.41.89a (Rigaku Oxford Diffraction, 2020)
Analytical numeric absorption correction using a multifaceted crystal
model based on expressions derived by R.C. Clark & J.S. Reid.
(Clark, R. C. & Reid, J. S. (1995). Acta Cryst. A51, 887-897)
Empirical absorption correction using spherical harmonics,
implemented in SCALE3 ABSPACK scaling algorithm.
;
_exptl_absorpt_special_details   ?
_exptl_crystal_colour            colourless
_exptl_crystal_colour_primary    colourless
_exptl_crystal_density_diffrn    1.281
_exptl_crystal_density_meas      ?
_exptl_crystal_density_method    ?
_exptl_crystal_description       plate
_exptl_crystal_F_000             4048
loop_
_exptl_crystal_face_index_h
_exptl_crystal_face_index_k
_exptl_crystal_face_index_l
_exptl_crystal_face_perp_dist
-2 0 1 0.0823
2 0 -1 0.0823
1 2 -1 0.0876
-1 -2 1 0.0876
0 0 1 0.0188
0 0 -1 0.0188

_exptl_crystal_size_max          0.19
_exptl_crystal_size_mid          0.17
_exptl_crystal_size_min          0.04
loop_
_exptl_oxdiff_crystal_face_indexfrac_h
_exptl_oxdiff_crystal_face_indexfrac_k
_exptl_oxdiff_crystal_face_indexfrac_l
_exptl_oxdiff_crystal_face_x
_exptl_oxdiff_crystal_face_y
_exptl_oxdiff_crystal_face_z
-1.9996 0.0000 1.0023 -0.0553 -0.0092 -0.0604
1.9996 -0.0000 -1.0023 0.0553 0.0092 0.0604
1.0015 1.9999 -0.9939 -0.3198 -0.0174 0.3551
-1.0015 -1.9999 0.9939 0.3198 0.0174 -0.3551
0.0008 -0.0001 0.9999 0.0017 -0.0379 -0.0030
-0.0008 0.0001 -0.9999 -0.0017 0.0379 0.0030

_exptl_transmission_factor_max   ?
_exptl_transmission_factor_min   ?
_diffrn_reflns_av_R_equivalents  0.0379
_diffrn_reflns_av_unetI/netI     0.0342
_diffrn_reflns_Laue_measured_fraction_full 0.995
_diffrn_reflns_Laue_measured_fraction_max 0.978
_diffrn_reflns_limit_h_max       46
_diffrn_reflns_limit_h_min       -42
_diffrn_reflns_limit_k_max       7
_diffrn_reflns_limit_k_min       -7
_diffrn_reflns_limit_l_max       53
_diffrn_reflns_limit_l_min       -52
_diffrn_reflns_number            40064
_diffrn_reflns_point_group_measured_fraction_full 0.995
_diffrn_reflns_point_group_measured_fraction_max 0.978
_diffrn_reflns_theta_full        67.684
_diffrn_reflns_theta_max         74.254
_diffrn_reflns_theta_min         2.463
_diffrn_ambient_environment      N~2~
_diffrn_ambient_temperature      120.00(10)
_diffrn_detector                 'Hybrid Pixel Array Detector'
_diffrn_detector_area_resol_mean 10.0000
_diffrn_detector_type            'HyPix-Arc 150'
_diffrn_measured_fraction_theta_full 0.995
_diffrn_measured_fraction_theta_max 0.978
_diffrn_measurement_details      
;
List of Runs (angles in degrees, time in seconds):

  # Type    Start    End  Width  t~exp~   \w     \q     \k     \f   Frames
#--------------------------------------------------------------------------
  1  \w     35.00  63.00   0.50    1.00    --   64.07  15.00  90.00   56
  2  \w     51.00 121.00   0.50    1.00    --   77.28  15.00  90.00  140
  3  \w     59.00 116.00   0.50    1.00    --   77.28  15.00   0.00  114
  4  \w     37.00  63.00   0.50    1.00    --   72.58   0.00   0.00   52
  5  \w     33.00 109.00   0.50    1.00    --   64.07  15.00 -30.00  152
  6  \w     46.00  90.00   0.50    1.00    --   77.28  15.00 -90.00   88
  7  \w     49.00  96.00   0.50    1.00    --   77.28  15.00-180.00   94
  8  \w    -49.00 -21.00   0.50    1.00    --  -54.55   0.00-150.00   56
  9  \w    -91.00 -63.00   0.50    1.00    --  -54.55 -15.00 -30.00   56
 10  \w    -48.00 -23.00   0.50    1.00    --  -54.55 -15.00 -30.00   50
 11  \w     43.00  93.00   0.50    1.00    --   64.07-125.00 -60.00  100
 12  \w     40.00  98.00   0.50    1.00    --   77.28-125.00 -60.00  116
 13  \w     30.00  56.00   0.50    1.00    --   64.07 -94.00  30.00   52
 14  \w     28.00  63.00   0.50    1.00    --   64.07 -94.00 -30.00   70
 15  \w     40.00  77.00   0.50    1.00    --   77.28 -94.00 -30.00   74
 16  \w     52.00  98.00   0.50    1.00    --   72.58-125.00  90.00   92
 17  \w     80.00 106.00   0.50    1.00    --   77.28-125.00 150.00   52
 18  \w     48.00  85.00   0.50    1.00    --   77.28 -94.00 150.00   74
 19  \w     32.00  58.00   0.50    1.00    --   64.07 -94.00 150.00   52
 20  \w     40.00  65.00   0.50    1.00    --   77.28 -94.00  90.00   50
 21  \w     40.00  65.00   0.50    1.00    --   77.28 -94.00  60.00   50
 22  \w     27.00  56.00   0.50    1.00    --   64.07 -94.00  90.00   58
 23  \w     40.00  72.00   0.50    1.00    --   77.28 -94.00  30.00   64
 24  \w     45.00  70.00   0.50    1.00    --   77.28 -94.00   0.00   50
 25  \w     58.00  85.00   0.50    1.00    --   77.28 -94.00 -60.00   54
 26  \w     46.00  77.00   0.50    1.00    --   77.28 -94.00-120.00   62
;
_diffrn_measurement_device       'four-circle diffractometer'
_diffrn_measurement_device_type  'XtaLAB Synergy, Dualflex, HyPix-Arc 150'
_diffrn_measurement_method       '\w scans'
_diffrn_orient_matrix_type       
'CrysAlisPro convention (1999,Acta A55,543-557)'
_diffrn_orient_matrix_UB_11      0.0284880000
_diffrn_orient_matrix_UB_12      -0.1733294000
_diffrn_orient_matrix_UB_13      0.0016739000
_diffrn_orient_matrix_UB_21      -0.0143570000
_diffrn_orient_matrix_UB_22      -0.0203107000
_diffrn_orient_matrix_UB_23      -0.0378548000
_diffrn_orient_matrix_UB_31      0.0287230000
_diffrn_orient_matrix_UB_32      0.1617108000
_diffrn_orient_matrix_UB_33      -0.0029728000
_diffrn_radiation_monochromator  mirror
_diffrn_radiation_probe          x-ray
_diffrn_radiation_type           'Cu K\a'
_diffrn_radiation_wavelength     1.54184
_diffrn_source                   'micro-focus sealed X-ray tube'
_diffrn_source_type              'PhotonJet (Cu) X-ray Source'
_reflns_Friedel_coverage         0.000
_reflns_Friedel_fraction_full    .
_reflns_Friedel_fraction_max     .
_reflns_number_gt                7645
_reflns_number_total             9853
_reflns_odcompleteness_completeness 99.20
_reflns_odcompleteness_iscentric 1
_reflns_odcompleteness_theta     71.98
_reflns_special_details          
;
 Reflections were merged by SHELXL according to the crystal
 class for the calculation of statistics and refinement.
 
 _reflns_Friedel_fraction is defined as the number of unique
 Friedel pairs measured divided by the number that would be
 possible theoretically, ignoring centric projections and
 systematic absences.
;
_reflns_threshold_expression     'I > 2\s(I)'
_computing_cell_refinement       'CrysAlisPro 1.171.41.89a (Rigaku OD, 2020)'
_computing_data_collection       'CrysAlisPro 1.171.41.89a (Rigaku OD, 2020)'
_computing_data_reduction        'CrysAlisPro 1.171.41.89a (Rigaku OD, 2020)'
_computing_molecular_graphics    'Olex2 1.3 (Dolomanov et al., 2009)'
_computing_publication_material  'Olex2 1.3 (Dolomanov et al., 2009)'
_computing_structure_refinement  'SHELXL 2018/3 (Sheldrick, 2015)'
_computing_structure_solution    'SHELXT 2018/3 (Sheldrick, 2015)'
_refine_diff_density_max         0.342
_refine_diff_density_min         -0.429
_refine_diff_density_rms         0.057
_refine_ls_extinction_coef       .
_refine_ls_extinction_method     none
_refine_ls_goodness_of_fit_ref   1.059
_refine_ls_hydrogen_treatment    constr
_refine_ls_matrix_type           full
_refine_ls_number_parameters     666
_refine_ls_number_reflns         9853
_refine_ls_number_restraints     11
_refine_ls_R_factor_all          0.0935
_refine_ls_R_factor_gt           0.0758
_refine_ls_restrained_S_all      1.066
_refine_ls_shift/su_max          0.000
_refine_ls_shift/su_mean         0.000
_refine_ls_structure_factor_coef Fsqd
_refine_ls_weighting_details     
'w=1/[\s^2^(Fo^2^)+(0.0914P)^2^+22.8511P] where P=(Fo^2^+2Fc^2^)/3'
_refine_ls_weighting_scheme      calc
_refine_ls_wR_factor_gt          0.2031
_refine_ls_wR_factor_ref         0.2156
_refine_special_details          
;
Solvent disorder:
Two disordered C3H8O (isopropanol) solvent molecules are found 
in the crystal structure. 
Both are located around a 2-fold symmetry axis and their total site 
occupancies were fixed to 0.5 (for O1S-C4S) and 
fixed to 0.25 (for O3A-C56A-C57A and O3B-C56B-C57B).
;
_olex2_refinement_description    
;
1. Fixed Uiso
 At 1.2 times of:
  All C(H) groups, All C(H,H) groups
 At 1.5 times of:
  All C(H,H,H) groups, All O(H) groups
2. Restrained distances
 C4S-C2S = C2S-C3S
 1.54 with sigma of 0.02
 C58-C56A = C58-C57A
 1.54 with sigma of 0.02
 C58-C57B = C58-C56B
 1.54 with sigma of 0.02
 O3A-C58
 1.3 with sigma of 0.02
 O3B-C58
 1.3 with sigma of 0.02
 O1S-C2S
 1.3 with sigma of 0.02
 C56A-O3A
 2.3 with sigma of 0.04
 O3A-C57A
 2.3 with sigma of 0.04
3. Uiso/Uaniso restraints and constraints
Uiso(C3S) = Uiso(C4S)
Uiso(C56A) = Uiso(C57B) = Uiso(C57A) = Uiso(O3B) = Uiso(O3A) = Uiso(C56B)
4. Others
 Fixed Sof: H58A(0.25) H58(0.25) C56A(0.25) H56A(0.25) H56B(0.25) H56C(0.25)
 O3A(0.25) H3AA(0.25) C57A(0.25) H57A(0.25) H57B(0.25) H57C(0.25) C56B(0.25)
 H56D(0.25) H56E(0.25) H56F(0.25) O3B(0.25) H3BA(0.25) C57B(0.25) H57D(0.25)
 H57E(0.25) H57F(0.25) O1S(0.5) H1S(0.5) C2S(0.5) H2S(0.5) C4S(0.5) H4SA(0.5)
 H4SB(0.5) H4SC(0.5) C3S(0.5) H3SA(0.5) H3SB(0.5) H3SC(0.5)
5.a Everything fixed:
 H3AA, H3BA, H1S
5.b Riding coordinates:
 C56A(H56A,H56B,H56C), C57A(H57A,H57B,H57C), C56B(H56D,H56E,H56F), C57B(H57D,
 H57E,H57F), C4S(H4SA,H4SB,H4SC), C3S(H3SA,H3SB,H3SC)
5.c Ternary CH refined with riding coordinates:
 C58(H58A), C58(H58), C2S(H2S)
5.d Secondary CH2 refined with riding coordinates:
 C2(H2A,H2B), C4(H4A,H4B), C19(H19A,H19B), C41(H41A,H41B)
5.e Aromatic/amide H refined with riding coordinates:
 C7(H7), C8(H8), C9(H9), C14(H14), C15(H15), C17(H17), C21(H21), C22(H22),
 C25(H25), C29(H29), C30(H30), C31(H31), C36(H36), C37(H37), C39(H39), C43(H43),
  C48(H48), C49(H49), C51(H51), C52(H52), C54(H54)
5.f Idealised Me refined as rotating group:
 C1(H1A,H1B,H1C), C3(H3A,H3B,H3C), C12(H12A,H12B,H12C), C27(H27A,H27B,H27C),
 C34(H34A,H34B,H34C), C46(H46A,H46B,H46C), C55(H55A,H55B,H55C)
;
_atom_sites_solution_hydrogens   mixed
_atom_sites_solution_primary     dual
_atom_sites_solution_secondary   difmap
loop_
_atom_site_label
_atom_site_type_symbol
_atom_site_fract_x
_atom_site_fract_y
_atom_site_fract_z
_atom_site_U_iso_or_equiv
_atom_site_adp_type
_atom_site_occupancy
_atom_site_site_symmetry_order
_atom_site_calc_flag
_atom_site_refinement_flags_posn
_atom_site_refinement_flags_adp
_atom_site_refinement_flags_occupancy
_atom_site_disorder_assembly
_atom_site_disorder_group
O1 O 0.58671(11) -0.1237(5) 0.29744(8) 0.1031(11) Uani 1 1 d . . . . .
N1 N 0.62926(10) 0.1203(6) 0.29868(8) 0.0756(10) Uani 1 1 d . . . . .
N2 N 0.59487(8) 0.2323(4) 0.35339(7) 0.0549(7) Uani 1 1 d . . . . .
N3 N 0.55174(7) 0.5759(4) 0.36753(6) 0.0465(6) Uani 1 1 d . . . . .
N4 N 0.58295(7) 0.5306(4) 0.42137(6) 0.0426(6) Uani 1 1 d . . . . .
N5 N 0.40522(6) 1.0124(3) 0.46217(6) 0.0399(5) Uani 1 1 d . . . . .
N6 N 0.39364(6) 1.3421(3) 0.47227(6) 0.0361(5) Uani 1 1 d . . . . .
N7 N 0.33556(6) 1.1552(3) 0.49748(6) 0.0354(5) Uani 1 1 d . . . . .
N8 N 0.27649(6) 1.0389(4) 0.54656(6) 0.0412(5) Uani 1 1 d . . . . .
N9 N 0.30298(6) 1.3477(3) 0.54486(6) 0.0356(5) Uani 1 1 d . . . . .
N10 N 0.17753(8) 0.5896(4) 0.67093(7) 0.0538(7) Uani 1 1 d . . . . .
N11 N 0.12307(7) 0.6791(5) 0.63358(7) 0.0532(7) Uani 1 1 d . . . . .
N12 N 0.08798(9) 0.3611(5) 0.66299(10) 0.0819(11) Uani 1 1 d . . . . .
C1 C 0.65902(17) -0.0390(9) 0.26034(13) 0.1051(18) Uani 1 1 d . . . . .
H1A H 0.655058 -0.065899 0.236877 0.158 Uiso 1 1 calc R U . . .
H1B H 0.660660 -0.170417 0.272098 0.158 Uiso 1 1 calc R U . . .
H1C H 0.682250 0.038440 0.269508 0.158 Uiso 1 1 calc R U . . .
C2 C 0.62729(15) 0.0838(9) 0.26417(11) 0.0916(15) Uani 1 1 d . . . . .
H2A H 0.626598 0.218752 0.253075 0.110 Uiso 1 1 calc R U . . .
H2B H 0.603757 0.010646 0.252908 0.110 Uiso 1 1 calc R U . . .
C3 C 0.6429(2) 0.4853(10) 0.30779(15) 0.123(2) Uani 1 1 d . . . . .
H3A H 0.638337 0.506580 0.284108 0.184 Uiso 1 1 calc R U . . .
H3B H 0.661734 0.583969 0.320235 0.184 Uiso 1 1 calc R U . . .
H3C H 0.619701 0.506585 0.313102 0.184 Uiso 1 1 calc R U . . .
C4 C 0.65644(14) 0.2726(8) 0.31674(12) 0.0856(14) Uani 1 1 d . . . . .
H4A H 0.680150 0.252278 0.311766 0.103 Uiso 1 1 calc R U . . .
H4B H 0.661404 0.252064 0.340726 0.103 Uiso 1 1 calc R U . . .
C5 C 0.60809(11) 0.0114(6) 0.31249(10) 0.0636(9) Uani 1 1 d . . . . .
C6 C 0.61078(10) 0.0546(5) 0.34788(9) 0.0568(8) Uani 1 1 d . . . . .
C7 C 0.62716(9) -0.0857(5) 0.37194(9) 0.0551(8) Uani 1 1 d . . . . .
H7 H 0.637697 -0.209508 0.366812 0.066 Uiso 1 1 calc R U . . .
C8 C 0.62799(8) -0.0431(5) 0.40376(9) 0.0488(7) Uani 1 1 d . . . . .
H8 H 0.639461 -0.136634 0.421096 0.059 Uiso 1 1 calc R U . . .
C9 C 0.61188(8) 0.1383(4) 0.41030(8) 0.0443(7) Uani 1 1 d . . . . .
H9 H 0.612240 0.170765 0.432124 0.053 Uiso 1 1 calc R U . . .
C10 C 0.59536(8) 0.2703(4) 0.38455(8) 0.0443(7) Uani 1 1 d . . . . .
C11 C 0.57701(8) 0.4593(5) 0.39121(8) 0.0437(7) Uani 1 1 d . . . . .
C12 C 0.53721(11) 0.5462(6) 0.33192(9) 0.0644(9) Uani 1 1 d . . . . .
H12A H 0.513852 0.623005 0.323166 0.097 Uiso 1 1 calc R U . . .
H12B H 0.532595 0.398912 0.327065 0.097 Uiso 1 1 calc R U . . .
H12C H 0.555437 0.596637 0.321604 0.097 Uiso 1 1 calc R U . . .
C13 C 0.54145(8) 0.7351(5) 0.38444(8) 0.0444(7) Uani 1 1 d . . . . .
C14 C 0.51753(8) 0.9048(5) 0.37360(8) 0.0497(7) Uani 1 1 d . . . . .
H14 H 0.504062 0.924436 0.350958 0.060 Uiso 1 1 calc R U . . .
C15 C 0.51464(8) 1.0413(5) 0.39752(8) 0.0467(7) Uani 1 1 d . . . . .
H15 H 0.498494 1.156705 0.391002 0.056 Uiso 1 1 calc R U . . .
C16 C 0.53449(8) 1.0170(4) 0.43102(8) 0.0409(6) Uani 1 1 d . . . . .
C17 C 0.55734(8) 0.8468(4) 0.44136(8) 0.0404(6) Uani 1 1 d . . . . .
H17 H 0.570363 0.826467 0.464082 0.049 Uiso 1 1 calc R U . . .
C18 C 0.56088(8) 0.7050(4) 0.41761(7) 0.0402(6) Uani 1 1 d . . . . .
C19 C 0.53303(8) 1.1841(4) 0.45544(8) 0.0415(6) Uani 1 1 d . . . . .
H19A H 0.544350 1.311038 0.449775 0.050 Uiso 1 1 calc R U . . .
H19B H 0.548585 1.140094 0.477673 0.050 Uiso 1 1 calc R U . . .
C20 C 0.49439(7) 1.2372(4) 0.45701(7) 0.0388(6) Uani 1 1 d . . . . .
C21 C 0.48510(8) 1.4440(4) 0.46031(8) 0.0409(6) Uani 1 1 d . . . . .
H21 H 0.502081 1.548831 0.458751 0.049 Uiso 1 1 calc R U . . .
C22 C 0.45212(8) 1.5013(4) 0.46576(7) 0.0398(6) Uani 1 1 d . . . . .
H22 H 0.446407 1.641611 0.468546 0.048 Uiso 1 1 calc R U . . .
C23 C 0.42788(7) 1.3421(4) 0.46691(7) 0.0356(6) Uani 1 1 d . . . . .
C24 C 0.43529(7) 1.1351(4) 0.46158(7) 0.0365(6) Uani 1 1 d . . . . .
C25 C 0.46923(8) 1.0815(4) 0.45709(8) 0.0413(6) Uani 1 1 d . . . . .
H25 H 0.474947 0.941324 0.454145 0.050 Uiso 1 1 calc R U . . .
C26 C 0.38137(7) 1.1426(4) 0.46881(7) 0.0360(6) Uani 1 1 d . . . . .
C27 C 0.37554(8) 1.5262(4) 0.47969(9) 0.0464(7) Uani 1 1 d . . . . .
H27A H 0.382461 1.544425 0.503653 0.070 Uiso 1 1 calc R U . . .
H27B H 0.348438 1.510915 0.470601 0.070 Uiso 1 1 calc R U . . .
H27C H 0.383533 1.647170 0.469820 0.070 Uiso 1 1 calc R U . . .
C28 C 0.34526(7) 1.0765(4) 0.47219(7) 0.0344(6) Uani 1 1 d . . . . .
C29 C 0.32431(7) 0.9310(4) 0.45031(7) 0.0369(6) Uani 1 1 d . . . . .
H29 H 0.331988 0.882509 0.432399 0.044 Uiso 1 1 calc R U . . .
C30 C 0.29173(7) 0.8580(4) 0.45528(7) 0.0390(6) Uani 1 1 d . . . . .
H30 H 0.276775 0.757448 0.440951 0.047 Uiso 1 1 calc R U . . .
C31 C 0.28170(7) 0.9347(4) 0.48139(7) 0.0369(6) Uani 1 1 d . . . . .
H31 H 0.259714 0.886635 0.485403 0.044 Uiso 1 1 calc R U . . .
C32 C 0.30381(7) 1.0827(4) 0.50186(7) 0.0340(6) Uani 1 1 d . . . . .
C33 C 0.29403(7) 1.1562(4) 0.53071(7) 0.0351(6) Uani 1 1 d . . . . .
C34 C 0.32008(8) 1.5227(4) 0.53344(8) 0.0415(6) Uani 1 1 d . . . . .
H34A H 0.347269 1.511574 0.542253 0.062 Uiso 1 1 calc R U . . .
H34B H 0.311957 1.651597 0.541135 0.062 Uiso 1 1 calc R U . . .
H34C H 0.312491 1.522440 0.509283 0.062 Uiso 1 1 calc R U . . .
C35 C 0.29063(7) 1.3523(4) 0.57206(7) 0.0369(6) Uani 1 1 d . . . . .
C36 C 0.29171(8) 1.5049(5) 0.59519(8) 0.0423(6) Uani 1 1 d . . . . .
H36 H 0.303168 1.634890 0.594615 0.051 Uiso 1 1 calc R U . . .
C37 C 0.27522(8) 1.4578(5) 0.61913(8) 0.0466(7) Uani 1 1 d . . . . .
H37 H 0.274792 1.560167 0.634968 0.056 Uiso 1 1 calc R U . . .
C38 C 0.25900(9) 1.2632(5) 0.62093(8) 0.0486(7) Uani 1 1 d . . . . .
C39 C 0.25860(9) 1.1133(5) 0.59780(8) 0.0475(7) Uani 1 1 d . . . . .
H39 H 0.247882 0.981752 0.598844 0.057 Uiso 1 1 calc R U . . .
C40 C 0.27420(8) 1.1582(4) 0.57282(7) 0.0403(6) Uani 1 1 d . . . . .
C41 C 0.24374(10) 1.2207(6) 0.64929(9) 0.0590(9) Uani 1 1 d . . . . .
H41A H 0.264224 1.166203 0.668069 0.071 Uiso 1 1 calc R U . . .
H41B H 0.235646 1.353377 0.656381 0.071 Uiso 1 1 calc R U . . .
C42 C 0.21142(9) 1.0705(6) 0.64194(8) 0.0526(8) Uani 1 1 d . . . . .
C43 C 0.21411(9) 0.8909(5) 0.65994(8) 0.0506(8) Uani 1 1 d . . . . .
H43 H 0.237068 0.852356 0.675660 0.061 Uiso 1 1 calc R U . . .
C44 C 0.18237(9) 0.7660(5) 0.65464(8) 0.0497(7) Uani 1 1 d . . . . .
C45 C 0.14179(9) 0.5440(5) 0.65776(8) 0.0511(8) Uani 1 1 d . . . . .
C46 C 0.08414(10) 0.6847(7) 0.61337(10) 0.0698(10) Uani 1 1 d . . . . .
H46A H 0.073903 0.544382 0.610860 0.105 Uiso 1 1 calc R U . . .
H46B H 0.082269 0.741339 0.591603 0.105 Uiso 1 1 calc R U . . .
H46C H 0.070029 0.772015 0.624042 0.105 Uiso 1 1 calc R U . . .
C47 C 0.14923(9) 0.8249(5) 0.63124(8) 0.0507(8) Uani 1 1 d . . . . .
C48 C 0.14607(10) 1.0016(6) 0.61211(9) 0.0593(9) Uani 1 1 d . . . . .
H48 H 0.123336 1.037315 0.595834 0.071 Uiso 1 1 calc R U . . .
C49 C 0.17753(10) 1.1228(6) 0.61786(8) 0.0558(8) Uani 1 1 d . . . . .
H49 H 0.176334 1.244980 0.605236 0.067 Uiso 1 1 calc R U . . .
C50 C 0.12496(10) 0.3635(5) 0.66901(9) 0.0550(8) Uani 1 1 d . . . . .
C51 C 0.14753(10) 0.2071(5) 0.68626(9) 0.0575(8) Uani 1 1 d . . . . .
H51 H 0.173777 0.214155 0.690724 0.069 Uiso 1 1 calc R U . . .
C52 C 0.13167(11) 0.0410(6) 0.69694(10) 0.0645(9) Uani 1 1 d . . . . .
H52 H 0.146990 -0.067586 0.708776 0.077 Uiso 1 1 calc R U . . .
C53 C 0.09381(12) 0.0317(6) 0.69055(11) 0.0725(11) Uani 1 1 d . . . . .
C54 C 0.07341(12) 0.1974(7) 0.67383(13) 0.0880(15) Uani 1 1 d . . . . .
H54 H 0.047197 0.194974 0.669726 0.106 Uiso 1 1 calc R U . . .
C55 C 0.07482(14) -0.1463(7) 0.70235(15) 0.1006(17) Uani 1 1 d . . . . .
H55A H 0.083020 -0.277528 0.695471 0.151 Uiso 1 1 calc R U . . .
H55B H 0.047741 -0.133369 0.692716 0.151 Uiso 1 1 calc R U . . .
H55C H 0.081494 -0.142470 0.726461 0.151 Uiso 1 1 calc R U . . .
C58 C 0.500000 0.904(3) 0.750000 0.258(9) Uiso 1 2 d DS . P . .
H58A H 0.527595 0.898526 0.760736 0.309 Uiso 0.25 1 calc R U P A -1
H58 H 0.474106 0.871742 0.735727 0.309 Uiso 0.25 1 calc R U P B -2
C56A C 0.4898(9) 0.963(7) 0.7130(5) 0.133(3) Uiso 0.25 1 d D . P C -1
H56A H 0.476384 0.851290 0.698619 0.199 Uiso 0.25 1 d R U P C -1
H56B H 0.512994 0.992390 0.708129 0.199 Uiso 0.25 1 d R U P C -1
H56C H 0.474204 1.087050 0.709129 0.199 Uiso 0.25 1 d R U P C -1
O3A O 0.4830(6) 0.983(3) 0.7695(5) 0.133(3) Uiso 0.25 1 d D . P C -1
H3AA H 0.487400 0.920080 0.785830 0.199 Uiso 0.25 1 d . U P D -1
C57A C 0.4813(8) 0.687(3) 0.7505(9) 0.133(3) Uiso 0.25 1 d D . P C -1
H57A H 0.499898 0.578483 0.751604 0.199 Uiso 0.25 1 d R U P C -1
H57B H 0.460378 0.669803 0.730204 0.199 Uiso 0.25 1 d R U P C -1
H57C H 0.472358 0.675603 0.769624 0.199 Uiso 0.25 1 d R U P C -1
C56B C 0.4986(9) 0.950(8) 0.7859(6) 0.133(3) Uiso 0.25 1 d D . P C -2
H56D H 0.494444 1.096978 0.788732 0.199 Uiso 0.25 1 d R U P C -2
H56E H 0.522064 0.906738 0.802172 0.199 Uiso 0.25 1 d R U P C -2
H56F H 0.477954 0.869738 0.789222 0.199 Uiso 0.25 1 d R U P C -2
O3B O 0.5105(6) 1.094(3) 0.7398(5) 0.133(3) Uiso 0.25 1 d D . P C -2
H3BA H 0.508310 1.179120 0.754820 0.199 Uiso 0.25 1 d . U P E -2
C57B C 0.5269(9) 0.742(4) 0.7424(9) 0.133(3) Uiso 0.25 1 d D . P C -2
H57D H 0.550693 0.743381 0.760132 0.199 Uiso 0.25 1 d R U P C -2
H57E H 0.531143 0.774371 0.721372 0.199 Uiso 0.25 1 d R U P C -2
H57F H 0.515503 0.604941 0.741032 0.199 Uiso 0.25 1 d R U P C -2
O1S O 0.2163(3) 0.977(2) 0.2699(3) 0.159(4) Uani 0.5 1 d D . P F -1
H1S H 0.217930 0.869330 0.281060 0.238 Uiso 0.5 1 d . U P G -1
C2S C 0.2439(6) 0.975(3) 0.2578(4) 0.191(11) Uani 0.5 1 d D . P F -1
H2S H 0.263319 0.958850 0.279754 0.230 Uiso 0.5 1 calc R U P F -1
C4S C 0.2483(8) 1.196(3) 0.2566(7) 0.181(5) Uiso 0.5 1 d D . P F -1
H4SA H 0.224225 1.266986 0.250345 0.272 Uiso 0.5 1 d R U P F -1
H4SB H 0.261235 1.226296 0.240446 0.272 Uiso 0.5 1 d R U P F -1
H4SC H 0.263565 1.243406 0.278486 0.272 Uiso 0.5 1 d R U P F -1
C3S C 0.2528(8) 0.783(3) 0.2450(7) 0.181(5) Uiso 0.5 1 d D . P F -1
H3SA H 0.278850 0.750774 0.257099 0.272 Uiso 0.5 1 d R U P F -1
H3SB H 0.249949 0.794764 0.221400 0.272 Uiso 0.5 1 d R U P F -1
H3SC H 0.236679 0.672564 0.248410 0.272 Uiso 0.5 1 d R U P F -1

loop_
_atom_site_aniso_label
_atom_site_aniso_U_11
_atom_site_aniso_U_22
_atom_site_aniso_U_33
_atom_site_aniso_U_23
_atom_site_aniso_U_13
_atom_site_aniso_U_12
O1 0.137(3) 0.082(2) 0.085(2) -0.0202(18) 0.027(2) -0.038(2)
N1 0.085(2) 0.085(2) 0.0628(19) -0.0172(18) 0.0316(17) -0.014(2)
N2 0.0661(17) 0.0418(15) 0.0630(17) -0.0012(13) 0.0290(14) 0.0023(13)
N3 0.0466(14) 0.0390(14) 0.0566(15) -0.0041(11) 0.0199(12) 0.0012(11)
N4 0.0450(13) 0.0315(12) 0.0576(15) 0.0009(11) 0.0253(11) -0.0008(10)
N5 0.0389(12) 0.0240(11) 0.0637(15) -0.0010(10) 0.0258(11) -0.0018(9)
N6 0.0346(11) 0.0223(11) 0.0577(14) -0.0005(10) 0.0235(10) -0.0020(9)
N7 0.0335(11) 0.0224(11) 0.0543(14) 0.0007(9) 0.0196(10) -0.0005(9)
N8 0.0426(13) 0.0325(12) 0.0541(14) -0.0031(10) 0.0233(11) -0.0071(10)
N9 0.0348(11) 0.0247(11) 0.0510(13) 0.0002(9) 0.0187(10) -0.0005(9)
N10 0.0515(15) 0.0448(15) 0.0678(18) -0.0035(13) 0.0226(13) -0.0030(12)
N11 0.0488(15) 0.0556(17) 0.0558(16) -0.0035(13) 0.0171(12) -0.0091(13)
N12 0.0536(18) 0.066(2) 0.121(3) 0.029(2) 0.0185(18) -0.0103(16)
C1 0.152(5) 0.098(4) 0.081(3) -0.014(3) 0.059(3) -0.002(4)
C2 0.118(4) 0.096(4) 0.067(3) -0.016(3) 0.037(3) -0.006(3)
C3 0.149(6) 0.104(5) 0.103(4) 0.006(4) 0.021(4) -0.022(4)
C4 0.091(3) 0.098(4) 0.074(3) -0.021(3) 0.033(2) -0.027(3)
C5 0.070(2) 0.049(2) 0.072(2) -0.0112(18) 0.0220(19) 0.0021(18)
C6 0.062(2) 0.0442(19) 0.071(2) -0.0082(16) 0.0309(17) 0.0007(16)
C7 0.0571(19) 0.0384(17) 0.074(2) -0.0053(16) 0.0264(17) 0.0028(15)
C8 0.0419(16) 0.0367(16) 0.069(2) -0.0037(14) 0.0196(14) -0.0020(13)
C9 0.0398(15) 0.0339(15) 0.0627(19) -0.0026(13) 0.0212(13) -0.0049(12)
C10 0.0440(15) 0.0320(15) 0.0629(19) -0.0018(13) 0.0251(14) -0.0035(12)
C11 0.0442(15) 0.0331(15) 0.0580(18) 0.0019(13) 0.0221(13) -0.0024(12)
C12 0.065(2) 0.065(2) 0.060(2) -0.0093(18) 0.0138(17) 0.0112(18)
C13 0.0399(15) 0.0373(16) 0.0606(18) -0.0022(13) 0.0222(13) -0.0027(12)
C14 0.0428(16) 0.0477(18) 0.0590(19) 0.0013(15) 0.0164(14) 0.0078(14)
C15 0.0397(15) 0.0382(16) 0.065(2) 0.0048(14) 0.0196(14) 0.0062(12)
C16 0.0363(14) 0.0327(14) 0.0610(18) 0.0009(13) 0.0259(13) -0.0039(11)
C17 0.0403(14) 0.0318(14) 0.0549(17) 0.0030(12) 0.0231(13) -0.0025(11)
C18 0.0382(14) 0.0314(14) 0.0571(17) 0.0032(12) 0.0238(13) -0.0022(11)
C19 0.0380(14) 0.0299(14) 0.0633(18) 0.0000(13) 0.0254(13) -0.0032(11)
C20 0.0371(14) 0.0317(14) 0.0529(16) 0.0010(12) 0.0218(12) -0.0022(11)
C21 0.0417(15) 0.0279(14) 0.0595(18) 0.0014(12) 0.0249(13) -0.0064(11)
C22 0.0412(14) 0.0233(13) 0.0599(18) 0.0002(12) 0.0227(13) -0.0026(11)
C23 0.0350(13) 0.0263(13) 0.0505(16) 0.0020(11) 0.0207(12) -0.0001(10)
C24 0.0349(13) 0.0236(13) 0.0561(17) 0.0006(11) 0.0217(12) -0.0027(10)
C25 0.0416(15) 0.0252(13) 0.0650(18) 0.0001(12) 0.0282(13) 0.0011(11)
C26 0.0378(14) 0.0236(13) 0.0510(16) -0.0010(11) 0.0203(12) -0.0031(10)
C27 0.0467(16) 0.0218(13) 0.081(2) -0.0004(13) 0.0349(15) 0.0021(12)
C28 0.0355(13) 0.0203(12) 0.0505(15) 0.0009(11) 0.0179(11) 0.0000(10)
C29 0.0363(13) 0.0273(13) 0.0500(16) -0.0002(11) 0.0175(12) -0.0002(11)
C30 0.0357(13) 0.0256(13) 0.0558(17) -0.0037(12) 0.0145(12) -0.0018(11)
C31 0.0336(13) 0.0251(13) 0.0553(16) -0.0004(11) 0.0184(12) -0.0027(10)
C32 0.0307(12) 0.0219(12) 0.0520(16) 0.0013(11) 0.0164(11) -0.0012(10)
C33 0.0298(12) 0.0252(13) 0.0523(16) -0.0009(11) 0.0158(11) -0.0018(10)
C34 0.0428(15) 0.0230(13) 0.0644(19) -0.0007(12) 0.0252(13) -0.0031(11)
C35 0.0330(13) 0.0296(14) 0.0509(16) -0.0004(11) 0.0169(11) 0.0006(11)
C36 0.0393(14) 0.0327(15) 0.0571(17) -0.0042(12) 0.0182(13) -0.0026(12)
C37 0.0474(16) 0.0421(17) 0.0532(17) -0.0103(14) 0.0198(13) -0.0056(13)
C38 0.0510(17) 0.0457(18) 0.0530(18) -0.0081(14) 0.0218(14) -0.0088(14)
C39 0.0555(18) 0.0372(16) 0.0553(18) -0.0057(13) 0.0253(14) -0.0133(13)
C40 0.0374(14) 0.0327(14) 0.0547(17) -0.0069(12) 0.0198(12) -0.0049(11)
C41 0.068(2) 0.059(2) 0.060(2) -0.0142(17) 0.0330(17) -0.0199(17)
C42 0.0594(19) 0.055(2) 0.0514(18) -0.0095(15) 0.0293(15) -0.0113(16)
C43 0.0474(17) 0.0528(19) 0.0561(18) -0.0054(15) 0.0226(14) -0.0041(14)
C44 0.0508(17) 0.0465(18) 0.0569(18) -0.0073(15) 0.0241(15) -0.0046(14)
C45 0.0536(18) 0.0434(18) 0.0594(19) -0.0042(15) 0.0219(15) -0.0025(14)
C46 0.056(2) 0.082(3) 0.067(2) 0.005(2) 0.0109(17) -0.013(2)
C47 0.0524(17) 0.0524(19) 0.0528(18) -0.0055(15) 0.0243(14) -0.0102(15)
C48 0.060(2) 0.068(2) 0.0519(19) 0.0030(17) 0.0190(16) -0.0085(17)
C49 0.065(2) 0.055(2) 0.0531(19) 0.0017(16) 0.0270(16) -0.0103(16)
C50 0.0584(19) 0.0443(18) 0.065(2) -0.0045(15) 0.0233(16) -0.0075(15)
C51 0.062(2) 0.0490(19) 0.068(2) -0.0023(16) 0.0298(17) -0.0002(16)
C52 0.078(3) 0.046(2) 0.076(2) 0.0019(18) 0.033(2) 0.0033(18)
C53 0.071(2) 0.053(2) 0.092(3) 0.006(2) 0.023(2) -0.0140(19)
C54 0.057(2) 0.072(3) 0.125(4) 0.035(3) 0.014(2) -0.013(2)
C55 0.091(3) 0.069(3) 0.135(4) 0.034(3) 0.026(3) -0.021(3)
O1S 0.139(9) 0.213(12) 0.097(7) -0.003(7) -0.005(5) 0.010(8)
C2S 0.28(3) 0.146(15) 0.096(11) -0.023(10) -0.018(13) 0.099(17)

_geom_special_details            
;
 All esds (except the esd in the dihedral angle between two l.s. planes)
 are estimated using the full covariance matrix.  The cell esds are taken
 into account individually in the estimation of esds in distances, angles
 and torsion angles; correlations between esds in cell parameters are only
 used when they are defined by crystal symmetry.  An approximate (isotropic)
 treatment of cell esds is used for estimating esds involving l.s. planes.
;
loop_
_geom_bond_atom_site_label_1
_geom_bond_atom_site_label_2
_geom_bond_distance
_geom_bond_site_symmetry_2
_geom_bond_publ_flag
O1 C5 1.228(5) . ?
N1 C2 1.469(5) . ?
N1 C4 1.459(5) . ?
N1 C5 1.332(5) . ?
N2 C6 1.351(4) . ?
N2 C10 1.346(4) . ?
N3 C11 1.380(4) . ?
N3 C12 1.458(4) . ?
N3 C13 1.381(4) . ?
N4 C11 1.319(4) . ?
N4 C18 1.383(4) . ?
N5 C24 1.392(3) . ?
N5 C26 1.326(3) . ?
N6 C23 1.380(3) . ?
N6 C26 1.365(3) . ?
N6 C27 1.457(3) . ?
N7 C28 1.342(3) . ?
N7 C32 1.352(3) . ?
N8 C33 1.322(3) . ?
N8 C40 1.385(4) . ?
N9 C33 1.374(3) . ?
N9 C34 1.460(3) . ?
N9 C35 1.378(3) . ?
N10 C44 1.378(4) . ?
N10 C45 1.324(4) . ?
N11 C45 1.370(4) . ?
N11 C46 1.456(4) . ?
N11 C47 1.391(4) . ?
N12 C50 1.339(5) . ?
N12 C54 1.341(5) . ?
C1 H1A 0.9800 . ?
C1 H1B 0.9800 . ?
C1 H1C 0.9800 . ?
C1 C2 1.488(7) . ?
C2 H2A 0.9900 . ?
C2 H2B 0.9900 . ?
C3 H3A 0.9800 . ?
C3 H3B 0.9800 . ?
C3 H3C 0.9800 . ?
C3 C4 1.478(8) . ?
C4 H4A 0.9900 . ?
C4 H4B 0.9900 . ?
C5 C6 1.507(5) . ?
C6 C7 1.366(5) . ?
C7 H7 0.9500 . ?
C7 C8 1.375(5) . ?
C8 H8 0.9500 . ?
C8 C9 1.390(4) . ?
C9 H9 0.9500 . ?
C9 C10 1.378(4) . ?
C10 C11 1.476(4) . ?
C12 H12A 0.9800 . ?
C12 H12B 0.9800 . ?
C12 H12C 0.9800 . ?
C13 C14 1.406(4) . ?
C13 C18 1.391(4) . ?
C14 H14 0.9500 . ?
C14 C15 1.379(4) . ?
C15 H15 0.9500 . ?
C15 C16 1.401(4) . ?
C16 C17 1.385(4) . ?
C16 C19 1.514(4) . ?
C17 H17 0.9500 . ?
C17 C18 1.404(4) . ?
C19 H19A 0.9900 . ?
C19 H19B 0.9900 . ?
C19 C20 1.520(4) . ?
C20 C21 1.402(4) . ?
C20 C25 1.386(4) . ?
C21 H21 0.9500 . ?
C21 C22 1.385(4) . ?
C22 H22 0.9500 . ?
C22 C23 1.389(4) . ?
C23 C24 1.403(4) . ?
C24 C25 1.396(4) . ?
C25 H25 0.9500 . ?
C26 C28 1.477(3) . ?
C27 H27A 0.9800 . ?
C27 H27B 0.9800 . ?
C27 H27C 0.9800 . ?
C28 C29 1.388(4) . ?
C29 H29 0.9500 . ?
C29 C30 1.394(4) . ?
C30 H30 0.9500 . ?
C30 C31 1.375(4) . ?
C31 H31 0.9500 . ?
C31 C32 1.388(4) . ?
C32 C33 1.469(4) . ?
C34 H34A 0.9800 . ?
C34 H34B 0.9800 . ?
C34 H34C 0.9800 . ?
C35 C36 1.387(4) . ?
C35 C40 1.407(4) . ?
C36 H36 0.9500 . ?
C36 C37 1.384(4) . ?
C37 H37 0.9500 . ?
C37 C38 1.413(4) . ?
C38 C39 1.380(4) . ?
C38 C41 1.517(4) . ?
C39 H39 0.9500 . ?
C39 C40 1.397(4) . ?
C41 H41A 0.9900 . ?
C41 H41B 0.9900 . ?
C41 C42 1.515(5) . ?
C42 C43 1.380(5) . ?
C42 C49 1.411(5) . ?
C43 H43 0.9500 . ?
C43 C44 1.405(4) . ?
C44 C47 1.390(5) . ?
C45 C50 1.479(5) . ?
C46 H46A 0.9800 . ?
C46 H46B 0.9800 . ?
C46 H46C 0.9800 . ?
C47 C48 1.389(5) . ?
C48 H48 0.9500 . ?
C48 C49 1.381(5) . ?
C49 H49 0.9500 . ?
C50 C51 1.380(5) . ?
C51 H51 0.9500 . ?
C51 C52 1.376(5) . ?
C52 H52 0.9500 . ?
C52 C53 1.370(5) . ?
C53 C54 1.382(6) . ?
C53 C55 1.523(6) . ?
C54 H54 0.9500 . ?
C55 H55A 0.9800 . ?
C55 H55B 0.9800 . ?
C55 H55C 0.9800 . ?
C58 H58A 1.0000 . ?
C58 H58 1.0000 . ?
C58 C56A 1.552(17) . ?
C58 O3A 1.303(14) . ?
C58 C57A 1.576(17) . ?
C58 C56B 1.577(18) . ?
C58 O3B 1.402(15) . ?
C58 C57B 1.561(18) . ?
C56A H56A 0.9798 . ?
C56A H56B 0.9805 . ?
C56A H56C 0.9793 . ?
O3A H3AA 0.7788 . ?
C57A H57A 0.9807 . ?
C57A H57B 0.9798 . ?
C57A H57C 0.9795 . ?
C56B H56D 0.9802 . ?
C56B H56E 0.9805 . ?
C56B H56F 0.9807 . ?
O3B H3BA 0.8688 . ?
C57B H57D 0.9798 . ?
C57B H57E 0.9802 . ?
C57B H57F 0.9800 . ?
O1S H1S 0.8351 . ?
O1S C2S 1.296(16) . ?
C2S H2S 1.0000 . ?
C2S C4S 1.443(17) . ?
C2S C3S 1.439(17) . ?
C4S H4SA 0.9807 . ?
C4S H4SB 0.9790 . ?
C4S H4SC 0.9811 . ?
C3S H3SA 0.9802 . ?
C3S H3SB 0.9797 . ?
C3S H3SC 0.9798 . ?

loop_
_geom_angle_atom_site_label_1
_geom_angle_atom_site_label_2
_geom_angle_atom_site_label_3
_geom_angle
_geom_angle_site_symmetry_1
_geom_angle_site_symmetry_3
_geom_angle_publ_flag
C4 N1 C2 116.5(4) . . ?
C5 N1 C2 120.4(4) . . ?
C5 N1 C4 123.0(3) . . ?
C10 N2 C6 117.1(3) . . ?
C11 N3 C12 129.9(3) . . ?
C11 N3 C13 105.6(3) . . ?
C13 N3 C12 124.5(3) . . ?
C11 N4 C18 105.0(3) . . ?
C26 N5 C24 104.6(2) . . ?
C23 N6 C27 124.2(2) . . ?
C26 N6 C23 106.6(2) . . ?
C26 N6 C27 129.2(2) . . ?
C28 N7 C32 116.9(2) . . ?
C33 N8 C40 105.0(2) . . ?
C33 N9 C34 128.9(2) . . ?
C33 N9 C35 106.7(2) . . ?
C35 N9 C34 124.3(2) . . ?
C45 N10 C44 104.3(3) . . ?
C45 N11 C46 130.7(3) . . ?
C45 N11 C47 106.0(3) . . ?
C47 N11 C46 123.3(3) . . ?
C50 N12 C54 117.2(3) . . ?
H1A C1 H1B 109.5 . . ?
H1A C1 H1C 109.5 . . ?
H1B C1 H1C 109.5 . . ?
C2 C1 H1A 109.5 . . ?
C2 C1 H1B 109.5 . . ?
C2 C1 H1C 109.5 . . ?
N1 C2 C1 113.8(4) . . ?
N1 C2 H2A 108.8 . . ?
N1 C2 H2B 108.8 . . ?
C1 C2 H2A 108.8 . . ?
C1 C2 H2B 108.8 . . ?
H2A C2 H2B 107.7 . . ?
H3A C3 H3B 109.5 . . ?
H3A C3 H3C 109.5 . . ?
H3B C3 H3C 109.5 . . ?
C4 C3 H3A 109.5 . . ?
C4 C3 H3B 109.5 . . ?
C4 C3 H3C 109.5 . . ?
N1 C4 C3 111.3(5) . . ?
N1 C4 H4A 109.4 . . ?
N1 C4 H4B 109.4 . . ?
C3 C4 H4A 109.4 . . ?
C3 C4 H4B 109.4 . . ?
H4A C4 H4B 108.0 . . ?
O1 C5 N1 122.2(4) . . ?
O1 C5 C6 119.0(4) . . ?
N1 C5 C6 118.7(3) . . ?
N2 C6 C5 115.9(3) . . ?
N2 C6 C7 123.9(3) . . ?
C7 C6 C5 120.2(3) . . ?
C6 C7 H7 120.9 . . ?
C6 C7 C8 118.3(3) . . ?
C8 C7 H7 120.9 . . ?
C7 C8 H8 120.3 . . ?
C7 C8 C9 119.3(3) . . ?
C9 C8 H8 120.3 . . ?
C8 C9 H9 120.6 . . ?
C10 C9 C8 118.8(3) . . ?
C10 C9 H9 120.6 . . ?
N2 C10 C9 122.5(3) . . ?
N2 C10 C11 118.5(3) . . ?
C9 C10 C11 119.0(3) . . ?
N3 C11 C10 124.9(3) . . ?
N4 C11 N3 113.1(3) . . ?
N4 C11 C10 122.0(3) . . ?
N3 C12 H12A 109.5 . . ?
N3 C12 H12B 109.5 . . ?
N3 C12 H12C 109.5 . . ?
H12A C12 H12B 109.5 . . ?
H12A C12 H12C 109.5 . . ?
H12B C12 H12C 109.5 . . ?
N3 C13 C14 131.9(3) . . ?
N3 C13 C18 106.4(3) . . ?
C18 C13 C14 121.8(3) . . ?
C13 C14 H14 121.7 . . ?
C15 C14 C13 116.6(3) . . ?
C15 C14 H14 121.7 . . ?
C14 C15 H15 118.6 . . ?
C14 C15 C16 122.8(3) . . ?
C16 C15 H15 118.6 . . ?
C15 C16 C19 119.9(3) . . ?
C17 C16 C15 119.8(3) . . ?
C17 C16 C19 120.1(3) . . ?
C16 C17 H17 120.7 . . ?
C16 C17 C18 118.7(3) . . ?
C18 C17 H17 120.7 . . ?
N4 C18 C13 110.0(3) . . ?
N4 C18 C17 129.7(3) . . ?
C13 C18 C17 120.3(3) . . ?
C16 C19 H19A 108.4 . . ?
C16 C19 H19B 108.4 . . ?
C16 C19 C20 115.6(2) . . ?
H19A C19 H19B 107.4 . . ?
C20 C19 H19A 108.4 . . ?
C20 C19 H19B 108.4 . . ?
C21 C20 C19 119.6(2) . . ?
C25 C20 C19 120.2(2) . . ?
C25 C20 C21 120.1(2) . . ?
C20 C21 H21 118.7 . . ?
C22 C21 C20 122.6(2) . . ?
C22 C21 H21 118.7 . . ?
C21 C22 H22 121.9 . . ?
C21 C22 C23 116.3(2) . . ?
C23 C22 H22 121.9 . . ?
N6 C23 C22 131.8(2) . . ?
N6 C23 C24 105.7(2) . . ?
C22 C23 C24 122.5(2) . . ?
N5 C24 C23 109.8(2) . . ?
N5 C24 C25 130.4(2) . . ?
C25 C24 C23 119.8(2) . . ?
C20 C25 C24 118.5(2) . . ?
C20 C25 H25 120.7 . . ?
C24 C25 H25 120.7 . . ?
N5 C26 N6 113.3(2) . . ?
N5 C26 C28 122.9(2) . . ?
N6 C26 C28 123.8(2) . . ?
N6 C27 H27A 109.5 . . ?
N6 C27 H27B 109.5 . . ?
N6 C27 H27C 109.5 . . ?
H27A C27 H27B 109.5 . . ?
H27A C27 H27C 109.5 . . ?
H27B C27 H27C 109.5 . . ?
N7 C28 C26 117.2(2) . . ?
N7 C28 C29 123.9(2) . . ?
C29 C28 C26 118.8(2) . . ?
C28 C29 H29 120.9 . . ?
C28 C29 C30 118.3(3) . . ?
C30 C29 H29 120.9 . . ?
C29 C30 H30 120.7 . . ?
C31 C30 C29 118.5(3) . . ?
C31 C30 H30 120.7 . . ?
C30 C31 H31 120.1 . . ?
C30 C31 C32 119.7(2) . . ?
C32 C31 H31 120.1 . . ?
N7 C32 C31 122.6(2) . . ?
N7 C32 C33 117.8(2) . . ?
C31 C32 C33 119.5(2) . . ?
N8 C33 N9 112.8(2) . . ?
N8 C33 C32 122.5(2) . . ?
N9 C33 C32 124.7(2) . . ?
N9 C34 H34A 109.5 . . ?
N9 C34 H34B 109.5 . . ?
N9 C34 H34C 109.5 . . ?
H34A C34 H34B 109.5 . . ?
H34A C34 H34C 109.5 . . ?
H34B C34 H34C 109.5 . . ?
N9 C35 C36 132.1(3) . . ?
N9 C35 C40 105.4(2) . . ?
C36 C35 C40 122.4(3) . . ?
C35 C36 H36 121.8 . . ?
C37 C36 C35 116.5(3) . . ?
C37 C36 H36 121.8 . . ?
C36 C37 H37 118.7 . . ?
C36 C37 C38 122.5(3) . . ?
C38 C37 H37 118.7 . . ?
C37 C38 C41 118.9(3) . . ?
C39 C38 C37 119.8(3) . . ?
C39 C38 C41 121.3(3) . . ?
C38 C39 H39 120.5 . . ?
C38 C39 C40 119.0(3) . . ?
C40 C39 H39 120.5 . . ?
N8 C40 C35 110.0(2) . . ?
N8 C40 C39 130.3(3) . . ?
C39 C40 C35 119.7(3) . . ?
C38 C41 H41A 108.4 . . ?
C38 C41 H41B 108.4 . . ?
H41A C41 H41B 107.4 . . ?
C42 C41 C38 115.6(3) . . ?
C42 C41 H41A 108.4 . . ?
C42 C41 H41B 108.4 . . ?
C43 C42 C41 120.7(3) . . ?
C43 C42 C49 120.1(3) . . ?
C49 C42 C41 119.1(3) . . ?
C42 C43 H43 120.5 . . ?
C42 C43 C44 118.9(3) . . ?
C44 C43 H43 120.5 . . ?
N10 C44 C43 129.5(3) . . ?
N10 C44 C47 111.0(3) . . ?
C47 C44 C43 119.4(3) . . ?
N10 C45 N11 113.4(3) . . ?
N10 C45 C50 121.5(3) . . ?
N11 C45 C50 125.1(3) . . ?
N11 C46 H46A 109.5 . . ?
N11 C46 H46B 109.5 . . ?
N11 C46 H46C 109.5 . . ?
H46A C46 H46B 109.5 . . ?
H46A C46 H46C 109.5 . . ?
H46B C46 H46C 109.5 . . ?
C44 C47 N11 105.3(3) . . ?
C48 C47 N11 131.9(3) . . ?
C48 C47 C44 122.8(3) . . ?
C47 C48 H48 121.6 . . ?
C49 C48 C47 116.8(3) . . ?
C49 C48 H48 121.6 . . ?
C42 C49 H49 119.0 . . ?
C48 C49 C42 121.9(3) . . ?
C48 C49 H49 119.0 . . ?
N12 C50 C45 118.3(3) . . ?
N12 C50 C51 121.9(3) . . ?
C51 C50 C45 119.8(3) . . ?
C50 C51 H51 120.3 . . ?
C52 C51 C50 119.4(3) . . ?
C52 C51 H51 120.3 . . ?
C51 C52 H52 119.9 . . ?
C53 C52 C51 120.1(4) . . ?
C53 C52 H52 119.9 . . ?
C52 C53 C54 116.6(4) . . ?
C52 C53 C55 122.4(4) . . ?
C54 C53 C55 120.9(4) . . ?
N12 C54 C53 124.7(4) . . ?
N12 C54 H54 117.7 . . ?
C53 C54 H54 117.7 . . ?
C53 C55 H55A 109.5 . . ?
C53 C55 H55B 109.5 . . ?
C53 C55 H55C 109.5 . . ?
H55A C55 H55B 109.5 . . ?
H55A C55 H55C 109.5 . . ?
H55B C55 H55C 109.5 . . ?
C56A C58 H58A 111.7 . . ?
C56A C58 C57A 105(2) . . ?
O3A C58 H58A 111.7 . . ?
O3A C58 C56A 122.3(17) . . ?
O3A C58 C57A 91.9(13) . . ?
C57A C58 H58A 111.7 . . ?
C56B C58 H58 108.0 . . ?
O3B C58 H58 108.0 . . ?
O3B C58 C56B 104(2) . . ?
O3B C58 C57B 105.1(13) . . ?
C57B C58 H58 108.0 . . ?
C57B C58 C56B 123(2) . . ?
C58 C56A H56A 111.9 . . ?
C58 C56A H56B 107.8 . . ?
C58 C56A H56C 108.7 . . ?
H56A C56A H56B 109.5 . . ?
H56A C56A H56C 109.6 . . ?
H56B C56A H56C 109.4 . . ?
C58 O3A H3AA 110.6 . . ?
C58 C57A H57A 108.8 . . ?
C58 C57A H57B 109.3 . . ?
C58 C57A H57C 110.3 . . ?
H57A C57A H57B 109.5 . . ?
H57A C57A H57C 109.4 . . ?
H57B C57A H57C 109.5 . . ?
C58 C56B H56D 110.9 . . ?
C58 C56B H56E 109.7 . . ?
C58 C56B H56F 107.9 . . ?
H56D C56B H56E 109.5 . . ?
H56D C56B H56F 109.4 . . ?
H56E C56B H56F 109.5 . . ?
C58 O3B H3BA 103.3 . . ?
C58 C57B H57D 109.4 . . ?
C58 C57B H57E 110.4 . . ?
C58 C57B H57F 108.6 . . ?
H57D C57B H57E 109.5 . . ?
H57D C57B H57F 109.5 . . ?
H57E C57B H57F 109.5 . . ?
C2S O1S H1S 107.1 . . ?
O1S C2S H2S 94.3 . . ?
O1S C2S C4S 97.0(15) . . ?
O1S C2S C3S 118(2) . . ?
C4S C2S H2S 94.3 . . ?
C3S C2S H2S 94.3 . . ?
C3S C2S C4S 143(3) . . ?
C2S C4S H4SA 111.5 . . ?
C2S C4S H4SB 108.2 . . ?
C2S C4S H4SC 108.6 . . ?
H4SA C4S H4SB 109.6 . . ?
H4SA C4S H4SC 109.4 . . ?
H4SB C4S H4SC 109.5 . . ?
C2S C3S H3SA 107.3 . . ?
C2S C3S H3SB 111.0 . . ?
C2S C3S H3SC 110.1 . . ?
H3SA C3S H3SB 109.4 . . ?
H3SA C3S H3SC 109.5 . . ?
H3SB C3S H3SC 109.5 . . ?

loop_
_geom_torsion_atom_site_label_1
_geom_torsion_atom_site_label_2
_geom_torsion_atom_site_label_3
_geom_torsion_atom_site_label_4
_geom_torsion
_geom_torsion_site_symmetry_1
_geom_torsion_site_symmetry_2
_geom_torsion_site_symmetry_3
_geom_torsion_site_symmetry_4
_geom_torsion_publ_flag
O1 C5 C6 N2 -107.0(4) . . . . ?
O1 C5 C6 C7 70.3(5) . . . . ?
N1 C5 C6 N2 73.5(5) . . . . ?
N1 C5 C6 C7 -109.1(4) . . . . ?
N2 C6 C7 C8 -0.9(5) . . . . ?
N2 C10 C11 N3 16.5(4) . . . . ?
N2 C10 C11 N4 -165.1(3) . . . . ?
N3 C13 C14 C15 -177.5(3) . . . . ?
N3 C13 C18 N4 0.1(3) . . . . ?
N3 C13 C18 C17 177.9(2) . . . . ?
N5 C24 C25 C20 178.8(3) . . . . ?
N5 C26 C28 N7 135.9(3) . . . . ?
N5 C26 C28 C29 -41.1(4) . . . . ?
N6 C23 C24 N5 2.7(3) . . . . ?
N6 C23 C24 C25 -176.6(3) . . . . ?
N6 C26 C28 N7 -43.8(4) . . . . ?
N6 C26 C28 C29 139.1(3) . . . . ?
N7 C28 C29 C30 -1.7(4) . . . . ?
N7 C32 C33 N8 -146.8(3) . . . . ?
N7 C32 C33 N9 30.7(4) . . . . ?
N9 C35 C36 C37 177.9(3) . . . . ?
N9 C35 C40 N8 -0.2(3) . . . . ?
N9 C35 C40 C39 -179.8(3) . . . . ?
N10 C44 C47 N11 0.5(4) . . . . ?
N10 C44 C47 C48 177.8(3) . . . . ?
N10 C45 C50 N12 159.0(4) . . . . ?
N10 C45 C50 C51 -18.7(5) . . . . ?
N11 C45 C50 N12 -20.7(5) . . . . ?
N11 C45 C50 C51 161.6(3) . . . . ?
N11 C47 C48 C49 174.9(3) . . . . ?
N12 C50 C51 C52 1.7(6) . . . . ?
C2 N1 C4 C3 77.7(6) . . . . ?
C2 N1 C5 O1 0.9(7) . . . . ?
C2 N1 C5 C6 -179.6(4) . . . . ?
C4 N1 C2 C1 74.5(6) . . . . ?
C4 N1 C5 O1 -176.2(4) . . . . ?
C4 N1 C5 C6 3.3(6) . . . . ?
C5 N1 C2 C1 -102.8(5) . . . . ?
C5 N1 C4 C3 -105.1(6) . . . . ?
C5 C6 C7 C8 -178.0(3) . . . . ?
C6 N2 C10 C9 1.3(4) . . . . ?
C6 N2 C10 C11 -177.8(3) . . . . ?
C6 C7 C8 C9 0.8(5) . . . . ?
C7 C8 C9 C10 0.2(4) . . . . ?
C8 C9 C10 N2 -1.3(4) . . . . ?
C8 C9 C10 C11 177.8(3) . . . . ?
C9 C10 C11 N3 -162.7(3) . . . . ?
C9 C10 C11 N4 15.8(4) . . . . ?
C10 N2 C6 C5 177.1(3) . . . . ?
C10 N2 C6 C7 -0.2(5) . . . . ?
C11 N3 C13 C14 177.9(3) . . . . ?
C11 N3 C13 C18 -0.5(3) . . . . ?
C11 N4 C18 C13 0.4(3) . . . . ?
C11 N4 C18 C17 -177.1(3) . . . . ?
C12 N3 C11 N4 -178.4(3) . . . . ?
C12 N3 C11 C10 0.1(5) . . . . ?
C12 N3 C13 C14 -2.9(5) . . . . ?
C12 N3 C13 C18 178.8(3) . . . . ?
C13 N3 C11 N4 0.8(3) . . . . ?
C13 N3 C11 C10 179.3(3) . . . . ?
C13 C14 C15 C16 0.7(4) . . . . ?
C14 C13 C18 N4 -178.5(3) . . . . ?
C14 C13 C18 C17 -0.7(4) . . . . ?
C14 C15 C16 C17 -2.0(4) . . . . ?
C14 C15 C16 C19 173.7(3) . . . . ?
C15 C16 C17 C18 1.9(4) . . . . ?
C15 C16 C19 C20 58.1(3) . . . . ?
C16 C17 C18 N4 176.7(3) . . . . ?
C16 C17 C18 C13 -0.6(4) . . . . ?
C16 C19 C20 C21 -140.1(3) . . . . ?
C16 C19 C20 C25 43.6(4) . . . . ?
C17 C16 C19 C20 -126.2(3) . . . . ?
C18 N4 C11 N3 -0.7(3) . . . . ?
C18 N4 C11 C10 -179.3(2) . . . . ?
C18 C13 C14 C15 0.7(4) . . . . ?
C19 C16 C17 C18 -173.8(2) . . . . ?
C19 C20 C21 C22 -172.3(3) . . . . ?
C19 C20 C25 C24 174.2(3) . . . . ?
C20 C21 C22 C23 -1.7(5) . . . . ?
C21 C20 C25 C24 -2.1(5) . . . . ?
C21 C22 C23 N6 178.9(3) . . . . ?
C21 C22 C23 C24 -2.5(4) . . . . ?
C22 C23 C24 N5 -176.2(3) . . . . ?
C22 C23 C24 C25 4.4(5) . . . . ?
C23 N6 C26 N5 1.1(3) . . . . ?
C23 N6 C26 C28 -179.2(3) . . . . ?
C23 C24 C25 C20 -2.0(4) . . . . ?
C24 N5 C26 N6 0.6(3) . . . . ?
C24 N5 C26 C28 -179.2(3) . . . . ?
C25 C20 C21 C22 4.1(5) . . . . ?
C26 N5 C24 C23 -2.1(3) . . . . ?
C26 N5 C24 C25 177.2(3) . . . . ?
C26 N6 C23 C22 176.6(3) . . . . ?
C26 N6 C23 C24 -2.2(3) . . . . ?
C26 C28 C29 C30 175.1(3) . . . . ?
C27 N6 C23 C22 -2.8(5) . . . . ?
C27 N6 C23 C24 178.4(3) . . . . ?
C27 N6 C26 N5 -179.6(3) . . . . ?
C27 N6 C26 C28 0.1(5) . . . . ?
C28 N7 C32 C31 -0.4(4) . . . . ?
C28 N7 C32 C33 175.9(2) . . . . ?
C28 C29 C30 C31 0.6(4) . . . . ?
C29 C30 C31 C32 0.5(4) . . . . ?
C30 C31 C32 N7 -0.6(4) . . . . ?
C30 C31 C32 C33 -176.8(3) . . . . ?
C31 C32 C33 N8 29.6(4) . . . . ?
C31 C32 C33 N9 -152.9(3) . . . . ?
C32 N7 C28 C26 -175.3(2) . . . . ?
C32 N7 C28 C29 1.6(4) . . . . ?
C33 N8 C40 C35 0.6(3) . . . . ?
C33 N8 C40 C39 -179.9(3) . . . . ?
C33 N9 C35 C36 -179.2(3) . . . . ?
C33 N9 C35 C40 -0.3(3) . . . . ?
C34 N9 C33 N8 -175.7(3) . . . . ?
C34 N9 C33 C32 6.6(4) . . . . ?
C34 N9 C35 C36 -2.5(5) . . . . ?
C34 N9 C35 C40 176.3(2) . . . . ?
C35 N9 C33 N8 0.7(3) . . . . ?
C35 N9 C33 C32 -177.0(2) . . . . ?
C35 C36 C37 C38 1.9(5) . . . . ?
C36 C35 C40 N8 178.9(3) . . . . ?
C36 C35 C40 C39 -0.7(4) . . . . ?
C36 C37 C38 C39 -1.3(5) . . . . ?
C36 C37 C38 C41 176.2(3) . . . . ?
C37 C38 C39 C40 -0.3(5) . . . . ?
C37 C38 C41 C42 150.5(3) . . . . ?
C38 C39 C40 N8 -178.2(3) . . . . ?
C38 C39 C40 C35 1.3(5) . . . . ?
C38 C41 C42 C43 120.6(4) . . . . ?
C38 C41 C42 C49 -63.5(4) . . . . ?
C39 C38 C41 C42 -32.1(5) . . . . ?
C40 N8 C33 N9 -0.8(3) . . . . ?
C40 N8 C33 C32 177.0(2) . . . . ?
C40 C35 C36 C37 -0.8(4) . . . . ?
C41 C38 C39 C40 -177.8(3) . . . . ?
C41 C42 C43 C44 173.7(3) . . . . ?
C41 C42 C49 C48 -174.1(3) . . . . ?
C42 C43 C44 N10 -175.1(3) . . . . ?
C42 C43 C44 C47 0.7(5) . . . . ?
C43 C42 C49 C48 1.8(5) . . . . ?
C43 C44 C47 N11 -176.0(3) . . . . ?
C43 C44 C47 C48 1.3(5) . . . . ?
C44 N10 C45 N11 0.6(4) . . . . ?
C44 N10 C45 C50 -179.1(3) . . . . ?
C44 C47 C48 C49 -1.7(5) . . . . ?
C45 N10 C44 C43 175.4(3) . . . . ?
C45 N10 C44 C47 -0.7(4) . . . . ?
C45 N11 C47 C44 -0.1(3) . . . . ?
C45 N11 C47 C48 -177.1(4) . . . . ?
C45 C50 C51 C52 179.3(3) . . . . ?
C46 N11 C45 N10 -179.8(3) . . . . ?
C46 N11 C45 C50 0.0(6) . . . . ?
C46 N11 C47 C44 179.4(3) . . . . ?
C46 N11 C47 C48 2.4(6) . . . . ?
C47 N11 C45 N10 -0.4(4) . . . . ?
C47 N11 C45 C50 179.4(3) . . . . ?
C47 C48 C49 C42 0.1(5) . . . . ?
C49 C42 C43 C44 -2.2(5) . . . . ?
C50 N12 C54 C53 -0.3(8) . . . . ?
C50 C51 C52 C53 -0.2(6) . . . . ?
C51 C52 C53 C54 -1.3(6) . . . . ?
C51 C52 C53 C55 -178.8(4) . . . . ?
C52 C53 C54 N12 1.6(8) . . . . ?
C54 N12 C50 C45 -179.1(4) . . . . ?
C54 N12 C50 C51 -1.4(6) . . . . ?
C55 C53 C54 N12 179.1(5) . . . . ?

_shelx_res_file                  
;
TITL CE_080_abs in C2/c
    ce_080_abs.res
    created by SHELXL-2018/3 at 10:15:45 on 01-Nov-2021
REM C2/c (#15 in standard setting)
CELL 1.54184 37.738066 6.47585 42.633981 90 108.0349 90
ZERR 8 0.00053 0.000086 0.000704 0 0.0017 0
LATT 7
SYMM -X,+Y,0.5-Z
SFAC C H N O
UNIT 464 464 96 16
EADP C3S C4S
DFIX 1.54 C4S C2S C2S C3S
DFIX 1.54 C58 C56A C58 C57A
DFIX 1.54 C58 C57B C58 C56B
EADP C56A C57B C57A O3B O3A C56B
DFIX 1.3 O3A C58
DFIX 1.3 O3B C58
DFIX 1.3 O1S C2S
DANG 2.3 C56A O3A
DANG 2.3 O3A C57A

L.S. 10 0 0
PLAN  5
SIZE 0.04 0.17 0.19
TEMP -153
CONF
FREE O3A C57A
BOND
list 4
MORE -1
BOND $H
fmap 2 53
acta
REM <olex2.extras>
REM <HklSrc "%.\\CE_080_abs.hkl">
REM </olex2.extras>

WGHT    0.091400   22.851097
FVAR       1.21004
O1    4    0.586714   -0.123723    0.297440    11.00000    0.13698    0.08238 =
         0.08471   -0.02022    0.02665   -0.03753
N1    3    0.629261    0.120312    0.298680    11.00000    0.08543    0.08459 =
         0.06283   -0.01720    0.03165   -0.01364
N2    3    0.594871    0.232268    0.353385    11.00000    0.06611    0.04180 =
         0.06304   -0.00115    0.02904    0.00231
N3    3    0.551739    0.575912    0.367526    11.00000    0.04661    0.03901 =
         0.05657   -0.00406    0.01994    0.00122
N4    3    0.582946    0.530635    0.421374    11.00000    0.04496    0.03153 =
         0.05764    0.00092    0.02528   -0.00083
N5    3    0.405216    1.012426    0.462170    11.00000    0.03889    0.02402 =
         0.06365   -0.00098    0.02581   -0.00176
N6    3    0.393639    1.342073    0.472266    11.00000    0.03463    0.02225 =
         0.05772   -0.00054    0.02351   -0.00201
N7    3    0.335561    1.155247    0.497480    11.00000    0.03352    0.02244 =
         0.05431    0.00068    0.01961   -0.00051
N8    3    0.276493    1.038926    0.546559    11.00000    0.04257    0.03253 =
         0.05410   -0.00313    0.02330   -0.00708
N9    3    0.302983    1.347663    0.544857    11.00000    0.03482    0.02474 =
         0.05103    0.00025    0.01869   -0.00050
N10   3    0.177533    0.589585    0.670929    11.00000    0.05155    0.04476 =
         0.06785   -0.00348    0.02257   -0.00303
N11   3    0.123071    0.679137    0.633581    11.00000    0.04881    0.05556 =
         0.05585   -0.00354    0.01713   -0.00910
N12   3    0.087979    0.361102    0.662987    11.00000    0.05364    0.06567 =
         0.12062    0.02889    0.01851   -0.01034
C1    1    0.659024   -0.038995    0.260336    11.00000    0.15206    0.09775 =
         0.08113   -0.01448    0.05876   -0.00188
AFIX 137
H1A   2    0.655058   -0.065899    0.236877    11.00000   -1.50000
H1B   2    0.660660   -0.170417    0.272098    11.00000   -1.50000
H1C   2    0.682250    0.038440    0.269508    11.00000   -1.50000
AFIX   0
C2    1    0.627293    0.083843    0.264172    11.00000    0.11808    0.09607 =
         0.06674   -0.01619    0.03733   -0.00600
AFIX  23
H2A   2    0.626598    0.218752    0.253075    11.00000   -1.20000
H2B   2    0.603757    0.010646    0.252908    11.00000   -1.20000
AFIX   0
C3    1    0.642915    0.485347    0.307792    11.00000    0.14897    0.10432 =
         0.10296    0.00610    0.02089   -0.02209
AFIX 137
H3A   2    0.638337    0.506580    0.284108    11.00000   -1.50000
H3B   2    0.661734    0.583969    0.320235    11.00000   -1.50000
H3C   2    0.619701    0.506585    0.313102    11.00000   -1.50000
AFIX   0
C4    1    0.656443    0.272595    0.316738    11.00000    0.09068    0.09789 =
         0.07373   -0.02127    0.03337   -0.02681
AFIX  23
H4A   2    0.680150    0.252278    0.311766    11.00000   -1.20000
H4B   2    0.661404    0.252064    0.340726    11.00000   -1.20000
AFIX   0
C5    1    0.608092    0.011432    0.312492    11.00000    0.06970    0.04933 =
         0.07190   -0.01122    0.02201    0.00208
C6    1    0.610783    0.054634    0.347882    11.00000    0.06246    0.04416 =
         0.07090   -0.00821    0.03086    0.00068
C7    1    0.627159   -0.085702    0.371938    11.00000    0.05710    0.03837 =
         0.07405   -0.00525    0.02644    0.00285
AFIX  43
H7    2    0.637697   -0.209508    0.366812    11.00000   -1.20000
AFIX   0
C8    1    0.627992   -0.043081    0.403761    11.00000    0.04189    0.03667 =
         0.06935   -0.00365    0.01956   -0.00202
AFIX  43
H8    2    0.639461   -0.136634    0.421096    11.00000   -1.20000
AFIX   0
C9    1    0.611877    0.138314    0.410296    11.00000    0.03983    0.03392 =
         0.06274   -0.00265    0.02123   -0.00494
AFIX  43
H9    2    0.612240    0.170765    0.432124    11.00000   -1.20000
AFIX   0
C10   1    0.595361    0.270280    0.384550    11.00000    0.04396    0.03200 =
         0.06289   -0.00183    0.02510   -0.00352
C11   1    0.577008    0.459265    0.391212    11.00000    0.04422    0.03312 =
         0.05805    0.00191    0.02210   -0.00236
C12   1    0.537215    0.546178    0.331921    11.00000    0.06461    0.06499 =
         0.05977   -0.00927    0.01375    0.01118
AFIX 137
H12A  2    0.513852    0.623005    0.323166    11.00000   -1.50000
H12B  2    0.532595    0.398912    0.327065    11.00000   -1.50000
H12C  2    0.555437    0.596637    0.321604    11.00000   -1.50000
AFIX   0
C13   1    0.541445    0.735066    0.384436    11.00000    0.03991    0.03729 =
         0.06062   -0.00219    0.02217   -0.00269
C14   1    0.517533    0.904793    0.373599    11.00000    0.04279    0.04775 =
         0.05899    0.00132    0.01640    0.00779
AFIX  43
H14   2    0.504062    0.924436    0.350958    11.00000   -1.20000
AFIX   0
C15   1    0.514640    1.041265    0.397519    11.00000    0.03972    0.03819 =
         0.06465    0.00480    0.01957    0.00619
AFIX  43
H15   2    0.498494    1.156705    0.391002    11.00000   -1.20000
AFIX   0
C16   1    0.534487    1.017001    0.431020    11.00000    0.03632    0.03271 =
         0.06102    0.00090    0.02587   -0.00394
C17   1    0.557339    0.846840    0.441362    11.00000    0.04026    0.03183 =
         0.05493    0.00304    0.02308   -0.00253
AFIX  43
H17   2    0.570363    0.826467    0.464082    11.00000   -1.20000
AFIX   0
C18   1    0.560883    0.705024    0.417613    11.00000    0.03818    0.03139 =
         0.05712    0.00320    0.02376   -0.00216
C19   1    0.533028    1.184128    0.455437    11.00000    0.03799    0.02994 =
         0.06330   -0.00004    0.02542   -0.00319
AFIX  23
H19A  2    0.544350    1.311038    0.449775    11.00000   -1.20000
H19B  2    0.548585    1.140094    0.477673    11.00000   -1.20000
AFIX   0
C20   1    0.494392    1.237206    0.457013    11.00000    0.03706    0.03167 =
         0.05295    0.00101    0.02184   -0.00220
C21   1    0.485103    1.443967    0.460312    11.00000    0.04168    0.02794 =
         0.05953    0.00143    0.02488   -0.00636
AFIX  43
H21   2    0.502081    1.548831    0.458751    11.00000   -1.20000
AFIX   0
C22   1    0.452123    1.501272    0.465758    11.00000    0.04117    0.02330 =
         0.05987    0.00024    0.02274   -0.00257
AFIX  43
H22   2    0.446407    1.641611    0.468546    11.00000   -1.20000
AFIX   0
C23   1    0.427884    1.342132    0.466914    11.00000    0.03504    0.02631 =
         0.05054    0.00204    0.02074   -0.00015
C24   1    0.435285    1.135071    0.461580    11.00000    0.03488    0.02362 =
         0.05610    0.00056    0.02165   -0.00268
C25   1    0.469230    1.081452    0.457087    11.00000    0.04160    0.02518 =
         0.06498    0.00005    0.02816    0.00110
AFIX  43
H25   2    0.474947    0.941324    0.454145    11.00000   -1.20000
AFIX   0
C26   1    0.381369    1.142632    0.468808    11.00000    0.03776    0.02364 =
         0.05096   -0.00102    0.02031   -0.00309
C27   1    0.375536    1.526219    0.479693    11.00000    0.04674    0.02176 =
         0.08099   -0.00037    0.03491    0.00210
AFIX 137
H27A  2    0.382461    1.544425    0.503653    11.00000   -1.50000
H27B  2    0.348438    1.510915    0.470601    11.00000   -1.50000
H27C  2    0.383533    1.647170    0.469820    11.00000   -1.50000
AFIX   0
C28   1    0.345260    1.076485    0.472189    11.00000    0.03546    0.02030 =
         0.05046    0.00086    0.01792   -0.00004
C29   1    0.324314    0.931046    0.450307    11.00000    0.03626    0.02732 =
         0.04996   -0.00018    0.01749   -0.00021
AFIX  43
H29   2    0.331988    0.882509    0.432399    11.00000   -1.20000
AFIX   0
C30   1    0.291727    0.858022    0.455285    11.00000    0.03572    0.02560 =
         0.05584   -0.00372    0.01453   -0.00181
AFIX  43
H30   2    0.276775    0.757448    0.440951    11.00000   -1.20000
AFIX   0
C31   1    0.281699    0.934738    0.481390    11.00000    0.03358    0.02506 =
         0.05534   -0.00043    0.01838   -0.00272
AFIX  43
H31   2    0.259714    0.886635    0.485403    11.00000   -1.20000
AFIX   0
C32   1    0.303814    1.082715    0.501858    11.00000    0.03069    0.02186 =
         0.05200    0.00129    0.01636   -0.00118
C33   1    0.294026    1.156240    0.530706    11.00000    0.02981    0.02517 =
         0.05234   -0.00085    0.01578   -0.00183
C34   1    0.320081    1.522713    0.533443    11.00000    0.04277    0.02304 =
         0.06444   -0.00068    0.02517   -0.00313
AFIX 137
H34A  2    0.347269    1.511574    0.542253    11.00000   -1.50000
H34B  2    0.311957    1.651597    0.541135    11.00000   -1.50000
H34C  2    0.312491    1.522440    0.509283    11.00000   -1.50000
AFIX   0
C35   1    0.290629    1.352327    0.572063    11.00000    0.03296    0.02963 =
         0.05090   -0.00042    0.01695    0.00056
C36   1    0.291713    1.504911    0.595186    11.00000    0.03932    0.03274 =
         0.05715   -0.00425    0.01821   -0.00258
AFIX  43
H36   2    0.303168    1.634890    0.594615    11.00000   -1.20000
AFIX   0
C37   1    0.275223    1.457777    0.619133    11.00000    0.04743    0.04205 =
         0.05321   -0.01026    0.01976   -0.00561
AFIX  43
H37   2    0.274792    1.560167    0.634968    11.00000   -1.20000
AFIX   0
C38   1    0.259005    1.263213    0.620931    11.00000    0.05095    0.04568 =
         0.05301   -0.00808    0.02180   -0.00878
C39   1    0.258597    1.113313    0.597800    11.00000    0.05547    0.03723 =
         0.05531   -0.00571    0.02530   -0.01333
AFIX  43
H39   2    0.247882    0.981752    0.598844    11.00000   -1.20000
AFIX   0
C40   1    0.274195    1.158153    0.572822    11.00000    0.03740    0.03269 =
         0.05468   -0.00691    0.01977   -0.00488
C41   1    0.243741    1.220713    0.649287    11.00000    0.06770    0.05856 =
         0.05993   -0.01416    0.03303   -0.01985
AFIX  23
H41A  2    0.264224    1.166203    0.668069    11.00000   -1.20000
H41B  2    0.235646    1.353377    0.656381    11.00000   -1.20000
AFIX   0
C42   1    0.211422    1.070547    0.641944    11.00000    0.05937    0.05533 =
         0.05138   -0.00946    0.02930   -0.01133
C43   1    0.214114    0.890935    0.659939    11.00000    0.04740    0.05282 =
         0.05611   -0.00535    0.02258   -0.00412
AFIX  43
H43   2    0.237068    0.852356    0.675660    11.00000   -1.20000
AFIX   0
C44   1    0.182366    0.766043    0.654637    11.00000    0.05081    0.04654 =
         0.05686   -0.00731    0.02413   -0.00462
C45   1    0.141787    0.543984    0.657763    11.00000    0.05363    0.04340 =
         0.05944   -0.00420    0.02191   -0.00255
C46   1    0.084138    0.684670    0.613371    11.00000    0.05569    0.08168 =
         0.06659    0.00521    0.01086   -0.01277
AFIX 137
H46A  2    0.073903    0.544382    0.610860    11.00000   -1.50000
H46B  2    0.082269    0.741339    0.591603    11.00000   -1.50000
H46C  2    0.070029    0.772015    0.624042    11.00000   -1.50000
AFIX   0
C47   1    0.149225    0.824863    0.631243    11.00000    0.05240    0.05239 =
         0.05279   -0.00550    0.02428   -0.01016
C48   1    0.146070    1.001564    0.612109    11.00000    0.05967    0.06759 =
         0.05193    0.00301    0.01897   -0.00850
AFIX  43
H48   2    0.123336    1.037315    0.595834    11.00000   -1.20000
AFIX   0
C49   1    0.177534    1.122815    0.617860    11.00000    0.06497    0.05535 =
         0.05315    0.00175    0.02696   -0.01034
AFIX  43
H49   2    0.176334    1.244980    0.605236    11.00000   -1.20000
AFIX   0
C50   1    0.124961    0.363539    0.669010    11.00000    0.05845    0.04426 =
         0.06505   -0.00446    0.02330   -0.00746
C51   1    0.147533    0.207136    0.686264    11.00000    0.06172    0.04904 =
         0.06828   -0.00232    0.02978   -0.00023
AFIX  43
H51   2    0.173777    0.214155    0.690724    11.00000   -1.20000
AFIX   0
C52   1    0.131669    0.040977    0.696943    11.00000    0.07806    0.04643 =
         0.07556    0.00191    0.03324    0.00332
AFIX  43
H52   2    0.146990   -0.067586    0.708776    11.00000   -1.20000
AFIX   0
C53   1    0.093807    0.031716    0.690548    11.00000    0.07078    0.05316 =
         0.09189    0.00553    0.02282   -0.01396
C54   1    0.073414    0.197353    0.673828    11.00000    0.05709    0.07210 =
         0.12529    0.03463    0.01429   -0.01300
AFIX  43
H54   2    0.047197    0.194974    0.669726    11.00000   -1.20000
AFIX   0
C55   1    0.074825   -0.146268    0.702350    11.00000    0.09137    0.06909 =
         0.13508    0.03357    0.02599   -0.02058
AFIX 137
H55A  2    0.083020   -0.277528    0.695471    11.00000   -1.50000
H55B  2    0.047741   -0.133369    0.692716    11.00000   -1.50000
H55C  2    0.081494   -0.142470    0.726461    11.00000   -1.50000
AFIX   0

C58   1    0.500000    0.903764    0.750000    10.50000    0.25764
PART -1
AFIX  13
H58A  2    0.527595    0.898526    0.760736    10.25000   -1.20000
AFIX  13
PART -2
H58   2    0.474106    0.871742    0.735727    10.25000   -1.20000
AFIX   0
PART -1
C56A  1    0.489754    0.962800    0.712989    10.25000    0.13290
AFIX   3
H56A  2    0.476384    0.851290    0.698619    10.25000   -1.50000
H56B  2    0.512994    0.992390    0.708129    10.25000   -1.50000
H56C  2    0.474204    1.087050    0.709129    10.25000   -1.50000
AFIX   0
O3A   4    0.482988    0.983103    0.769512    10.25000    0.13290
AFIX   1
H3AA  2    0.487400    0.920080    0.785830    10.25000   -1.50000
AFIX   0
C57A  1    0.481338    0.686573    0.750454    10.25000    0.13290
AFIX   3
H57A  2    0.499898    0.578483    0.751604    10.25000   -1.50000
H57B  2    0.460378    0.669803    0.730204    10.25000   -1.50000
H57C  2    0.472358    0.675603    0.769624    10.25000   -1.50000
AFIX   0
PART -2
C56B  1    0.498594    0.949628    0.785932    10.25000    0.13290
AFIX   3
H56D  2    0.494444    1.096978    0.788732    10.25000   -1.50000
H56E  2    0.522064    0.906738    0.802172    10.25000   -1.50000
H56F  2    0.477954    0.869738    0.789222    10.25000   -1.50000
AFIX   0
O3B   4    0.510485    1.093749    0.739802    10.25000    0.13290
AFIX   1
H3BA  2    0.508310    1.179120    0.754820    10.25000   -1.50000
AFIX   0
C57B  1    0.526873    0.742041    0.742372    10.25000    0.13290
AFIX   3
H57D  2    0.550693    0.743381    0.760132    10.25000   -1.50000
H57E  2    0.531143    0.774371    0.721372    10.25000   -1.50000
H57F  2    0.515503    0.604941    0.741032    10.25000   -1.50000
AFIX   0

PART -1
O1S   4    0.216301    0.976731    0.269857    10.50000    0.13868    0.21281 =
         0.09658   -0.00348   -0.00494    0.01036
AFIX   1
H1S   2    0.217930    0.869330    0.281060    10.50000   -1.50000
AFIX   0
C2S   1    0.243885    0.974872    0.257795    10.50000    0.28003    0.14578 =
         0.09568   -0.02257   -0.01830    0.09912
AFIX  13
H2S   2    0.263319    0.958850    0.279754    10.50000   -1.20000
AFIX   0
C4S   1    0.248345    1.195816    0.256616    10.50000    0.18109
AFIX   3
H4SA  2    0.224225    1.266986    0.250345    10.50000   -1.50000
H4SB  2    0.261235    1.226296    0.240446    10.50000   -1.50000
H4SC  2    0.263565    1.243406    0.278486    10.50000   -1.50000
AFIX   0
C3S   1    0.252830    0.783024    0.244970    10.50000    0.18109
AFIX   3
H3SA  2    0.278850    0.750774    0.257099    10.50000   -1.50000
H3SB  2    0.249949    0.794764    0.221400    10.50000   -1.50000
H3SC  2    0.236679    0.672564    0.248410    10.50000   -1.50000
AFIX   0
HKLF 4


REM  CE_080_abs in C2/c
REM wR2 = 0.2156, GooF = S = 1.059, Restrained GooF = 1.066 for all data
REM R1 = 0.0758 for 7645 Fo > 4sig(Fo) and 0.0935 for all 9853 data
REM 666 parameters refined using 11 restraints

END

WGHT      0.0915     22.8524

REM Highest difference peak  0.342,  deepest hole -0.429,  1-sigma level  0.057
Q1    1   0.5000  0.3954  0.7500  10.50000  0.05    0.34
Q2    1   0.2628  1.0226  0.2611  11.00000  0.05    0.33
Q3    1   0.2418  0.9198  0.2945  11.00000  0.05    0.31
Q4    1   0.2449  1.0870  0.2599  11.00000  0.05    0.31
Q5    1   0.6193  0.3398  0.2973  11.00000  0.05    0.27
;
_shelx_res_checksum              92513
_olex2_submission_special_instructions 'No special instructions were received'
_oxdiff_exptl_absorpt_empirical_details 
;
Empirical correction (ABSPACK) includes:
- Absorption correction using spherical harmonics
- Frame scaling
;
_oxdiff_exptl_absorpt_empirical_full_max 1.537
_oxdiff_exptl_absorpt_empirical_full_min 0.655
####################################################################### 
# 
# This file contains crystal structure data downloaded from the 
# Cambridge Structural Database (CSD) hosted by the Cambridge 
# Crystallographic Data Centre (CCDC).
# 
# Full information about CCDC data access policies and citation 
# guidelines are available at http://www.ccdc.cam.ac.uk/access/V1 
# 
# Audit and citation data items may have been added by the CCDC. 
# Please retain this information to preserve the provenance of 
# this file and to allow appropriate attribution of the data. 
# 
#######################################################################

data_L4La2Zn
_database_code_depnum_ccdc_archive 'CCDC 2320735'
loop_
_audit_author_name
_audit_author_address
'Laure Guenee'
;university of Geneva
Switzerland
;
_audit_update_record             
;
2023-12-20 deposited with the CCDC.	2024-03-01 downloaded from the CCDC.
;
# start Validation Reply Form
_vrf_PLAT430_L4La2Zn             
;
PROBLEM: Short Inter D...A Contact O2 ..N68 . 2.51 Ang.
RESPONSE: this oxyen atome (O2) belongs to a disordered SO3 group of 
triflate molecule that is located nearby a disordered acetonotrile
solvent molecule. Both O2 and N68 atoms have partial occupancies
that were fixed to 0.5 (O2) and 0.25 (N68).
;

# end Validation Reply Form

_audit_creation_date             2022-08-26
_audit_creation_method           
;
Olex2 1.3
(compiled 2020.11.12 svn.r5f609507 for OlexSys, GUI svn.r6408)
;
_shelx_SHELXL_version_number     2018/3
_chemical_name_common            ?
_chemical_name_systematic        ?
_chemical_formula_moiety         
'C165 H150 La2 N36 O3 Zn, 8(C F3 O3 S), 7.25(C2 H3 N)'
_chemical_formula_sum            'C187.75 H171.75 F24 La2 N43.25 O27 S8 Zn'
_chemical_formula_weight         4521.59
_chemical_melting_point          ?
_chemical_oxdiff_formula         'C185 H162 Cl F24 La2 N43 O26 S8 Zn'
loop_
_atom_type_symbol
_atom_type_description
_atom_type_scat_dispersion_real
_atom_type_scat_dispersion_imag
_atom_type_scat_source
C C 0.0181 0.0091 'International Tables Vol C Tables 4.2.6.8 and 6.1.1.4'
H H 0.0000 0.0000 'International Tables Vol C Tables 4.2.6.8 and 6.1.1.4'
F F 0.0727 0.0534 'International Tables Vol C Tables 4.2.6.8 and 6.1.1.4'
La La -1.4094 9.0376 'International Tables Vol C Tables 4.2.6.8 and 6.1.1.4'
N N 0.0311 0.0180 'International Tables Vol C Tables 4.2.6.8 and 6.1.1.4'
O O 0.0492 0.0322 'International Tables Vol C Tables 4.2.6.8 and 6.1.1.4'
S S 0.3331 0.5567 'International Tables Vol C Tables 4.2.6.8 and 6.1.1.4'
Zn Zn -1.5491 0.6778 'International Tables Vol C Tables 4.2.6.8 and 6.1.1.4'

_shelx_space_group_comment       
;
The symmetry employed for this shelxl refinement is uniquely defined
by the following loop, which should always be used as a source of
symmetry information in preference to the above space-group names.
They are only intended as comments.
;
_space_group_crystal_system      monoclinic
_space_group_IT_number           15
_space_group_name_H-M_alt        'I 1 2/a 1'
_space_group_name_Hall           '-I 2ya'
loop_
_space_group_symop_operation_xyz
'x, y, z'
'-x+1/2, y, -z'
'x+1/2, y+1/2, z+1/2'
'-x+1, y+1/2, -z+1/2'
'-x, -y, -z'
'x-1/2, -y, z'
'-x+1/2, -y+1/2, -z+1/2'
'x, -y+1/2, z+1/2'

_cell_length_a                   27.68761(13)
_cell_length_b                   50.6972(3)
_cell_length_c                   30.80194(17)
_cell_angle_alpha                90
_cell_angle_beta                 104.6438(5)
_cell_angle_gamma                90
_cell_volume                     41831.7(4)
_cell_formula_units_Z            8
_cell_measurement_reflns_used    112671
_cell_measurement_temperature    99.99(10)
_cell_measurement_theta_max      72.7390
_cell_measurement_theta_min      2.5880
_shelx_estimated_absorpt_T_max   0.533
_shelx_estimated_absorpt_T_min   0.392
_exptl_absorpt_coefficient_mu    4.806
_exptl_absorpt_correction_T_max  0.575
_exptl_absorpt_correction_T_min  0.444
_exptl_absorpt_correction_type   analytical
_exptl_absorpt_process_details   
;
CrysAlisPro 1.171.41.89a (Rigaku Oxford Diffraction, 2020)
Analytical numeric absorption correction using a multifaceted crystal
model based on expressions derived by R.C. Clark & J.S. Reid.
(Clark, R. C. & Reid, J. S. (1995). Acta Cryst. A51, 887-897)
Empirical absorption correction using spherical harmonics,
implemented in SCALE3 ABSPACK scaling algorithm.
;
_exptl_absorpt_special_details   ?
_exptl_crystal_colour            colourless
_exptl_crystal_colour_primary    colourless
_exptl_crystal_density_diffrn    1.436
_exptl_crystal_density_meas      ?
_exptl_crystal_density_method    ?
_exptl_crystal_description       prism
_exptl_crystal_F_000             18440
loop_
_exptl_crystal_face_index_h
_exptl_crystal_face_index_k
_exptl_crystal_face_index_l
_exptl_crystal_face_perp_dist
-2 -4 -5 0.0582
2 1 1 0.0800
3 5 5 0.0840
0 1 0 0.0978
1 0 -1 0.0972
-1 0 1 0.0972
0 -2 1 0.1031
0 2 -1 0.0941
-3 5 1 0.1149
3 -5 -1 0.1149
-1 -5 1 0.0863

_exptl_crystal_size_max          0.24
_exptl_crystal_size_mid          0.21
_exptl_crystal_size_min          0.15
loop_
_exptl_oxdiff_crystal_face_indexfrac_h
_exptl_oxdiff_crystal_face_indexfrac_k
_exptl_oxdiff_crystal_face_indexfrac_l
_exptl_oxdiff_crystal_face_x
_exptl_oxdiff_crystal_face_y
_exptl_oxdiff_crystal_face_z
-1.9996 -3.9976 -4.9960 0.2967 -0.1464 -0.0148
1.9989 0.9983 0.9992 -0.1151 0.0418 -0.0693
2.9990 4.9973 4.9957 -0.3501 0.1377 -0.0212
0.0000 1.0005 -0.0004 -0.0213 -0.0190 0.0106
0.9992 -0.0002 -0.9995 -0.0027 -0.0302 -0.0596
-0.9992 0.0002 0.9995 0.0027 0.0302 0.0596
0.0001 -2.0016 1.0003 0.0131 0.0784 -0.0081
-0.0001 2.0016 -1.0003 -0.0131 -0.0784 0.0081
-2.9979 5.0044 0.9975 -0.0392 -0.0852 0.2055
2.9979 -5.0044 -0.9975 0.0392 0.0852 -0.2055
-0.9993 -5.0023 1.0014 0.1090 0.1251 0.0067

_exptl_transmission_factor_max   ?
_exptl_transmission_factor_min   ?
_diffrn_reflns_av_R_equivalents  0.0253
_diffrn_reflns_av_unetI/netI     0.0207
_diffrn_reflns_Laue_measured_fraction_full 0.998
_diffrn_reflns_Laue_measured_fraction_max 0.985
_diffrn_reflns_limit_h_max       25
_diffrn_reflns_limit_h_min       -34
_diffrn_reflns_limit_k_max       62
_diffrn_reflns_limit_k_min       -62
_diffrn_reflns_limit_l_max       37
_diffrn_reflns_limit_l_min       -30
_diffrn_reflns_number            185218
_diffrn_reflns_point_group_measured_fraction_full 0.998
_diffrn_reflns_point_group_measured_fraction_max 0.985
_diffrn_reflns_theta_full        67.684
_diffrn_reflns_theta_max         72.743
_diffrn_reflns_theta_min         2.592
_diffrn_ambient_environment      N~2~
_diffrn_ambient_temperature      99.99(10)
_diffrn_detector                 'Hybrid Pixel Array Detector'
_diffrn_detector_area_resol_mean 10.0000
_diffrn_detector_type            'HyPix-Arc 150'
_diffrn_measured_fraction_theta_full 0.998
_diffrn_measured_fraction_theta_max 0.985
_diffrn_measurement_details      
;
List of Runs (angles in degrees, time in seconds):

  # Type    Start    End  Width  t~exp~   \w     \q     \k     \f   Frames
#--------------------------------------------------------------------------
  1  \w   -102.00 -75.00   0.50    2.00    --  -57.32 -15.00-180.00   54
  2  \w    -97.00 -21.00   0.50    2.00    --  -57.32   0.00 -90.00  152
  3  \w    -79.00 -35.00   0.50    2.00    --  -57.32 125.00  90.00   88
  4  \w    -63.00 -37.00   0.50    2.00    --  -57.32   0.00-150.00   52
  5  \w    -66.00 -39.00   0.50    2.00    --  -57.32 -15.00-180.00   54
  6  \w     21.00  71.00   0.50    2.00    --   60.51 -94.00-150.00  100
  7  \w     30.00  67.00   0.50    2.00    --   60.51 -94.00 -30.00   74
  8  \w     46.00  71.00   0.50    2.00    --   60.51 -94.00  60.00   50
  9  \w     23.00  55.00   0.50    2.00    --   60.51 -94.00  30.00   64
 10  \w     59.00  85.00   0.50    2.00    --   75.05 -94.00   0.00   52
 11  \w     36.00  71.00   0.50    2.00    --   75.05 -94.00-120.00   70
 12  \w     61.00  92.00   0.50    2.00    --   77.03  15.00 -60.00   62
 13  \w     60.00  86.00   0.50    2.00    --   77.03-125.00-120.00   52
 14  \w     37.00  76.00   0.50    2.00    --   77.03-125.00 150.00   78
 15  \w     65.00 104.00   0.50    2.00    --   77.03-125.00 -60.00   78
 16  \w     59.00  85.00   0.50    2.00    --   77.03 -94.00  90.00   52
 17  \w     55.00 101.00   0.50    2.00    --   77.03-125.00   0.00   92
 18  \w     44.00  69.00   0.50    2.00    --   77.03 -94.00 -60.00   50
 19  \w     81.00 107.00   0.50    2.00    --   77.03-125.00-180.00   52
 20  \w     40.00  76.00   0.50    2.00    --   77.03 -94.00  30.00   72
 21  \w     36.00  63.00   0.50    2.00    --   77.03-125.00-180.00   54
 22  \w     83.00 108.00   0.50    2.00    --   77.03-125.00  90.00   50
 23  \w     44.00  96.00   0.50    2.00    --   77.03  15.00 -90.00  104
 24  \w     44.00  70.00   0.50    2.00    --   77.03-125.00  90.00   52
 25  \w     53.00 110.00   0.50    2.00    --   77.03  15.00  30.00  114
 26  \w     66.00 108.00   0.50    2.00    --   77.03-125.00-150.00   84
 27  \w     83.00 108.00   0.50    2.00    --   77.03-125.00 150.00   50
 28  \w     53.00  82.00   0.50    2.00    --   77.03 -94.00  60.00   58
 29  \w     39.00 112.00   0.50    2.00    --   77.03   0.00   0.00  146
;
_diffrn_measurement_device       'four-circle diffractometer'
_diffrn_measurement_device_type  'XtaLAB Synergy, Dualflex, HyPix-Arc 150'
_diffrn_measurement_method       '\w scans'
_diffrn_orient_matrix_type       
'CrysAlisPro convention (1999,Acta A55,543-557)'
_diffrn_orient_matrix_UB_11      -0.0322297000
_diffrn_orient_matrix_UB_12      -0.0212590000
_diffrn_orient_matrix_UB_13      -0.0294711000
_diffrn_orient_matrix_UB_21      0.0101997000
_diffrn_orient_matrix_UB_22      -0.0189597000
_diffrn_orient_matrix_UB_23      0.0403972000
_diffrn_orient_matrix_UB_31      -0.0465301000
_diffrn_orient_matrix_UB_32      0.0105762000
_diffrn_orient_matrix_UB_33      0.0131152000
_diffrn_radiation_monochromator  mirror
_diffrn_radiation_probe          x-ray
_diffrn_radiation_type           'Cu K\a'
_diffrn_radiation_wavelength     1.54184
_diffrn_source                   'micro-focus sealed X-ray tube'
_diffrn_source_type              'PhotonJet (Cu) X-ray Source'
_reflns_Friedel_coverage         0.000
_reflns_Friedel_fraction_full    .
_reflns_Friedel_fraction_max     .
_reflns_number_gt                36868
_reflns_number_total             41060
_reflns_odcompleteness_completeness 99.16
_reflns_odcompleteness_iscentric 1
_reflns_odcompleteness_theta     71.98
_reflns_special_details          
;
 Reflections were merged by SHELXL according to the crystal
 class for the calculation of statistics and refinement.
 
 _reflns_Friedel_fraction is defined as the number of unique
 Friedel pairs measured divided by the number that would be
 possible theoretically, ignoring centric projections and
 systematic absences.
;
_reflns_threshold_expression     'I > 2\s(I)'
_computing_cell_refinement       'CrysAlisPro 1.171.41.89a (Rigaku OD, 2020)'
_computing_data_collection       'CrysAlisPro 1.171.41.89a (Rigaku OD, 2020)'
_computing_data_reduction        'CrysAlisPro 1.171.41.89a (Rigaku OD, 2020)'
_computing_molecular_graphics    'Olex2 1.3 (Dolomanov et al., 2009)'
_computing_publication_material  'Olex2 1.3 (Dolomanov et al., 2009)'
_computing_structure_refinement  'SHELXL 2018/3 (Sheldrick, 2015)'
_computing_structure_solution    'SHELXT 2018/3 (Sheldrick, 2015)'
_refine_diff_density_max         2.779
_refine_diff_density_min         -0.999
_refine_diff_density_rms         0.133
_refine_ls_extinction_coef       .
_refine_ls_extinction_method     none
_refine_ls_goodness_of_fit_ref   1.048
_refine_ls_hydrogen_treatment    constr
_refine_ls_matrix_type           full
_refine_ls_number_parameters     2715
_refine_ls_number_reflns         41060
_refine_ls_number_restraints     189
_refine_ls_R_factor_all          0.0722
_refine_ls_R_factor_gt           0.0669
_refine_ls_restrained_S_all      1.055
_refine_ls_shift/su_max          0.007
_refine_ls_shift/su_mean         0.000
_refine_ls_structure_factor_coef Fsqd
_refine_ls_weighting_details     
'w=1/[\s^2^(Fo^2^)+(0.1411P)^2^+138.6754P] where P=(Fo^2^+2Fc^2^)/3'
_refine_ls_weighting_scheme      calc
_refine_ls_wR_factor_gt          0.1996
_refine_ls_wR_factor_ref         0.2058
_refine_special_details          ?
_olex2_refinement_description    
;
1. Fixed Uiso
 At 1.2 times of:
  All C(H) groups, All C(H,H) groups
 At 1.5 times of:
  All C(H,H,H) groups
2. Restrained distances
 C4T-S4T
 1.77 with sigma of 0.02
 S9T-C9T
 1.82 with sigma of 0.02
 C9T-F19T
 1.32 with sigma of 0.02
 S9T-O25T
 1.41 with sigma of 0.02
 S9T-O27T
 1.41 with sigma of 0.02
 S9T-O26T
 1.41 with sigma of 0.02
 C9T-F9T
 1.32 with sigma of 0.02
 C9T-F26T
 1.32 with sigma of 0.02
 C6T-F6 = C6T-F4 = C6T-F5
 1.33 with sigma of 0.02
 C6T-S6T
 1.82 with sigma of 0.02
 S6T-O7 = S6T-O8 = S6T-O9
 1.44 with sigma of 0.02
 C7T-S7T
 1.82 with sigma of 0.02
 C7T-F20T = C7T-F21T = C7T-F22T
 1.33 with sigma of 0.02
 C10T-F28T = C10T-F30T = C10T-F29T
 1.33 with sigma of 0.02
 C10T-S10T
 1.82 with sigma of 0.02
 S10T-O28T = S10T-O29T = S10T-O30T
 1.44 with sigma of 0.02
 C59-C60
 1.5 with sigma of 0.02
 C63-C58
 1.5 with sigma of 0.02
 C60-N21
 1.14 with sigma of 0.02
 S3-O66 = S3-O68 = S3-O67
 1.4 with sigma of 0.02
 S3-C66
 1.81 with sigma of 0.02
 F68-C66 = F66-C66 = F67-C66
 1.34 with sigma of 0.02
 C69-C68
 1.5 with sigma of 0.02
 C6T-O8
 2.56 with sigma of 0.04
 C6T-O7
 2.58 with sigma of 0.04
 C6T-O9
 2.57 with sigma of 0.04
 C7T-O19T
 2.56 with sigma of 0.04
 C7T-O20T
 2.58 with sigma of 0.04
 C7T-O21T
 2.57 with sigma of 0.04
 C10T-O30T
 2.57 with sigma of 0.04
 C10T-O29T
 2.56 with sigma of 0.04
 C10T-O28T
 2.58 with sigma of 0.04
 C59-N21
 2.6 with sigma of 0.04
 N68-C68
 2.55 with sigma of 0.04
 S6T-F6 \\sim S6T-F4 \\sim S6T-F5
 with sigma of 0.04
 C6T-O7 \\sim C6T-O8 \\sim C6T-O9
 with sigma of 0.04
 O7-O8 \\sim O8-O9 \\sim O7-O9
 with sigma of 0.04
 S6T-O7 \\sim S6T-O8 \\sim S6T-O9
 with sigma of 0.02
 F6-F4 \\sim F4-F5 \\sim F5-F6
 with sigma of 0.04
 C6T-F6 \\sim C6T-F4 \\sim C6T-F5
 with sigma of 0.02
 C7T-F20T \\sim C7T-F21T \\sim C7T-F22T
 with sigma of 0.02
 S10T-O28T \\sim S10T-O29T \\sim S10T-O30T
 with sigma of 0.02
 O28T-O29T \\sim O29T-O30T \\sim O28T-O30T
 with sigma of 0.04
 C10T-F28T \\sim C10T-F30T \\sim C10T-F29T
 with sigma of 0.02
 F28T-F30T \\sim F30T-F29T \\sim F29T-F28T
 with sigma of 0.04
 C10T-O28T \\sim C10T-O29T \\sim C10T-O30T
 with sigma of 0.04
 S10T-F28T \\sim S10T-F30T \\sim S10T-F29T
 with sigma of 0.04
3. Uiso/Uaniso restraints and constraints
C6T \\sim F6 \\sim F4 \\sim F5 \\sim S6T \\sim O7 \\sim O8 \\sim O9: within 2A
with sigma of 0.04 and sigma for terminal atoms of 0.08 within 2A
C10T \\sim F28T \\sim F30T \\sim F29T \\sim S10T \\sim O28T \\sim O29T \\sim
O30T: within 2A with sigma of 0.04 and sigma for terminal atoms of 0.08 within
2A
: with sigma of 0.1 and sigma for terminal atoms of 0.2
Uanis(C9T) = Uanis(S9T)
Uanis(C7T) = Uanis(F22T)
Uanis(C7T) = Uanis(F21T)
Uanis(C7T) = Uanis(F20T)
Uiso(C63) = Uiso(C59)
Uiso(O27T) = Uiso(O25T)
Uiso(F29T) = Uiso(F28T) = Uiso(F30T)
Uiso(S3) = Uiso(C66)
Uiso(C59) = Uiso(N21)
Uiso(O25T) = Uiso(F26T)
Uiso(O68) = Uiso(O66) = Uiso(O67)
Uiso(F67) = Uiso(F66) = Uiso(F68)
4. Rigid body (RIGU) restrains
 C6T, F6, F4, F5, S6T, O7, O8, O9
 with sigma for 1-2 distances of 0.004 and sigma for 1-3 distances of 0.004
 C10T, F28T, F30T, F29T, S10T, O28T, O29T, O30T
 with sigma for 1-2 distances of 0.004 and sigma for 1-3 distances of 0.004
5. Others
 Fixed Sof: O24T(0.5) C13S(0.5) C14S(0.5) H14A(0.5) H14B(0.5) H14C(0.5)
 S7T(0.5) F20T(0.5) F21T(0.5) O19T(0.5) O20T(0.5) O21T(0.5) S9T(0.5) O26T(0.5)
 O27T(0.5) O25T(0.5) C9T(0.5) F9T(0.5) F26T(0.5) F19T(0.5) C56(0.5) N13(0.5)
 C57(0.5) H57A(0.5) H57B(0.5) H57C(0.5) O2(0.5) F22T(0.5) C7T(0.5) N16(0.5)
 C62(0.5) H62A(0.5) H62B(0.5) H62C(0.5) C61(0.5) C6T(0.5) F6(0.5) F4(0.5)
 F5(0.5) S6T(0.5) O7(0.5) O8(0.5) O9(0.5) N21(0.5) C60(0.5) C59(0.5) H59A(0.5)
 H59B(0.5) H59C(0.5) C58(0.5) C63(0.5) H63A(0.5) H63B(0.5) H63C(0.5) S10T(0.25)
 O28T(0.25) O29T(0.25) O30T(0.25) C10T(0.25) F28T(0.25) F29T(0.25) F30T(0.25)
 N15(0.5) C64(0.5) C65(0.5) H65A(0.5) H65B(0.5) H65C(0.5) S3(0.25) O66(0.25)
 O67(0.25) O68(0.25) C66(0.25) F66(0.25) F67(0.25) F68(0.25) C68(0.25)
 H68A(0.25) H68B(0.25) H68C(0.25) N68(0.25)
6.a Secondary CH2 refined with riding coordinates:
 C13(H13A,H13B), C13B(H13C,H13D), C13C(H13E,H13F), C33(H33A,H33B), C33C(H33C,
 H33D), C33B(H33E,H33F), C47(H47A,H47B), C47C(H47C,H47D), C47B(H47E,H47F),
 C49B(H49A,H49B), C49C(H49C,H49D), C49(H49E,H49F)
6.b Me refined with everything fixed:
 C59(H59A,H59B,H59C), C63(H63A,H63B,H63C), C68(H68A,H68B,H68C)
6.c Aromatic/amide H refined with riding coordinates:
 C1C(H1C), C1B(H1B), C1(H1), C3(H3), C3B(H3B), C3C(H3C), C4(H4), C4B(H4B),
 C4C(H4C), C8(H8), C8C(H8C), C8B(H8B), C9(H9), C9B(H9B), C9C(H9C), C11(H11),
 C11C(H11C), C11B(H11B), C15B(H15B), C15(H15), C15C(H15C), C19B(H19B), C19(H19),
  C19C(H19C), C20B(H20B), C20C(H20C), C20(H20), C22(H22), C22C(H22C),
 C22B(H22B), C23B(H23B), C23(H23), C23C(H23C), C24(H24), C24C(H24C), C24B(H24B),
  C28C(H28C), C28(H28), C28B(H28B), C30C(H30C), C30(H30), C30B(H30B),
 C31C(H31C), C31B(H31B), C31(H31), C35B(H35B), C35(H35), C35C(H35C), C39C(H39C),
  C39B(H39B), C39(H39), C40B(H40B), C40C(H40C), C40(H40), C42C(H42C), C42(H42),
 C42B(H42B), C43(H43), C43C(H43C), C43B(H43B), C44B(H44B), C44C(H44C), C44(H44)
6.d Idealised Me refined as rotating group:
 C48B(H48A,H48B,H48C), C48(H48D,H48E,H48F), C48C(H48G,H48H,H48I), C50(H50A,
 H50B,H50C), C50B(H50D,H50E,H50F), C50C(H50G,H50H,H50I), C51B(H51A,H51B,H51C),
 C51C(H51D,H51E,H51F), C51(H51G,H51H,H51I), C52B(H52A,H52B,H52C), C52(H52D,H52E,
 H52F), C52C(H52G,H52H,H52I), C53C(H53A,H53B,H53C), C53B(H53D,H53E,H53F),
 C53(H53G,H53H,H53I), C54C(H54A,H54B,H54C), C54(H54D,H54E,H54F), C54B(H54G,H54H,
 H54I), C55C(H55A,H55B,H55C), C55(H55D,H55E,H55F), C55B(H55G,H55H,H55I),
 C12S(H12A,H12B,H12C), C14S(H14A,H14B,H14C), C3S(H3SA,H3SB,H3SC), C6S(H6SA,H6SB,
 H6SC), C9S(H9SA,H9SB,H9SC), C57(H57A,H57B,H57C), C62(H62A,H62B,H62C), C65(H65A,
 H65B,H65C)
;
_atom_sites_solution_hydrogens   geom
_atom_sites_solution_primary     dual
_atom_sites_solution_secondary   difmap
loop_
_atom_site_label
_atom_site_type_symbol
_atom_site_fract_x
_atom_site_fract_y
_atom_site_fract_z
_atom_site_U_iso_or_equiv
_atom_site_adp_type
_atom_site_occupancy
_atom_site_site_symmetry_order
_atom_site_calc_flag
_atom_site_refinement_flags_posn
_atom_site_refinement_flags_adp
_atom_site_refinement_flags_occupancy
_atom_site_disorder_assembly
_atom_site_disorder_group
La2 La 0.54668(2) 0.37915(2) 0.75617(2) 0.02908(7) Uani 1 1 d . . . . .
La1 La 0.47706(2) 0.22045(2) 0.82123(2) 0.03261(8) Uani 1 1 d . . . . .
Zn1 Zn 0.64052(2) 0.52971(2) 0.70737(2) 0.03422(13) Uani 1 1 d . . . . .
O1C O 0.40641(11) 0.19027(6) 0.79606(11) 0.0404(7) Uani 1 1 d . . . . .
O1B O 0.52642(12) 0.18077(6) 0.81375(12) 0.0459(8) Uani 1 1 d . . . . .
O1 O 0.47585(11) 0.19863(6) 0.89112(10) 0.0378(6) Uani 1 1 d . . . . .
N1B N 0.58895(13) 0.55999(7) 0.67157(12) 0.0354(7) Uani 1 1 d . . . . .
N1 N 0.70028(15) 0.53321(8) 0.67134(14) 0.0420(8) Uani 1 1 d . . . . .
N1C N 0.67475(14) 0.55637(7) 0.76353(13) 0.0397(8) Uani 1 1 d . . . . .
N2B N 0.59595(14) 0.50982(7) 0.65025(12) 0.0355(7) Uani 1 1 d . . . . .
N2C N 0.59269(14) 0.52650(7) 0.75230(13) 0.0369(8) Uani 1 1 d . . . . .
N2 N 0.69405(14) 0.50023(7) 0.73781(13) 0.0379(8) Uani 1 1 d . . . . .
N14 N 0.76397(16) 0.47821(9) 0.73851(17) 0.0524(11) Uani 1 1 d . . . . .
N3C N 0.57849(17) 0.53588(10) 0.81917(14) 0.0503(10) Uani 1 1 d . . . . .
N3B N 0.52578(15) 0.50822(8) 0.59538(13) 0.0404(8) Uani 1 1 d . . . . .
N4 N 0.52856(13) 0.42403(7) 0.79602(12) 0.0341(7) Uani 1 1 d . . . . .
N4C N 0.52187(12) 0.40496(7) 0.67890(12) 0.0330(7) Uani 1 1 d . . . . .
N4B N 0.63832(13) 0.39711(7) 0.76232(12) 0.0340(7) Uani 1 1 d . . . . .
N5C N 0.48244(14) 0.39840(7) 0.60645(12) 0.0374(8) Uani 1 1 d . . . . .
N5B N 0.71938(14) 0.38699(8) 0.78918(15) 0.0444(9) Uani 1 1 d . . . . .
N5 N 0.48114(15) 0.44132(8) 0.83808(14) 0.0429(9) Uani 1 1 d . . . . .
N6C N 0.57575(13) 0.35978(7) 0.68499(12) 0.0330(7) Uani 1 1 d . . . . .
N6B N 0.61256(13) 0.38211(7) 0.83773(12) 0.0334(7) Uani 1 1 d . . . . .
N6 N 0.45034(12) 0.39610(7) 0.74365(12) 0.0339(7) Uani 1 1 d . . . . .
N7C N 0.60127(13) 0.33510(7) 0.76590(12) 0.0342(7) Uani 1 1 d . . . . .
N7B N 0.51917(12) 0.36332(7) 0.82816(12) 0.0332(7) Uani 1 1 d . . . . .
N7 N 0.47085(13) 0.35031(7) 0.70540(12) 0.0347(7) Uani 1 1 d . . . . .
N8B N 0.51231(13) 0.38006(7) 0.89394(12) 0.0365(8) Uani 1 1 d . . . . .
N8C N 0.67340(14) 0.31991(8) 0.75545(14) 0.0417(8) Uani 1 1 d . . . . .
N8 N 0.40437(14) 0.35411(8) 0.64622(13) 0.0400(8) Uani 1 1 d . . . . .
N9 N 0.56187(13) 0.23948(7) 0.80562(13) 0.0349(7) Uani 1 1 d . . . . .
N9B N 0.42203(14) 0.24596(7) 0.74780(13) 0.0389(8) Uani 1 1 d . . . . .
N9C N 0.47137(13) 0.26164(7) 0.87420(13) 0.0375(8) Uani 1 1 d . . . . .
N10C N 0.43461(13) 0.28827(7) 0.91443(13) 0.0374(8) Uani 1 1 d . . . . .
N10 N 0.64415(13) 0.23545(8) 0.81498(14) 0.0407(8) Uani 1 1 d . . . . .
N10B N 0.38704(15) 0.25031(8) 0.67368(13) 0.0432(9) Uani 1 1 d . . . . .
N11 N 0.56186(13) 0.21889(7) 0.88681(12) 0.0327(7) Uani 1 1 d . . . . .
N11B N 0.47569(15) 0.20264(8) 0.73658(15) 0.0445(9) Uani 1 1 d . . . . .
N11C N 0.38827(13) 0.23333(7) 0.83889(13) 0.0367(8) Uani 1 1 d . . . . .
N12 N 0.49031(14) 0.20624(8) 0.96540(13) 0.0413(8) Uani 1 1 d . . . . .
N12C N 0.32706(14) 0.18988(9) 0.75378(14) 0.0460(9) Uani 1 1 d . . . . .
N12B N 0.58093(19) 0.16328(11) 0.7777(2) 0.0733(15) Uani 1 1 d . . . . .
C1C C 0.71632(17) 0.57034(9) 0.76678(17) 0.0417(10) Uani 1 1 d . . . . .
H1C H 0.728244 0.572454 0.740654 0.050 Uiso 1 1 calc R U . . .
C1B C 0.58908(17) 0.58525(9) 0.68332(16) 0.0390(9) Uani 1 1 d . . . . .
H1B H 0.617049 0.591764 0.705311 0.047 Uiso 1 1 calc R U . . .
C1 C 0.6998(2) 0.54963(11) 0.63747(19) 0.0552(13) Uani 1 1 d . . . . .
H1 H 0.677732 0.564280 0.633198 0.066 Uiso 1 1 calc R U . . .
C2C C 0.74322(19) 0.58202(11) 0.8066(2) 0.0511(12) Uani 1 1 d . . . . .
C2B C 0.54981(19) 0.60285(9) 0.66479(17) 0.0437(10) Uani 1 1 d . . . . .
C2 C 0.7302(3) 0.54638(13) 0.6080(2) 0.0643(16) Uani 1 1 d . . . . .
C3 C 0.7606(2) 0.52453(12) 0.6138(2) 0.0601(14) Uani 1 1 d . . . . .
H3 H 0.781062 0.521396 0.593841 0.072 Uiso 1 1 calc R U . . .
C3B C 0.5090(2) 0.59271(10) 0.63434(18) 0.0501(12) Uani 1 1 d . . . . .
H3B H 0.481418 0.603831 0.621709 0.060 Uiso 1 1 calc R U . . .
C3C C 0.7264(2) 0.57743(14) 0.8443(2) 0.0667(17) Uani 1 1 d . . . . .
H3C H 0.744602 0.584148 0.872505 0.080 Uiso 1 1 calc R U . . .
C4 C 0.7615(2) 0.50706(11) 0.64856(18) 0.0506(12) Uani 1 1 d . . . . .
H4 H 0.782120 0.491819 0.652427 0.061 Uiso 1 1 calc R U . . .
C4B C 0.50768(19) 0.56628(10) 0.62179(18) 0.0480(11) Uani 1 1 d . . . . .
H4B H 0.479346 0.559242 0.600870 0.058 Uiso 1 1 calc R U . . .
C4C C 0.6830(2) 0.56309(14) 0.8416(2) 0.0655(16) Uani 1 1 d . . . . .
H4C H 0.671420 0.560044 0.867689 0.079 Uiso 1 1 calc R U . . .
C5B C 0.54876(16) 0.55031(9) 0.64054(15) 0.0375(9) Uani 1 1 d . . . . .
C5C C 0.65687(19) 0.55326(10) 0.80035(16) 0.0446(10) Uani 1 1 d . . . . .
C5 C 0.73188(17) 0.51224(9) 0.67744(16) 0.0405(9) Uani 1 1 d . . . . .
C6B C 0.55513(16) 0.52274(9) 0.62872(15) 0.0357(9) Uani 1 1 d . . . . .
C6C C 0.61018(18) 0.53852(10) 0.79162(16) 0.0422(10) Uani 1 1 d . . . . .
C6 C 0.73013(17) 0.49631(9) 0.71706(16) 0.0409(10) Uani 1 1 d . . . . .
C7 C 0.74995(19) 0.47059(10) 0.77648(19) 0.0489(11) Uani 1 1 d . . . . .
C7C C 0.53734(18) 0.52196(10) 0.79513(16) 0.0432(10) Uani 1 1 d . . . . .
C7B C 0.55070(18) 0.48435(9) 0.59419(15) 0.0398(9) Uani 1 1 d . . . . .
C8 C 0.7723(2) 0.45397(12) 0.8112(2) 0.0636(15) Uani 1 1 d . . . . .
H8 H 0.801410 0.444159 0.810690 0.076 Uiso 1 1 calc R U . . .
C8C C 0.4928(2) 0.51454(11) 0.80554(18) 0.0516(12) Uani 1 1 d . . . . .
H8C H 0.487239 0.517997 0.834183 0.062 Uiso 1 1 calc R U . . .
C8B C 0.5394(2) 0.46271(10) 0.56575(17) 0.0470(11) Uani 1 1 d . . . . .
H8B H 0.508908 0.461537 0.543236 0.056 Uiso 1 1 calc R U . . .
C9 C 0.7503(2) 0.45225(12) 0.8471(2) 0.0590(14) Uani 1 1 d . . . . .
H9 H 0.764984 0.441140 0.871699 0.071 Uiso 1 1 calc R U . . .
C9B C 0.5750(2) 0.44295(10) 0.57190(17) 0.0466(11) Uani 1 1 d . . . . .
H9B H 0.568781 0.428059 0.552567 0.056 Uiso 1 1 calc R U . . .
C9C C 0.45799(18) 0.50216(10) 0.77275(17) 0.0454(10) Uani 1 1 d . . . . .
H9C H 0.427738 0.496649 0.779175 0.054 Uiso 1 1 calc R U . . .
C10B C 0.61957(19) 0.44403(9) 0.60538(16) 0.0417(10) Uani 1 1 d . . . . .
C10 C 0.70739(19) 0.46643(10) 0.84771(18) 0.0480(11) Uani 1 1 d . . . . .
C10C C 0.46482(16) 0.49713(8) 0.72958(16) 0.0375(9) Uani 1 1 d . . . . .
C11 C 0.68503(17) 0.48259(9) 0.81203(16) 0.0411(10) Uani 1 1 d . . . . .
H11 H 0.655568 0.492121 0.812325 0.049 Uiso 1 1 calc R U . . .
C11C C 0.51002(16) 0.50371(8) 0.72019(15) 0.0364(9) Uani 1 1 d . . . . .
H11C H 0.515949 0.499712 0.691852 0.044 Uiso 1 1 calc R U . . .
C11B C 0.62950(18) 0.46537(8) 0.63492(15) 0.0381(9) Uani 1 1 d . . . . .
H11B H 0.659089 0.466031 0.658608 0.046 Uiso 1 1 calc R U . . .
C12B C 0.59458(17) 0.48562(9) 0.62846(14) 0.0367(9) Uani 1 1 d . . . . .
C12 C 0.70611(16) 0.48469(9) 0.77597(16) 0.0403(10) Uani 1 1 d . . . . .
C12C C 0.54646(16) 0.51635(9) 0.75354(15) 0.0368(9) Uani 1 1 d . . . . .
C13 C 0.6860(2) 0.46498(12) 0.88847(18) 0.0531(12) Uani 1 1 d . . . . .
H13A H 0.703594 0.450972 0.908803 0.064 Uiso 1 1 calc R U . . .
H13B H 0.692272 0.481935 0.904876 0.064 Uiso 1 1 calc R U . . .
C13B C 0.6581(2) 0.42215(9) 0.61005(18) 0.0472(11) Uani 1 1 d . . . . .
H13C H 0.686476 0.428583 0.598783 0.057 Uiso 1 1 calc R U . . .
H13D H 0.642967 0.407009 0.591178 0.057 Uiso 1 1 calc R U . . .
C13C C 0.42276(16) 0.48567(9) 0.69318(17) 0.0406(10) Uani 1 1 d . . . . .
H13E H 0.396152 0.479559 0.707046 0.049 Uiso 1 1 calc R U . . .
H13F H 0.408506 0.499873 0.671708 0.049 Uiso 1 1 calc R U . . .
C14 C 0.63028(19) 0.45931(10) 0.87658(16) 0.0447(10) Uani 1 1 d . . . . .
C14C C 0.43742(15) 0.46310(8) 0.66755(15) 0.0357(9) Uani 1 1 d . . . . .
C14B C 0.67770(19) 0.41284(9) 0.65827(17) 0.0435(10) Uani 1 1 d . . . . .
C15B C 0.64487(17) 0.41037(8) 0.68538(16) 0.0376(9) Uani 1 1 d . . . . .
H15B H 0.610656 0.414891 0.674366 0.045 Uiso 1 1 calc R U . . .
C15 C 0.60947(17) 0.44400(9) 0.83999(16) 0.0388(9) Uani 1 1 d . . . . .
H15 H 0.629296 0.437203 0.821509 0.047 Uiso 1 1 calc R U . . .
C15C C 0.47548(15) 0.44600(8) 0.68928(15) 0.0341(8) Uani 1 1 d . . . . .
H15C H 0.493187 0.448794 0.719633 0.041 Uiso 1 1 calc R U . . .
C16 C 0.55844(17) 0.43864(8) 0.83053(15) 0.0364(9) Uani 1 1 d . . . . .
C16B C 0.66292(16) 0.40118(8) 0.72887(16) 0.0363(9) Uani 1 1 d . . . . .
C16C C 0.48651(15) 0.42477(8) 0.66490(14) 0.0331(8) Uani 1 1 d . . . . .
C17B C 0.67344(15) 0.38909(8) 0.79793(16) 0.0359(9) Uani 1 1 d . . . . .
C17C C 0.51861(16) 0.39023(8) 0.64227(15) 0.0351(9) Uani 1 1 d . . . . .
C17 C 0.48254(16) 0.42664(9) 0.80160(15) 0.0360(9) Uani 1 1 d . . . . .
C18B C 0.71351(17) 0.39491(9) 0.74499(18) 0.0433(10) Uani 1 1 d . . . . .
C18C C 0.46142(16) 0.42078(9) 0.62021(15) 0.0366(9) Uani 1 1 d . . . . .
C18 C 0.52963(18) 0.44964(10) 0.85722(16) 0.0430(10) Uani 1 1 d . . . . .
C19B C 0.7475(2) 0.39745(12) 0.7186(2) 0.0568(14) Uani 1 1 d . . . . .
H19B H 0.781862 0.393278 0.729808 0.068 Uiso 1 1 calc R U . . .
C19 C 0.5497(2) 0.46542(12) 0.89419(18) 0.0546(13) Uani 1 1 d . . . . .
H19 H 0.529781 0.472744 0.912206 0.066 Uiso 1 1 calc R U . . .
C19C C 0.42310(18) 0.43773(10) 0.59771(16) 0.0436(10) Uani 1 1 d . . . . .
H19C H 0.405662 0.434987 0.567270 0.052 Uiso 1 1 calc R U . . .
C20B C 0.7287(2) 0.40627(11) 0.6755(2) 0.0549(13) Uani 1 1 d . . . . .
H20B H 0.750662 0.408050 0.656520 0.066 Uiso 1 1 calc R U . . .
C20C C 0.41220(17) 0.45876(9) 0.62257(16) 0.0422(10) Uani 1 1 d . . . . .
H20C H 0.386569 0.470700 0.608501 0.051 Uiso 1 1 calc R U . . .
C20 C 0.6005(2) 0.46976(12) 0.90301(18) 0.0555(13) Uani 1 1 d . . . . .
H20 H 0.615970 0.480315 0.928169 0.067 Uiso 1 1 calc R U . . .
C21B C 0.66171(15) 0.38533(9) 0.84149(16) 0.0359(9) Uani 1 1 d . . . . .
C21 C 0.43933(16) 0.41613(9) 0.76788(15) 0.0366(9) Uani 1 1 d . . . . .
C21C C 0.55387(16) 0.36842(9) 0.64340(15) 0.0355(9) Uani 1 1 d . . . . .
C22 C 0.39204(17) 0.42779(10) 0.75859(17) 0.0444(10) Uani 1 1 d . . . . .
H22 H 0.385523 0.442289 0.775815 0.053 Uiso 1 1 calc R U . . .
C22C C 0.56689(18) 0.35884(10) 0.60529(16) 0.0428(10) Uani 1 1 d . . . . .
H22C H 0.551601 0.365552 0.576269 0.051 Uiso 1 1 calc R U . . .
C22B C 0.69629(16) 0.38734(10) 0.88300(17) 0.0427(10) Uani 1 1 d . . . . .
H22B H 0.730786 0.389743 0.884881 0.051 Uiso 1 1 calc R U . . .
C23B C 0.67911(17) 0.38576(10) 0.92149(16) 0.0436(10) Uani 1 1 d . . . . .
H23B H 0.701996 0.386810 0.950190 0.052 Uiso 1 1 calc R U . . .
C23 C 0.35510(17) 0.41772(11) 0.72376(18) 0.0496(12) Uani 1 1 d . . . . .
H23 H 0.322660 0.425289 0.716573 0.059 Uiso 1 1 calc R U . . .
C23C C 0.60315(19) 0.33907(10) 0.61138(17) 0.0474(11) Uani 1 1 d . . . . .
H23C H 0.612433 0.331937 0.586138 0.057 Uiso 1 1 calc R U . . .
C24 C 0.36555(17) 0.39653(11) 0.69936(17) 0.0465(11) Uani 1 1 d . . . . .
H24 H 0.340249 0.388913 0.676001 0.056 Uiso 1 1 calc R U . . .
C24C C 0.62547(19) 0.32989(10) 0.65367(17) 0.0460(11) Uani 1 1 d . . . . .
H24C H 0.650010 0.316380 0.658103 0.055 Uiso 1 1 calc R U . . .
C24B C 0.62900(16) 0.38267(9) 0.91814(16) 0.0391(9) Uani 1 1 d . . . . .
H24B H 0.616659 0.381738 0.944210 0.047 Uiso 1 1 calc R U . . .
C25B C 0.59675(15) 0.38092(8) 0.87533(15) 0.0328(8) Uani 1 1 d . . . . .
C25C C 0.61094(16) 0.34108(9) 0.69026(16) 0.0375(9) Uani 1 1 d . . . . .
C25 C 0.41391(16) 0.38663(9) 0.70979(15) 0.0379(9) Uani 1 1 d . . . . .
C26B C 0.54244(15) 0.37546(8) 0.86630(15) 0.0342(9) Uani 1 1 d . . . . .
C26C C 0.62935(15) 0.33238(8) 0.73695(16) 0.0364(9) Uani 1 1 d . . . . .
C26 C 0.42932(15) 0.36400(9) 0.68664(15) 0.0361(9) Uani 1 1 d . . . . .
C27C C 0.62781(15) 0.32345(8) 0.80491(15) 0.0359(9) Uani 1 1 d . . . . .
C27B C 0.47093(15) 0.35903(8) 0.83233(14) 0.0328(8) Uani 1 1 d . . . . .
C27 C 0.47163(16) 0.32978(9) 0.67572(14) 0.0353(9) Uani 1 1 d . . . . .
C28C C 0.61542(16) 0.32009(8) 0.84589(15) 0.0359(9) Uani 1 1 d . . . . .
H28C H 0.584065 0.325887 0.849571 0.043 Uiso 1 1 calc R U . . .
C28 C 0.50535(16) 0.30920(9) 0.67892(15) 0.0370(9) Uani 1 1 d . . . . .
H28 H 0.533020 0.307565 0.704306 0.044 Uiso 1 1 calc R U . . .
C28B C 0.43167(15) 0.34567(8) 0.80330(15) 0.0344(9) Uani 1 1 d . . . . .
H28B H 0.435272 0.338395 0.775868 0.041 Uiso 1 1 calc R U . . .
C29B C 0.38720(15) 0.34342(9) 0.81597(15) 0.0363(9) Uani 1 1 d . . . . .
C29 C 0.49763(17) 0.29094(9) 0.64393(15) 0.0395(9) Uani 1 1 d . . . . .
C29C C 0.64969(16) 0.30818(9) 0.88088(16) 0.0390(9) Uani 1 1 d . . . . .
C30C C 0.69579(18) 0.29913(11) 0.87458(19) 0.0504(12) Uani 1 1 d . . . . .
H30C H 0.718943 0.290997 0.898994 0.060 Uiso 1 1 calc R U . . .
C30 C 0.45582(19) 0.29379(10) 0.60631(16) 0.0447(10) Uani 1 1 d . . . . .
H30 H 0.451058 0.281233 0.582715 0.054 Uiso 1 1 calc R U . . .
C30B C 0.38271(16) 0.35454(10) 0.85675(16) 0.0416(10) Uani 1 1 d . . . . .
H30B H 0.351730 0.352922 0.864496 0.050 Uiso 1 1 calc R U . . .
C31C C 0.70822(18) 0.30173(11) 0.83406(19) 0.0516(12) Uani 1 1 d . . . . .
H31C H 0.739156 0.295391 0.830215 0.062 Uiso 1 1 calc R U . . .
C31B C 0.42142(17) 0.36770(10) 0.88601(16) 0.0420(10) Uani 1 1 d . . . . .
H31B H 0.417891 0.375037 0.913425 0.050 Uiso 1 1 calc R U . . .
C31 C 0.42207(18) 0.31407(11) 0.60287(16) 0.0459(11) Uani 1 1 d . . . . .
H31 H 0.394258 0.315739 0.577615 0.055 Uiso 1 1 calc R U . . .
C32 C 0.43065(16) 0.33210(9) 0.63834(15) 0.0389(9) Uani 1 1 d . . . . .
C32C C 0.67382(16) 0.31395(9) 0.79922(16) 0.0407(10) Uani 1 1 d . . . . .
C32B C 0.46606(15) 0.36955(9) 0.87273(15) 0.0366(9) Uani 1 1 d . . . . .
C33 C 0.5331(2) 0.26835(10) 0.64429(16) 0.0451(10) Uani 1 1 d . . . . .
H33A H 0.555328 0.273079 0.624909 0.054 Uiso 1 1 calc R U . . .
H33B H 0.513361 0.252773 0.630739 0.054 Uiso 1 1 calc R U . . .
C33C C 0.63844(16) 0.30572(9) 0.92657(16) 0.0419(10) Uani 1 1 d . . . . .
H33C H 0.656453 0.290207 0.942300 0.050 Uiso 1 1 calc R U . . .
H33D H 0.651404 0.321555 0.944584 0.050 Uiso 1 1 calc R U . . .
C33B C 0.34281(16) 0.32925(9) 0.78675(18) 0.0437(11) Uani 1 1 d . . . . .
H33E H 0.319776 0.342577 0.769251 0.052 Uiso 1 1 calc R U . . .
H33F H 0.324929 0.320115 0.806457 0.052 Uiso 1 1 calc R U . . .
C34B C 0.35478(15) 0.30902(9) 0.75401(16) 0.0390(10) Uani 1 1 d . . . . .
C34C C 0.58348(16) 0.30284(9) 0.92429(15) 0.0381(9) Uani 1 1 d . . . . .
C34 C 0.56510(18) 0.26057(9) 0.68992(16) 0.0409(10) Uani 1 1 d . . . . .
C35B C 0.38560(16) 0.28798(9) 0.77074(16) 0.0383(9) Uani 1 1 d . . . . .
H35B H 0.400250 0.286234 0.802008 0.046 Uiso 1 1 calc R U . . .
C35 C 0.54316(16) 0.25500(8) 0.72504(15) 0.0363(9) Uani 1 1 d . . . . .
H35 H 0.508154 0.256766 0.721066 0.044 Uiso 1 1 calc R U . . .
C35C C 0.55628(16) 0.28322(8) 0.89692(16) 0.0369(9) Uani 1 1 d . . . . .
H35C H 0.571531 0.272162 0.879321 0.044 Uiso 1 1 calc R U . . .
C36B C 0.39456(15) 0.26938(9) 0.74036(16) 0.0382(9) Uani 1 1 d . . . . .
C36 C 0.57364(16) 0.24682(8) 0.76593(16) 0.0361(9) Uani 1 1 d . . . . .
C36C C 0.50581(16) 0.28036(8) 0.89622(15) 0.0355(9) Uani 1 1 d . . . . .
C37B C 0.41615(17) 0.23519(10) 0.70694(16) 0.0421(10) Uani 1 1 d . . . . .
C37C C 0.42990(16) 0.26715(9) 0.88710(15) 0.0374(9) Uani 1 1 d . . . . .
C37 C 0.60483(15) 0.23275(8) 0.83381(15) 0.0337(8) Uani 1 1 d . . . . .
C38C C 0.48340(16) 0.29697(9) 0.92142(15) 0.0366(9) Uani 1 1 d . . . . .
C38 C 0.62509(17) 0.24451(10) 0.77178(17) 0.0427(10) Uani 1 1 d . . . . .
C38B C 0.37254(17) 0.27217(9) 0.69433(17) 0.0419(10) Uani 1 1 d . . . . .
C39C C 0.50970(18) 0.31723(10) 0.94805(16) 0.0438(10) Uani 1 1 d . . . . .
H39C H 0.494086 0.328737 0.964707 0.053 Uiso 1 1 calc R U . . .
C39B C 0.34229(18) 0.29336(10) 0.67703(18) 0.0467(11) Uani 1 1 d . . . . .
H39B H 0.328088 0.295303 0.645723 0.056 Uiso 1 1 calc R U . . .
C39 C 0.6476(2) 0.25020(12) 0.73686(19) 0.0535(13) Uani 1 1 d . . . . .
H39 H 0.682597 0.248549 0.740871 0.064 Uiso 1 1 calc R U . . .
C40B C 0.33380(16) 0.31160(9) 0.70776(17) 0.0434(11) Uani 1 1 d . . . . .
H40B H 0.313049 0.326361 0.697126 0.052 Uiso 1 1 calc R U . . .
C40C C 0.55974(18) 0.31962(10) 0.94882(16) 0.0424(10) Uani 1 1 d . . . . .
H40C H 0.578796 0.333129 0.966639 0.051 Uiso 1 1 calc R U . . .
C40 C 0.6172(2) 0.25821(11) 0.69682(18) 0.0507(12) Uani 1 1 d . . . . .
H40 H 0.631685 0.262330 0.672804 0.061 Uiso 1 1 calc R U . . .
C41B C 0.43837(19) 0.20949(11) 0.70122(18) 0.0464(11) Uani 1 1 d . . . . .
C41C C 0.38536(16) 0.24992(9) 0.87251(15) 0.0378(9) Uani 1 1 d . . . . .
C41 C 0.60755(16) 0.22359(8) 0.87964(16) 0.0354(9) Uani 1 1 d . . . . .
C42C C 0.34579(18) 0.24919(11) 0.89285(18) 0.0471(11) Uani 1 1 d . . . . .
H42C H 0.344433 0.261056 0.916377 0.057 Uiso 1 1 calc R U . . .
C42 C 0.65099(17) 0.21988(10) 0.91309(17) 0.0457(11) Uani 1 1 d . . . . .
H42 H 0.682469 0.224583 0.908322 0.055 Uiso 1 1 calc R U . . .
C42B C 0.4198(2) 0.19230(12) 0.6650(2) 0.0568(13) Uani 1 1 d . . . . .
H42B H 0.392845 0.197500 0.640758 0.068 Uiso 1 1 calc R U . . .
C43 C 0.64772(18) 0.20923(12) 0.95348(18) 0.0510(12) Uani 1 1 d . . . . .
H43 H 0.677180 0.206068 0.976539 0.061 Uiso 1 1 calc R U . . .
C43C C 0.30842(19) 0.23067(11) 0.8778(2) 0.0525(12) Uani 1 1 d . . . . .
H43C H 0.281466 0.229440 0.891641 0.063 Uiso 1 1 calc R U . . .
C43B C 0.4415(3) 0.16752(13) 0.6654(2) 0.0672(16) Uani 1 1 d . . . . .
H43B H 0.429281 0.155496 0.641505 0.081 Uiso 1 1 calc R U . . .
C44B C 0.4809(2) 0.16057(13) 0.7006(2) 0.0644(15) Uani 1 1 d . . . . .
H44B H 0.496351 0.143793 0.701369 0.077 Uiso 1 1 calc R U . . .
C44C C 0.31031(18) 0.21400(11) 0.84279(18) 0.0471(11) Uani 1 1 d . . . . .
H44C H 0.284808 0.201330 0.832051 0.057 Uiso 1 1 calc R U . . .
C44 C 0.60132(17) 0.20313(10) 0.96037(16) 0.0439(10) Uani 1 1 d . . . . .
H44 H 0.598535 0.194963 0.987394 0.053 Uiso 1 1 calc R U . . .
C45B C 0.4977(2) 0.17898(11) 0.7355(2) 0.0528(12) Uani 1 1 d . . . . .
C45C C 0.35072(16) 0.21629(9) 0.82360(16) 0.0396(10) Uani 1 1 d . . . . .
C45 C 0.55932(15) 0.20928(8) 0.92683(15) 0.0352(9) Uani 1 1 d . . . . .
C46C C 0.36164(16) 0.19780(9) 0.78918(16) 0.0400(10) Uani 1 1 d . . . . .
C46 C 0.50541(15) 0.20423(9) 0.92810(15) 0.0363(9) Uani 1 1 d . . . . .
C46B C 0.5374(2) 0.17419(10) 0.7783(2) 0.0534(13) Uani 1 1 d . . . . .
C47 C 0.43782(18) 0.19932(11) 0.96350(18) 0.0469(11) Uani 1 1 d . . . . .
H47A H 0.417488 0.200500 0.932110 0.056 Uiso 1 1 calc R U . . .
H47B H 0.424188 0.212033 0.981726 0.056 Uiso 1 1 calc R U . . .
C47C C 0.3399(2) 0.17067(12) 0.72258(19) 0.0547(13) Uani 1 1 d . . . . .
H47C H 0.376652 0.168927 0.729257 0.066 Uiso 1 1 calc R U . . .
H47D H 0.327901 0.177323 0.691497 0.066 Uiso 1 1 calc R U . . .
C47B C 0.6158(3) 0.15739(14) 0.8220(3) 0.082(2) Uani 1 1 d . . . . .
H47E H 0.650075 0.162481 0.821267 0.099 Uiso 1 1 calc R U . . .
H47F H 0.606262 0.168050 0.845459 0.099 Uiso 1 1 calc R U . . .
C48B C 0.6151(4) 0.12956(17) 0.8335(3) 0.111(3) Uani 1 1 d . . . . .
H48A H 0.621686 0.118869 0.809088 0.166 Uiso 1 1 calc R U . . .
H48B H 0.582271 0.124960 0.837864 0.166 Uiso 1 1 calc R U . . .
H48C H 0.640851 0.126105 0.861189 0.166 Uiso 1 1 calc R U . . .
C48 C 0.4345(2) 0.17158(12) 0.9811(2) 0.0583(14) Uani 1 1 d . . . . .
H48D H 0.444995 0.158856 0.961371 0.087 Uiso 1 1 calc R U . . .
H48E H 0.399945 0.167883 0.981851 0.087 Uiso 1 1 calc R U . . .
H48F H 0.456311 0.170099 1.011483 0.087 Uiso 1 1 calc R U . . .
C48C C 0.3171(3) 0.14372(13) 0.7259(2) 0.0710(17) Uani 1 1 d . . . . .
H48G H 0.327472 0.131439 0.705421 0.107 Uiso 1 1 calc R U . . .
H48H H 0.280629 0.145179 0.717760 0.107 Uiso 1 1 calc R U . . .
H48I H 0.328522 0.137153 0.756749 0.107 Uiso 1 1 calc R U . . .
C49B C 0.5980(3) 0.15774(17) 0.7365(3) 0.091(2) Uani 1 1 d . . . . .
H49A H 0.606579 0.138838 0.735344 0.109 Uiso 1 1 calc R U . . .
H49B H 0.571246 0.162024 0.709440 0.109 Uiso 1 1 calc R U . . .
C49C C 0.27674(17) 0.20219(12) 0.73839(19) 0.0523(12) Uani 1 1 d . . . . .
H49C H 0.262764 0.205073 0.764588 0.063 Uiso 1 1 calc R U . . .
H49D H 0.254220 0.189979 0.717605 0.063 Uiso 1 1 calc R U . . .
C49 C 0.51838(18) 0.21794(10) 1.00821(17) 0.0457(11) Uani 1 1 d . . . . .
H49E H 0.554400 0.214341 1.012353 0.055 Uiso 1 1 calc R U . . .
H49F H 0.507783 0.209416 1.033214 0.055 Uiso 1 1 calc R U . . .
C50 C 0.5106(3) 0.24726(12) 1.0101(2) 0.0694(17) Uani 1 1 d . . . . .
H50A H 0.526222 0.256104 0.988873 0.104 Uiso 1 1 calc R U . . .
H50B H 0.525668 0.253662 1.040545 0.104 Uiso 1 1 calc R U . . .
H50C H 0.474713 0.251114 1.002171 0.104 Uiso 1 1 calc R U . . .
C50B C 0.6422(5) 0.1741(3) 0.7381(7) 0.208(10) Uani 1 1 d . . . . .
H50D H 0.634672 0.186737 0.713214 0.313 Uiso 1 1 calc R U . . .
H50E H 0.670057 0.162840 0.735583 0.313 Uiso 1 1 calc R U . . .
H50F H 0.651214 0.183722 0.766650 0.313 Uiso 1 1 calc R U . . .
C50C C 0.2786(2) 0.22795(13) 0.7152(2) 0.0632(15) Uani 1 1 d . . . . .
H50G H 0.292878 0.225233 0.689456 0.095 Uiso 1 1 calc R U . . .
H50H H 0.299405 0.240419 0.736133 0.095 Uiso 1 1 calc R U . . .
H50I H 0.244744 0.235074 0.704682 0.095 Uiso 1 1 calc R U . . .
C51B C 0.5536(2) 0.63147(11) 0.6789(2) 0.0607(14) Uani 1 1 d . . . . .
H51A H 0.586964 0.638137 0.679534 0.091 Uiso 1 1 calc R U . . .
H51B H 0.547684 0.633045 0.708846 0.091 Uiso 1 1 calc R U . . .
H51C H 0.528496 0.641787 0.657433 0.091 Uiso 1 1 calc R U . . .
C51C C 0.7893(2) 0.59833(12) 0.8077(2) 0.0604(15) Uani 1 1 d . . . . .
H51D H 0.789029 0.614207 0.825747 0.091 Uiso 1 1 calc R U . . .
H51E H 0.789461 0.603420 0.777018 0.091 Uiso 1 1 calc R U . . .
H51F H 0.819196 0.587905 0.820903 0.091 Uiso 1 1 calc R U . . .
C51 C 0.7291(4) 0.56643(17) 0.5714(3) 0.102(3) Uani 1 1 d . . . . .
H51G H 0.760565 0.565599 0.562319 0.153 Uiso 1 1 calc R U . . .
H51H H 0.724967 0.584133 0.582695 0.153 Uiso 1 1 calc R U . . .
H51I H 0.701229 0.562537 0.545524 0.153 Uiso 1 1 calc R U . . .
C52B C 0.4781(2) 0.51520(12) 0.5636(2) 0.0594(14) Uani 1 1 d . . . . .
H52A H 0.454112 0.520864 0.580323 0.089 Uiso 1 1 calc R U . . .
H52B H 0.464838 0.499785 0.545228 0.089 Uiso 1 1 calc R U . . .
H52C H 0.483549 0.529587 0.544142 0.089 Uiso 1 1 calc R U . . .
C52 C 0.8122(3) 0.47071(17) 0.7296(3) 0.091(3) Uani 1 1 d . . . . .
H52D H 0.806237 0.458375 0.704258 0.136 Uiso 1 1 calc R U . . .
H52E H 0.833409 0.462261 0.756259 0.136 Uiso 1 1 calc R U . . .
H52F H 0.828908 0.486523 0.722230 0.136 Uiso 1 1 calc R U . . .
C52C C 0.5812(3) 0.54821(18) 0.8629(2) 0.079(2) Uani 1 1 d . . . . .
H52G H 0.604141 0.538145 0.886577 0.118 Uiso 1 1 calc R U . . .
H52H H 0.547921 0.548338 0.868580 0.118 Uiso 1 1 calc R U . . .
H52I H 0.593339 0.566357 0.862793 0.118 Uiso 1 1 calc R U . . .
C53C C 0.4644(2) 0.38615(12) 0.56216(17) 0.0514(12) Uani 1 1 d . . . . .
H53A H 0.484353 0.392416 0.542143 0.077 Uiso 1 1 calc R U . . .
H53B H 0.429286 0.390913 0.549623 0.077 Uiso 1 1 calc R U . . .
H53C H 0.467328 0.366933 0.565124 0.077 Uiso 1 1 calc R U . . .
C53B C 0.76555(19) 0.37625(14) 0.8172(2) 0.0639(17) Uani 1 1 d . . . . .
H53D H 0.784466 0.390350 0.835776 0.096 Uiso 1 1 calc R U . . .
H53E H 0.785529 0.368758 0.798129 0.096 Uiso 1 1 calc R U . . .
H53F H 0.757753 0.362429 0.836619 0.096 Uiso 1 1 calc R U . . .
C53 C 0.4390(2) 0.44614(13) 0.85843(19) 0.0563(13) Uani 1 1 d . . . . .
H53G H 0.422562 0.462747 0.846914 0.084 Uiso 1 1 calc R U . . .
H53H H 0.451534 0.447261 0.891112 0.084 Uiso 1 1 calc R U . . .
H53I H 0.415014 0.431616 0.850757 0.084 Uiso 1 1 calc R U . . .
C54C C 0.71549(19) 0.31548(13) 0.7352(2) 0.0567(14) Uani 1 1 d . . . . .
H54A H 0.710856 0.298675 0.718922 0.085 Uiso 1 1 calc R U . . .
H54B H 0.746732 0.314974 0.758796 0.085 Uiso 1 1 calc R U . . .
H54C H 0.716917 0.329863 0.714252 0.085 Uiso 1 1 calc R U . . .
C54 C 0.3604(2) 0.36448(12) 0.61317(18) 0.0559(13) Uani 1 1 d . . . . .
H54D H 0.360534 0.358119 0.583171 0.084 Uiso 1 1 calc R U . . .
H54E H 0.361331 0.383808 0.613537 0.084 Uiso 1 1 calc R U . . .
H54F H 0.329917 0.358429 0.620824 0.084 Uiso 1 1 calc R U . . .
C54B C 0.52283(18) 0.39440(11) 0.93667(16) 0.0467(11) Uani 1 1 d . . . . .
H54G H 0.538348 0.382421 0.961204 0.070 Uiso 1 1 calc R U . . .
H54H H 0.491581 0.401294 0.941621 0.070 Uiso 1 1 calc R U . . .
H54I H 0.545583 0.409077 0.935738 0.070 Uiso 1 1 calc R U . . .
C55C C 0.39742(19) 0.30124(11) 0.93360(19) 0.0482(11) Uani 1 1 d . . . . .
H55A H 0.365343 0.301913 0.911063 0.072 Uiso 1 1 calc R U . . .
H55B H 0.408486 0.319212 0.942796 0.072 Uiso 1 1 calc R U . . .
H55C H 0.393579 0.291260 0.959775 0.072 Uiso 1 1 calc R U . . .
C55 C 0.69761(18) 0.22931(13) 0.8335(2) 0.0568(14) Uani 1 1 d . . . . .
H55D H 0.711435 0.240930 0.859083 0.085 Uiso 1 1 calc R U . . .
H55E H 0.715655 0.232042 0.810323 0.085 Uiso 1 1 calc R U . . .
H55F H 0.701185 0.210893 0.843494 0.085 Uiso 1 1 calc R U . . .
C55B C 0.3729(2) 0.24591(11) 0.62516(17) 0.0537(12) Uani 1 1 d . . . . .
H55G H 0.344728 0.233618 0.617510 0.081 Uiso 1 1 calc R U . . .
H55H H 0.401326 0.238449 0.615766 0.081 Uiso 1 1 calc R U . . .
H55I H 0.363260 0.262726 0.609706 0.081 Uiso 1 1 calc R U . . .
S4T S 0.22099(5) 0.37018(4) 0.65970(5) 0.0676(4) Uani 1 1 d D . . . .
F10T F 0.1512(4) 0.34035(17) 0.6172(4) 0.252(7) Uani 1 1 d . . . . .
F11T F 0.1764(4) 0.36673(15) 0.5770(2) 0.204(5) Uani 1 1 d . . . . .
F12T F 0.2252(5) 0.33372(14) 0.6063(3) 0.220(6) Uani 1 1 d . . . . .
O10T O 0.2591(2) 0.3829(2) 0.6429(3) 0.161(4) Uani 1 1 d . . . . .
O11T O 0.1857(3) 0.38895(13) 0.6666(3) 0.126(3) Uani 1 1 d . . . . .
O12T O 0.2331(2) 0.34848(13) 0.69173(18) 0.1021(19) Uani 1 1 d . . . . .
C4T C 0.1878(5) 0.3524(3) 0.6114(4) 0.124(4) Uiso 1 1 d D . . . .
S1T S 0.55580(5) 0.36544(2) 0.47573(4) 0.0489(3) Uani 1 1 d . . . . .
F1T F 0.63975(17) 0.38996(11) 0.50958(18) 0.1076(17) Uani 1 1 d . . . . .
F2T F 0.60936(18) 0.39619(9) 0.43908(18) 0.0970(14) Uani 1 1 d . . . . .
F3T F 0.64446(15) 0.35880(10) 0.46296(17) 0.0931(14) Uani 1 1 d . . . . .
O1T O 0.53181(17) 0.38839(9) 0.48820(17) 0.0683(11) Uani 1 1 d . . . . .
O2T O 0.5684(2) 0.34547(9) 0.50974(14) 0.0731(13) Uani 1 1 d . . . . .
O3T O 0.53513(16) 0.35525(8) 0.43154(13) 0.0575(9) Uani 1 1 d . . . . .
C1T C 0.6153(3) 0.37850(14) 0.4711(2) 0.0670(16) Uani 1 1 d . . . . .
S5T S 0.25415(6) 0.31350(6) 0.89963(6) 0.0897(7) Uani 1 1 d . . . . .
F13T F 0.2343(4) 0.3485(2) 0.9546(3) 0.198(4) Uani 1 1 d . . . . .
F14T F 0.3041(4) 0.3528(3) 0.9345(3) 0.274(8) Uani 1 1 d . . . . .
F15T F 0.2301(6) 0.36148(15) 0.8895(4) 0.232(6) Uani 1 1 d . . . . .
O13T O 0.27672(19) 0.31632(17) 0.86339(17) 0.115(3) Uani 1 1 d . . . . .
O14T O 0.20368(18) 0.30660(12) 0.8883(2) 0.0920(17) Uani 1 1 d . . . . .
O15T O 0.2838(3) 0.3002(3) 0.9379(3) 0.216(7) Uani 1 1 d . . . . .
C5T C 0.2562(6) 0.3442(5) 0.9192(5) 0.193(9) Uani 1 1 d . . . . .
S2T S 0.68351(5) 0.27569(3) 0.58602(4) 0.0496(3) Uani 1 1 d . . . . .
F4T F 0.61975(14) 0.23740(9) 0.58503(17) 0.0907(13) Uani 1 1 d . . . . .
F5T F 0.69437(16) 0.22455(8) 0.58731(19) 0.0977(15) Uani 1 1 d . . . . .
F6T F 0.64710(16) 0.23962(8) 0.52553(16) 0.0855(12) Uani 1 1 d . . . . .
O4T O 0.69405(13) 0.27528(9) 0.63438(13) 0.0578(10) Uani 1 1 d . . . . .
O5T O 0.72680(15) 0.27775(9) 0.56847(13) 0.0623(11) Uani 1 1 d . . . . .
O6T O 0.64268(16) 0.29249(9) 0.56422(14) 0.0668(11) Uani 1 1 d . . . . .
C2T C 0.6600(2) 0.24277(13) 0.5700(3) 0.0679(17) Uani 1 1 d . . . . .
S8T S 0.84873(10) 0.37542(6) 0.94027(9) 0.1125(9) Uani 1 1 d . . . . .
F2 F 0.7980(4) 0.3498(2) 0.9839(3) 0.190(3) Uiso 1 1 d . . . . .
F23T F 0.7826(3) 0.33945(13) 0.9107(3) 0.209(5) Uani 1 1 d . . . . .
F24T F 0.8471(4) 0.32511(13) 0.9579(3) 0.181(4) Uani 1 1 d . . . . .
O22T O 0.8192(3) 0.39569(16) 0.9176(3) 0.164(4) Uani 1 1 d . . . . .
O23T O 0.8877(2) 0.37885(18) 0.9777(2) 0.130(3) Uani 1 1 d . . . . .
O24T O 0.8689(5) 0.3650(2) 0.8980(4) 0.096(3) Uiso 0.5 1 d . . P . .
C8T C 0.8177(5) 0.3456(3) 0.9463(5) 0.131(4) Uiso 1 1 d . . . . .
S3T S 0.85115(6) 0.45696(4) 0.60575(6) 0.0765(5) Uani 1 1 d . . . . .
F7T F 0.75708(15) 0.45142(10) 0.5679(2) 0.119(2) Uani 1 1 d . . . . .
F8T F 0.80746(19) 0.43934(10) 0.52646(15) 0.0953(14) Uani 1 1 d . . . . .
F1 F 0.7973(2) 0.41561(9) 0.5785(2) 0.1087(17) Uani 1 1 d . . . . .
O7T O 0.8373(4) 0.4550(2) 0.6467(2) 0.163(4) Uani 1 1 d . . . . .
O8T O 0.8438(3) 0.48405(13) 0.5912(4) 0.147(3) Uani 1 1 d . . . . .
O9T O 0.8940(2) 0.44549(19) 0.6001(3) 0.157(4) Uani 1 1 d . . . . .
C3T C 0.8000(2) 0.44074(13) 0.5681(2) 0.0626(15) Uani 1 1 d . . . . .
N10S N 0.4265(4) 0.4597(2) 0.4739(4) 0.143(4) Uiso 1 1 d . . . . .
C11S C 0.4231(4) 0.4355(2) 0.4607(4) 0.104(3) Uiso 1 1 d . . . . .
C12S C 0.4123(3) 0.40735(18) 0.4433(3) 0.084(2) Uani 1 1 d . . . . .
H12A H 0.395706 0.407773 0.411222 0.126 Uiso 1 1 calc R U . . .
H12B H 0.390545 0.398660 0.459590 0.126 Uiso 1 1 calc R U . . .
H12C H 0.443722 0.397553 0.448069 0.126 Uiso 1 1 calc R U . . .
C13S C 0.3823(6) 0.4845(3) 0.4744(5) 0.077(4) Uiso 0.5 1 d . . P . .
C14S C 0.3466(4) 0.50778(19) 0.4764(3) 0.0413(19) Uiso 0.5 1 d . . P . .
H14A H 0.330069 0.513464 0.445859 0.062 Uiso 0.5 1 calc R U P . .
H14B H 0.365725 0.522513 0.492897 0.062 Uiso 0.5 1 calc R U P . .
H14C H 0.321387 0.502063 0.491742 0.062 Uiso 0.5 1 calc R U P . .
S7T S 0.4568(3) 0.12222(17) 0.5413(4) 0.174(4) Uani 0.5 1 d D . P A 1
F20T F 0.3795(8) 0.1473(5) 0.5469(8) 0.216(5) Uani 0.5 1 d D . P A 1
F21T F 0.3801(8) 0.1097(5) 0.5810(8) 0.216(5) Uani 0.5 1 d D . P A 1
O19T O 0.4486(6) 0.1389(3) 0.5020(4) 0.116(5) Uani 0.5 1 d D . P A 1
O20T O 0.4726(12) 0.0945(4) 0.5485(8) 0.262(17) Uani 0.5 1 d D . P A 1
O21T O 0.4784(9) 0.1313(6) 0.5910(8) 0.232(13) Uani 0.5 1 d D . P A 1
N1S N 0.3202(2) 0.47198(13) 0.7862(2) 0.0797(17) Uani 1 1 d . . . . .
C2S C 0.3140(2) 0.47650(15) 0.8211(3) 0.077(2) Uani 1 1 d . . . . .
C3S C 0.3069(3) 0.48157(19) 0.8653(3) 0.092(2) Uani 1 1 d . . . . .
H3SA H 0.276303 0.491838 0.862514 0.139 Uiso 1 1 calc R U . . .
H3SB H 0.335493 0.491531 0.882981 0.139 Uiso 1 1 calc R U . . .
H3SC H 0.304163 0.464785 0.880230 0.139 Uiso 1 1 calc R U . . .
N4S N 0.5114(5) 0.5937(2) 0.7719(4) 0.157(5) Uani 1 1 d . . . . .
C5S C 0.4810(5) 0.58200(16) 0.7485(4) 0.102(3) Uani 1 1 d . . . . .
C6S C 0.4424(3) 0.56779(14) 0.7185(3) 0.089(2) Uani 1 1 d . . . . .
H6SA H 0.435816 0.575723 0.688588 0.134 Uiso 1 1 calc R U . . .
H6SB H 0.412028 0.568434 0.729307 0.134 Uiso 1 1 calc R U . . .
H6SC H 0.452725 0.549388 0.717015 0.134 Uiso 1 1 calc R U . . .
N7S N 0.7557(2) 0.33809(12) 0.6469(2) 0.0713(14) Uani 1 1 d . . . . .
C8S C 0.7440(3) 0.34231(14) 0.6109(3) 0.0722(17) Uani 1 1 d . . . . .
C9S C 0.7303(5) 0.3470(2) 0.5618(4) 0.133(4) Uani 1 1 d . . . . .
H9SA H 0.754001 0.337871 0.548198 0.199 Uiso 1 1 calc R U . . .
H9SB H 0.731326 0.366000 0.555969 0.199 Uiso 1 1 calc R U . . .
H9SC H 0.696543 0.340339 0.548773 0.199 Uiso 1 1 calc R U . . .
S9T S 0.2149(2) 0.29996(14) 0.4799(2) 0.1012(14) Uani 0.5 1 d D . P B -1
O26T O 0.2148(11) 0.2775(5) 0.5066(9) 0.28(2) Uani 0.5 1 d D . P B -1
O27T O 0.2282(12) 0.3203(5) 0.4505(8) 0.206(6) Uiso 0.5 1 d D . P B -1
O25T O 0.1963(12) 0.3186(6) 0.5078(9) 0.206(6) Uiso 0.5 1 d D . P B -1
C9T C 0.2811(8) 0.2998(4) 0.5164(7) 0.1012(14) Uani 0.5 1 d D . P B -1
F9T F 0.3053(5) 0.3234(2) 0.5269(7) 0.147(6) Uani 0.5 1 d D . P B -1
F26T F 0.3176(9) 0.2897(5) 0.4979(9) 0.206(6) Uiso 0.5 1 d D . P B -1
F19T F 0.2768(3) 0.2878(3) 0.5549(3) 0.110(4) Uani 0.5 1 d D . P B -1
C56 C 0.3772(7) 0.4330(4) 0.9506(6) 0.088(4) Uiso 0.5 1 d . . P . .
N13 N 0.3583(7) 0.4252(4) 0.9185(6) 0.116(5) Uiso 0.5 1 d . . P . .
C57 C 0.4018(10) 0.4489(5) 0.9777(9) 0.139(8) Uiso 0.5 1 d . . P . .
H57A H 0.433301 0.452611 0.969782 0.209 Uiso 0.5 1 calc R U P . .
H57B H 0.408936 0.441389 1.007940 0.209 Uiso 0.5 1 calc R U P . .
H57C H 0.382851 0.465279 0.976742 0.209 Uiso 0.5 1 calc R U P . .
O2 O 0.8351(4) 0.4014(2) 0.9571(4) 0.087(3) Uiso 0.5 1 d . . P . .
F22T F 0.3579(8) 0.1106(4) 0.5053(8) 0.216(5) Uani 0.5 1 d D . P A 1
C7T C 0.3899(7) 0.1209(5) 0.5433(8) 0.216(5) Uani 0.5 1 d D . P A 1
N16 N 0.3343(4) 0.3948(2) 0.5186(4) 0.063(2) Uiso 0.5 1 d . . P C -1
C62 C 0.2461(11) 0.3814(4) 0.4870(8) 0.125(8) Uiso 0.5 1 d . . P C -1
H62A H 0.241611 0.377496 0.455040 0.188 Uiso 0.5 1 calc R U P C -1
H62B H 0.225158 0.396508 0.490229 0.188 Uiso 0.5 1 calc R U P C -1
H62C H 0.236582 0.366043 0.502115 0.188 Uiso 0.5 1 calc R U P C -1
C61 C 0.2949(6) 0.3874(3) 0.5057(5) 0.071(3) Uiso 0.5 1 d . . P C -1
C6T C 0.4241(7) 0.5372(3) 0.9605(7) 0.235(9) Uani 0.5 1 d D U P . .
F6 F 0.4632(10) 0.5434(5) 0.9951(7) 0.297(10) Uani 0.5 1 d D U P . .
F4 F 0.3934(11) 0.5215(4) 0.9757(10) 0.371(16) Uani 0.5 1 d D U P . .
F5 F 0.4022(9) 0.5599(3) 0.9440(10) 0.296(12) Uani 0.5 1 d D U P . .
S6T S 0.4479(3) 0.51903(12) 0.9188(3) 0.163(4) Uani 0.5 1 d D U P . .
O7 O 0.4882(5) 0.5341(3) 0.9137(4) 0.124(5) Uani 0.5 1 d D U P . .
O8 O 0.4602(10) 0.4938(3) 0.9379(8) 0.250(11) Uani 0.5 1 d D U P . .
O9 O 0.4106(6) 0.5170(4) 0.8780(6) 0.219(9) Uani 0.5 1 d D U P . .
N21 N 0.3867(10) 0.1979(8) 0.5447(13) 0.255(12) Uiso 0.5 1 d D . P D 2
C60 C 0.3434(8) 0.2004(4) 0.5324(7) 0.095(5) Uiso 0.5 1 d D . P D 2
C59 C 0.3029(15) 0.2215(9) 0.521(2) 0.255(12) Uiso 0.5 1 d D . P D 2
H59A H 0.294393 0.224764 0.488341 0.382 Uiso 0.5 1 calc . U P E 2
H59B H 0.315212 0.237823 0.536771 0.382 Uiso 0.5 1 calc . U P F 2
H59C H 0.273206 0.215424 0.529608 0.382 Uiso 0.5 1 calc . U P G 2
N5S N 0.3804(4) 0.2482(2) 0.5168(3) 0.124(3) Uiso 1 1 d . . . H -1
C58 C 0.3394(8) 0.2396(4) 0.5129(7) 0.097(5) Uiso 0.5 1 d D . P H -1
C63 C 0.2831(11) 0.2380(11) 0.509(2) 0.255(12) Uiso 0.5 1 d D . P H -1
H63A H 0.265268 0.233600 0.478458 0.382 Uiso 0.5 1 calc . U P I -1
H63B H 0.271209 0.255005 0.517643 0.382 Uiso 0.5 1 calc . U P J -1
H63C H 0.276803 0.224266 0.529687 0.382 Uiso 0.5 1 calc . U P K -1
S10T S 0.5512(3) 0.19908(14) 0.6361(2) 0.0680(15) Uiso 0.25 1 d D U P L 2
O28T O 0.5958(10) 0.1880(14) 0.628(2) 0.39(4) Uiso 0.25 1 d D U P L 2
O29T O 0.548(3) 0.2271(3) 0.632(2) 0.52(6) Uiso 0.25 1 d D U P L 2
O30T O 0.537(2) 0.1889(15) 0.6742(10) 0.46(5) Uiso 0.25 1 d D U P L 2
C10T C 0.5032(6) 0.1873(4) 0.5890(6) 0.129(14) Uiso 0.25 1 d D U P L 2
F28T F 0.5388(7) 0.1812(4) 0.5677(6) 0.093(3) Uiso 0.25 1 d D U P L 2
F29T F 0.4881(7) 0.1677(3) 0.6136(6) 0.093(3) Uiso 0.25 1 d D U P L 2
F30T F 0.4636(6) 0.2014(4) 0.5654(6) 0.093(3) Uiso 0.25 1 d D U P L 2
N15 N 0.6324(4) 0.0914(2) 0.7159(4) 0.059(2) Uiso 0.5 1 d . . P . .
C64 C 0.6100(6) 0.0894(3) 0.6881(5) 0.070(3) Uiso 0.5 1 d . . P . .
C65 C 0.5753(15) 0.0831(8) 0.6418(13) 0.213(16) Uiso 0.5 1 d . . P . .
H65A H 0.567441 0.099448 0.624393 0.320 Uiso 0.5 1 calc R U P . .
H65B H 0.544365 0.075181 0.645630 0.320 Uiso 0.5 1 calc R U P . .
H65C H 0.591946 0.070767 0.625877 0.320 Uiso 0.5 1 calc R U P . .
S3 S 0.7409(4) 0.5312(2) 0.9662(4) 0.108(3) Uiso 0.25 1 d D . P M -1
O66 O 0.7508(11) 0.5584(4) 0.9573(9) 0.098(5) Uiso 0.25 1 d D . P M -1
O67 O 0.6911(8) 0.5278(6) 0.9491(10) 0.098(5) Uiso 0.25 1 d D . P M -1
O68 O 0.7723(10) 0.5073(4) 0.9726(9) 0.098(5) Uiso 0.25 1 d D . P M -1
C66 C 0.7508(10) 0.5326(6) 1.0271(8) 0.108(3) Uiso 0.25 1 d D . P M -1
F66 F 0.7226(10) 0.5512(5) 1.0417(8) 0.111(4) Uiso 0.25 1 d D . P M -1
F67 F 0.7987(9) 0.5363(5) 1.0492(10) 0.111(4) Uiso 0.25 1 d D . P M -1
F68 F 0.7318(9) 0.5134(5) 1.0469(8) 0.111(4) Uiso 0.25 1 d D . P M -1
C69 C 0.750000 0.4336(4) 1.000000 0.142(6) Uiso 1 2 d DS . P . .
C68 C 0.7957(12) 0.4457(9) 0.9888(16) 0.102(13) Uiso 0.25 1 d D . P N -1
H68A H 0.785177 0.456879 0.962104 0.154 Uiso 0.25 1 calc . U P O -1
H68B H 0.817463 0.431609 0.982899 0.154 Uiso 0.25 1 calc . U P P -1
H68C H 0.814035 0.456399 1.014147 0.154 Uiso 0.25 1 calc . U P Q -1
N68 N 0.7153(14) 0.4350(9) 1.0136(14) 0.117(12) Uiso 0.25 1 d D . P N -1

loop_
_atom_site_aniso_label
_atom_site_aniso_U_11
_atom_site_aniso_U_22
_atom_site_aniso_U_33
_atom_site_aniso_U_23
_atom_site_aniso_U_13
_atom_site_aniso_U_12
La2 0.02175(12) 0.02992(12) 0.03633(13) 0.00403(8) 0.00876(9) 0.00084(8)
La1 0.02296(12) 0.03272(13) 0.04258(14) 0.00716(9) 0.00910(9) -0.00206(8)
Zn1 0.0325(3) 0.0309(3) 0.0396(3) -0.0004(2) 0.0097(2) -0.0013(2)
O1C 0.0271(14) 0.0375(16) 0.0558(18) 0.0047(14) 0.0090(13) -0.0053(12)
O1B 0.0389(17) 0.0333(16) 0.063(2) 0.0031(15) 0.0092(15) -0.0002(13)
O1 0.0284(14) 0.0396(16) 0.0454(16) 0.0121(13) 0.0096(12) -0.0046(12)
N1B 0.0341(18) 0.0331(17) 0.0397(18) 0.0019(14) 0.0110(15) 0.0017(14)
N1 0.042(2) 0.0365(19) 0.050(2) 0.0008(16) 0.0157(17) 0.0000(16)
N1C 0.0336(18) 0.0363(19) 0.049(2) -0.0027(16) 0.0094(16) -0.0026(15)
N2B 0.0379(19) 0.0311(17) 0.0378(18) 0.0000(14) 0.0102(15) -0.0003(14)
N2C 0.0357(19) 0.0353(18) 0.0408(19) 0.0011(15) 0.0120(15) -0.0026(15)
N2 0.0337(18) 0.0348(18) 0.045(2) -0.0003(15) 0.0089(15) -0.0018(14)
N14 0.041(2) 0.045(2) 0.076(3) 0.014(2) 0.026(2) 0.0098(18)
N3C 0.048(2) 0.064(3) 0.041(2) -0.0084(19) 0.0156(18) -0.011(2)
N3B 0.041(2) 0.0382(19) 0.0399(19) -0.0012(15) 0.0059(16) 0.0015(16)
N4 0.0302(17) 0.0317(17) 0.0419(18) 0.0033(14) 0.0116(14) 0.0040(13)
N4C 0.0305(17) 0.0313(17) 0.0394(18) 0.0034(14) 0.0129(14) -0.0001(13)
N4B 0.0264(16) 0.0330(17) 0.0435(19) 0.0039(14) 0.0108(14) 0.0004(13)
N5C 0.0340(18) 0.0396(19) 0.0384(18) -0.0029(15) 0.0089(15) -0.0017(15)
N5B 0.0250(18) 0.050(2) 0.059(2) 0.0148(19) 0.0134(17) 0.0070(16)
N5 0.038(2) 0.050(2) 0.046(2) 0.0014(17) 0.0179(16) 0.0087(17)
N6C 0.0287(16) 0.0307(17) 0.0425(18) 0.0033(14) 0.0143(14) -0.0003(13)
N6B 0.0245(16) 0.0309(17) 0.0442(19) 0.0067(14) 0.0076(14) 0.0013(13)
N6 0.0266(17) 0.0369(18) 0.0393(18) 0.0107(14) 0.0106(14) 0.0013(13)
N7C 0.0273(16) 0.0318(17) 0.0440(19) 0.0042(14) 0.0098(14) 0.0003(13)
N7B 0.0216(15) 0.0342(17) 0.0428(19) 0.0072(14) 0.0064(13) 0.0000(13)
N7 0.0291(17) 0.0367(18) 0.0382(18) 0.0087(14) 0.0083(14) -0.0010(14)
N8B 0.0281(17) 0.043(2) 0.0384(18) 0.0062(15) 0.0084(14) 0.0020(14)
N8C 0.0276(18) 0.045(2) 0.055(2) 0.0070(17) 0.0157(16) 0.0082(15)
N8 0.0298(18) 0.048(2) 0.0384(19) 0.0060(16) 0.0010(15) -0.0030(15)
N9 0.0296(17) 0.0326(17) 0.0452(19) 0.0069(15) 0.0141(15) -0.0014(14)
N9B 0.0336(18) 0.0378(19) 0.047(2) 0.0070(16) 0.0127(15) -0.0007(15)
N9C 0.0271(17) 0.0361(18) 0.050(2) 0.0078(16) 0.0116(15) -0.0013(14)
N10C 0.0305(18) 0.0394(19) 0.0423(19) 0.0066(15) 0.0094(15) 0.0031(15)
N10 0.0273(18) 0.045(2) 0.054(2) 0.0102(17) 0.0179(16) 0.0081(15)
N10B 0.040(2) 0.046(2) 0.044(2) 0.0093(17) 0.0103(16) -0.0070(17)
N11 0.0255(16) 0.0305(17) 0.0433(19) 0.0074(14) 0.0106(14) 0.0004(13)
N11B 0.0344(19) 0.046(2) 0.056(2) 0.0035(18) 0.0167(17) -0.0007(16)
N11C 0.0272(17) 0.0366(18) 0.046(2) 0.0089(15) 0.0086(15) -0.0020(14)
N12 0.0288(18) 0.050(2) 0.047(2) 0.0121(17) 0.0124(15) 0.0020(16)
N12C 0.0282(18) 0.054(2) 0.054(2) 0.0034(19) 0.0080(16) -0.0083(17)
N12B 0.045(3) 0.065(3) 0.107(4) -0.007(3) 0.013(3) 0.014(2)
C1C 0.035(2) 0.040(2) 0.051(3) -0.0034(19) 0.0130(19) -0.0024(18)
C1B 0.036(2) 0.033(2) 0.049(2) -0.0008(18) 0.0130(19) -0.0010(17)
C1 0.068(3) 0.049(3) 0.055(3) 0.010(2) 0.029(3) 0.014(3)
C2C 0.037(2) 0.048(3) 0.067(3) -0.012(2) 0.010(2) -0.006(2)
C2B 0.045(3) 0.035(2) 0.053(3) 0.0011(19) 0.014(2) 0.0069(19)
C2 0.083(4) 0.062(3) 0.058(3) 0.014(3) 0.037(3) 0.013(3)
C3 0.068(4) 0.066(4) 0.058(3) -0.002(3) 0.037(3) 0.008(3)
C3B 0.045(3) 0.047(3) 0.056(3) 0.004(2) 0.007(2) 0.011(2)
C3C 0.054(3) 0.085(4) 0.059(3) -0.024(3) 0.010(3) -0.025(3)
C4 0.050(3) 0.051(3) 0.054(3) -0.005(2) 0.020(2) 0.007(2)
C4B 0.036(2) 0.048(3) 0.057(3) 0.002(2) 0.007(2) 0.005(2)
C4C 0.060(3) 0.090(4) 0.047(3) -0.019(3) 0.015(3) -0.026(3)
C5B 0.034(2) 0.036(2) 0.043(2) 0.0024(18) 0.0105(18) -0.0004(17)
C5C 0.044(3) 0.046(3) 0.044(2) -0.005(2) 0.012(2) -0.004(2)
C5 0.039(2) 0.037(2) 0.047(2) -0.0016(19) 0.0128(19) -0.0012(18)
C6B 0.033(2) 0.037(2) 0.038(2) 0.0034(17) 0.0114(17) -0.0031(17)
C6C 0.043(2) 0.043(2) 0.042(2) -0.0036(19) 0.0137(19) -0.0053(19)
C6 0.035(2) 0.036(2) 0.051(3) 0.0004(19) 0.0102(19) 0.0003(17)
C7 0.039(2) 0.047(3) 0.062(3) 0.009(2) 0.016(2) 0.001(2)
C7C 0.041(2) 0.046(3) 0.044(2) -0.003(2) 0.014(2) -0.006(2)
C7B 0.044(2) 0.035(2) 0.041(2) 0.0000(18) 0.0116(19) -0.0033(18)
C8 0.047(3) 0.059(3) 0.086(4) 0.024(3) 0.019(3) 0.013(3)
C8C 0.052(3) 0.057(3) 0.052(3) -0.003(2) 0.025(2) -0.007(2)
C8B 0.051(3) 0.044(3) 0.045(2) -0.006(2) 0.010(2) -0.008(2)
C9 0.050(3) 0.055(3) 0.068(3) 0.023(3) 0.008(3) -0.001(2)
C9B 0.062(3) 0.039(2) 0.043(2) -0.0059(19) 0.021(2) -0.008(2)
C9C 0.041(2) 0.044(2) 0.056(3) 0.004(2) 0.019(2) -0.002(2)
C10B 0.054(3) 0.032(2) 0.044(2) 0.0029(18) 0.021(2) -0.0009(19)
C10 0.039(2) 0.047(3) 0.053(3) 0.005(2) 0.004(2) -0.011(2)
C10C 0.034(2) 0.029(2) 0.050(2) 0.0052(17) 0.0122(18) 0.0044(16)
C11 0.035(2) 0.040(2) 0.046(2) 0.0006(19) 0.0053(18) -0.0056(18)
C11C 0.037(2) 0.030(2) 0.043(2) 0.0030(17) 0.0100(18) 0.0038(16)
C11B 0.043(2) 0.032(2) 0.042(2) 0.0027(17) 0.0165(19) -0.0016(17)
C12B 0.042(2) 0.034(2) 0.037(2) 0.0009(17) 0.0133(18) -0.0029(17)
C12 0.030(2) 0.035(2) 0.053(3) 0.0033(19) 0.0059(18) -0.0056(17)
C12C 0.035(2) 0.033(2) 0.044(2) 0.0038(17) 0.0127(18) -0.0003(16)
C13 0.048(3) 0.060(3) 0.046(3) 0.007(2) 0.004(2) -0.013(2)
C13B 0.060(3) 0.035(2) 0.056(3) 0.004(2) 0.032(2) 0.002(2)
C13C 0.033(2) 0.034(2) 0.055(3) 0.0051(19) 0.0107(19) 0.0051(17)
C14 0.048(3) 0.043(2) 0.040(2) 0.0058(19) 0.007(2) -0.006(2)
C14C 0.0277(19) 0.033(2) 0.046(2) 0.0068(17) 0.0099(17) 0.0008(16)
C14B 0.049(3) 0.032(2) 0.056(3) 0.0027(19) 0.027(2) 0.0006(19)
C15B 0.036(2) 0.030(2) 0.051(2) -0.0008(18) 0.0189(19) -0.0030(17)
C15 0.038(2) 0.035(2) 0.044(2) 0.0071(18) 0.0124(18) 0.0005(17)
C15C 0.0291(19) 0.033(2) 0.041(2) 0.0061(17) 0.0092(16) -0.0025(16)
C16 0.038(2) 0.033(2) 0.038(2) 0.0066(17) 0.0096(17) 0.0044(17)
C16B 0.029(2) 0.032(2) 0.052(2) 0.0030(18) 0.0172(18) -0.0026(16)
C16C 0.0287(19) 0.0311(19) 0.041(2) 0.0069(16) 0.0110(16) 0.0016(15)
C17B 0.0268(19) 0.033(2) 0.049(2) 0.0045(18) 0.0124(17) -0.0012(16)
C17C 0.035(2) 0.032(2) 0.041(2) 0.0039(17) 0.0157(17) 0.0008(17)
C17 0.033(2) 0.036(2) 0.042(2) 0.0069(17) 0.0149(17) 0.0070(17)
C18B 0.032(2) 0.042(2) 0.061(3) 0.010(2) 0.021(2) 0.0031(18)
C18C 0.033(2) 0.036(2) 0.042(2) 0.0027(17) 0.0108(17) -0.0006(17)
C18 0.044(2) 0.043(2) 0.044(2) 0.0036(19) 0.015(2) 0.0044(19)
C19B 0.041(3) 0.060(3) 0.079(4) 0.019(3) 0.033(3) 0.013(2)
C19 0.061(3) 0.057(3) 0.048(3) -0.006(2) 0.017(2) 0.005(3)
C19C 0.036(2) 0.049(3) 0.042(2) 0.005(2) 0.0030(18) 0.0030(19)
C20B 0.050(3) 0.054(3) 0.073(4) 0.012(3) 0.039(3) 0.010(2)
C20C 0.034(2) 0.042(2) 0.048(2) 0.008(2) 0.0064(19) 0.0041(18)
C20 0.065(3) 0.057(3) 0.045(3) -0.005(2) 0.014(2) -0.005(3)
C21B 0.0233(19) 0.034(2) 0.049(2) 0.0046(18) 0.0083(17) -0.0011(16)
C21 0.030(2) 0.038(2) 0.044(2) 0.0108(18) 0.0140(17) 0.0062(17)
C21C 0.033(2) 0.035(2) 0.041(2) 0.0027(17) 0.0123(17) -0.0023(17)
C22 0.032(2) 0.049(3) 0.055(3) 0.010(2) 0.017(2) 0.0111(19)
C22C 0.044(2) 0.045(2) 0.043(2) -0.0005(19) 0.017(2) 0.006(2)
C22B 0.027(2) 0.047(3) 0.052(3) 0.010(2) 0.0064(18) -0.0031(18)
C23B 0.031(2) 0.051(3) 0.044(2) 0.008(2) 0.0004(18) -0.0047(19)
C23 0.027(2) 0.064(3) 0.059(3) 0.012(2) 0.012(2) 0.013(2)
C23C 0.047(3) 0.051(3) 0.049(3) -0.002(2) 0.022(2) 0.008(2)
C24 0.025(2) 0.061(3) 0.051(3) 0.009(2) 0.0053(18) 0.004(2)
C24C 0.043(3) 0.044(2) 0.056(3) 0.001(2) 0.022(2) 0.007(2)
C24B 0.030(2) 0.042(2) 0.043(2) 0.0067(18) 0.0072(18) -0.0007(17)
C25B 0.0246(19) 0.032(2) 0.042(2) 0.0075(16) 0.0087(16) -0.0001(15)
C25C 0.029(2) 0.035(2) 0.051(2) 0.0031(18) 0.0144(18) -0.0007(16)
C25 0.028(2) 0.043(2) 0.044(2) 0.0129(19) 0.0106(17) 0.0016(17)
C26B 0.027(2) 0.035(2) 0.040(2) 0.0080(17) 0.0061(16) 0.0027(16)
C26C 0.0274(19) 0.034(2) 0.049(2) 0.0028(18) 0.0132(17) 0.0011(16)
C26 0.0253(19) 0.040(2) 0.043(2) 0.0084(18) 0.0081(16) -0.0031(16)
C27C 0.0264(19) 0.035(2) 0.046(2) 0.0032(17) 0.0085(17) 0.0002(16)
C27B 0.0233(18) 0.036(2) 0.039(2) 0.0120(17) 0.0086(16) 0.0015(15)
C27 0.032(2) 0.038(2) 0.038(2) 0.0045(17) 0.0118(17) -0.0070(17)
C28C 0.0275(19) 0.032(2) 0.049(2) 0.0069(17) 0.0101(17) -0.0003(16)
C28 0.033(2) 0.040(2) 0.039(2) 0.0090(18) 0.0110(17) -0.0035(17)
C28B 0.0259(19) 0.032(2) 0.045(2) 0.0108(17) 0.0088(16) -0.0001(15)
C29B 0.0235(18) 0.036(2) 0.049(2) 0.0143(18) 0.0085(17) 0.0031(16)
C29 0.039(2) 0.043(2) 0.039(2) 0.0051(18) 0.0140(18) -0.0091(19)
C29C 0.027(2) 0.037(2) 0.049(2) 0.0087(19) 0.0031(17) -0.0037(16)
C30C 0.029(2) 0.061(3) 0.057(3) 0.017(2) 0.004(2) 0.007(2)
C30 0.046(3) 0.049(3) 0.041(2) 0.000(2) 0.012(2) -0.012(2)
C30B 0.025(2) 0.049(3) 0.054(3) 0.017(2) 0.0155(18) 0.0066(18)
C31C 0.029(2) 0.061(3) 0.064(3) 0.013(3) 0.012(2) 0.012(2)
C31B 0.031(2) 0.052(3) 0.046(2) 0.010(2) 0.0151(18) 0.0058(19)
C31 0.041(2) 0.056(3) 0.040(2) 0.004(2) 0.0075(19) -0.006(2)
C32 0.033(2) 0.043(2) 0.040(2) 0.0051(18) 0.0075(17) -0.0069(18)
C32C 0.028(2) 0.043(2) 0.051(3) 0.005(2) 0.0107(18) 0.0041(17)
C32B 0.0266(19) 0.042(2) 0.041(2) 0.0114(18) 0.0079(17) 0.0036(17)
C33 0.052(3) 0.043(2) 0.044(2) 0.002(2) 0.018(2) -0.001(2)
C33C 0.030(2) 0.041(2) 0.050(2) 0.0114(19) 0.0006(18) -0.0036(18)
C33B 0.025(2) 0.042(2) 0.065(3) 0.013(2) 0.013(2) 0.0001(17)
C34B 0.0201(18) 0.039(2) 0.057(3) 0.0124(19) 0.0088(17) -0.0058(16)
C34C 0.032(2) 0.039(2) 0.041(2) 0.0094(18) 0.0037(17) -0.0024(17)
C34 0.046(3) 0.036(2) 0.045(2) 0.0031(18) 0.021(2) 0.0013(19)
C35B 0.027(2) 0.039(2) 0.049(2) 0.0094(19) 0.0119(18) -0.0052(17)
C35 0.033(2) 0.034(2) 0.044(2) 0.0045(17) 0.0143(18) -0.0030(16)
C35C 0.030(2) 0.031(2) 0.049(2) 0.0083(18) 0.0082(18) -0.0004(16)
C36B 0.0253(19) 0.038(2) 0.051(2) 0.0120(19) 0.0095(17) -0.0032(16)
C36 0.034(2) 0.031(2) 0.047(2) 0.0054(17) 0.0178(18) -0.0002(16)
C36C 0.031(2) 0.032(2) 0.042(2) 0.0095(16) 0.0075(17) -0.0013(16)
C37B 0.034(2) 0.044(2) 0.048(3) 0.009(2) 0.0111(19) -0.0045(18)
C37C 0.031(2) 0.037(2) 0.045(2) 0.0118(18) 0.0103(17) 0.0007(17)
C37 0.0286(19) 0.0302(19) 0.044(2) 0.0045(16) 0.0128(17) -0.0002(15)
C38C 0.033(2) 0.037(2) 0.039(2) 0.0099(17) 0.0081(17) 0.0007(17)
C38 0.032(2) 0.044(2) 0.055(3) 0.009(2) 0.018(2) 0.0020(18)
C38B 0.033(2) 0.042(2) 0.051(3) 0.011(2) 0.0115(19) -0.0092(18)
C39C 0.043(2) 0.046(3) 0.043(2) 0.004(2) 0.012(2) -0.001(2)
C39B 0.035(2) 0.044(3) 0.056(3) 0.016(2) 0.004(2) -0.0041(19)
C39 0.038(3) 0.069(3) 0.061(3) 0.013(3) 0.027(2) 0.009(2)
C40B 0.029(2) 0.041(2) 0.057(3) 0.018(2) 0.0056(19) -0.0021(18)
C40C 0.041(2) 0.043(2) 0.041(2) 0.0047(19) 0.0049(19) -0.0080(19)
C40 0.048(3) 0.058(3) 0.056(3) 0.008(2) 0.032(2) 0.004(2)
C41B 0.040(2) 0.051(3) 0.052(3) 0.004(2) 0.018(2) 0.000(2)
C41C 0.028(2) 0.041(2) 0.045(2) 0.0102(18) 0.0110(17) -0.0010(17)
C41 0.030(2) 0.032(2) 0.047(2) 0.0034(17) 0.0135(18) -0.0005(16)
C42C 0.035(2) 0.055(3) 0.056(3) 0.004(2) 0.019(2) -0.004(2)
C42 0.026(2) 0.060(3) 0.050(3) 0.009(2) 0.0080(19) -0.0036(19)
C42B 0.059(3) 0.056(3) 0.055(3) 0.001(2) 0.014(3) -0.002(3)
C43 0.028(2) 0.071(3) 0.052(3) 0.014(2) 0.007(2) 0.001(2)
C43C 0.036(2) 0.055(3) 0.073(3) 0.004(3) 0.026(2) -0.006(2)
C43B 0.069(4) 0.062(4) 0.068(4) -0.010(3) 0.013(3) -0.002(3)
C44B 0.062(4) 0.054(3) 0.080(4) -0.007(3) 0.022(3) 0.005(3)
C44C 0.032(2) 0.051(3) 0.061(3) 0.007(2) 0.016(2) -0.010(2)
C44 0.033(2) 0.054(3) 0.045(2) 0.013(2) 0.0092(18) -0.0014(19)
C45B 0.046(3) 0.051(3) 0.065(3) -0.005(2) 0.019(2) 0.000(2)
C45C 0.027(2) 0.041(2) 0.052(3) 0.0099(19) 0.0104(18) 0.0008(17)
C45 0.029(2) 0.035(2) 0.045(2) 0.0067(17) 0.0136(17) -0.0009(16)
C46C 0.028(2) 0.039(2) 0.054(3) 0.0082(19) 0.0109(18) -0.0082(17)
C46 0.0252(19) 0.037(2) 0.047(2) 0.0133(18) 0.0103(17) 0.0001(16)
C46B 0.041(3) 0.042(3) 0.077(4) -0.003(2) 0.016(3) 0.006(2)
C47 0.036(2) 0.057(3) 0.052(3) 0.016(2) 0.019(2) -0.002(2)
C47C 0.043(3) 0.064(3) 0.056(3) -0.002(3) 0.011(2) -0.013(2)
C47B 0.049(3) 0.061(4) 0.122(6) -0.013(4) -0.005(4) 0.014(3)
C48B 0.149(9) 0.076(5) 0.088(6) 0.015(4) -0.005(6) -0.038(6)
C48 0.047(3) 0.063(3) 0.065(3) 0.014(3) 0.016(3) -0.009(2)
C48C 0.076(4) 0.065(4) 0.072(4) -0.008(3) 0.019(3) -0.021(3)
C49B 0.061(4) 0.083(5) 0.131(7) -0.023(5) 0.030(4) 0.020(4)
C49C 0.025(2) 0.070(3) 0.060(3) 0.008(3) 0.007(2) -0.009(2)
C49 0.037(2) 0.056(3) 0.045(2) 0.008(2) 0.012(2) 0.005(2)
C50 0.074(4) 0.056(3) 0.067(4) 0.005(3) -0.003(3) -0.002(3)
C50B 0.139(11) 0.201(15) 0.34(2) -0.131(16) 0.156(15) -0.086(11)
C50C 0.040(3) 0.070(4) 0.080(4) 0.018(3) 0.014(3) 0.003(3)
C51B 0.065(4) 0.039(3) 0.074(4) -0.007(2) 0.008(3) 0.013(2)
C51C 0.039(3) 0.059(3) 0.083(4) -0.022(3) 0.014(3) -0.015(2)
C51 0.145(8) 0.094(6) 0.093(6) 0.045(5) 0.080(6) 0.048(6)
C52B 0.051(3) 0.057(3) 0.057(3) -0.007(3) -0.011(2) 0.003(2)
C52 0.063(4) 0.104(6) 0.121(6) 0.054(5) 0.054(4) 0.039(4)
C52C 0.066(4) 0.123(6) 0.053(3) -0.029(4) 0.029(3) -0.031(4)
C53C 0.050(3) 0.058(3) 0.044(3) -0.010(2) 0.007(2) 0.003(2)
C53B 0.030(2) 0.090(4) 0.073(4) 0.030(3) 0.017(2) 0.019(3)
C53 0.042(3) 0.076(4) 0.057(3) 0.000(3) 0.023(2) 0.014(3)
C54C 0.033(2) 0.075(4) 0.067(3) 0.009(3) 0.023(2) 0.015(2)
C54 0.041(3) 0.069(4) 0.048(3) 0.005(2) -0.007(2) 0.011(2)
C54B 0.035(2) 0.063(3) 0.042(2) 0.000(2) 0.0093(19) 0.005(2)
C55C 0.039(2) 0.051(3) 0.061(3) 0.002(2) 0.024(2) 0.002(2)
C55 0.031(2) 0.082(4) 0.063(3) 0.021(3) 0.023(2) 0.020(2)
C55B 0.061(3) 0.054(3) 0.044(3) 0.009(2) 0.008(2) -0.008(2)
S4T 0.0452(7) 0.1029(12) 0.0529(7) 0.0018(8) 0.0094(6) 0.0179(8)
F10T 0.187(8) 0.129(6) 0.356(14) 0.103(8) -0.085(9) -0.097(6)
F11T 0.311(12) 0.133(6) 0.098(4) 0.034(4) -0.078(6) -0.067(7)
F12T 0.462(18) 0.091(4) 0.172(7) 0.005(4) 0.200(10) -0.029(7)
O10T 0.042(3) 0.240(10) 0.198(9) -0.026(7) 0.026(4) -0.030(4)
O11T 0.158(6) 0.100(4) 0.155(6) 0.051(4) 0.106(5) 0.065(4)
O12T 0.114(5) 0.112(4) 0.073(3) 0.016(3) 0.009(3) 0.051(4)
S1T 0.0588(7) 0.0434(6) 0.0473(6) 0.0025(5) 0.0183(5) 0.0035(5)
F1T 0.069(3) 0.130(4) 0.107(3) -0.047(3) -0.008(2) -0.010(3)
F2T 0.097(3) 0.086(3) 0.116(4) 0.009(3) 0.041(3) -0.038(2)
F3T 0.060(2) 0.112(3) 0.114(3) -0.028(3) 0.033(2) 0.006(2)
O1T 0.067(3) 0.055(2) 0.090(3) -0.003(2) 0.033(2) 0.010(2)
O2T 0.118(4) 0.058(2) 0.047(2) 0.0105(18) 0.028(2) 0.022(2)
O3T 0.065(2) 0.055(2) 0.050(2) 0.0028(17) 0.0096(17) -0.0079(18)
C1T 0.059(4) 0.074(4) 0.068(4) -0.013(3) 0.014(3) -0.005(3)
S5T 0.0384(7) 0.176(2) 0.0585(9) 0.0220(11) 0.0198(6) -0.0039(10)
F13T 0.227(9) 0.278(11) 0.121(5) -0.077(6) 0.103(6) -0.091(8)
F14T 0.242(11) 0.437(18) 0.182(8) -0.192(11) 0.123(8) -0.231(12)
F15T 0.46(2) 0.092(5) 0.163(8) 0.011(5) 0.121(11) -0.014(8)
O13T 0.054(3) 0.235(8) 0.058(3) -0.009(4) 0.019(2) -0.051(4)
O14T 0.055(3) 0.108(4) 0.123(4) 0.023(3) 0.040(3) -0.014(3)
O15T 0.087(5) 0.473(19) 0.103(5) 0.127(8) 0.052(4) 0.121(8)
C5T 0.166(13) 0.33(3) 0.103(9) 0.005(13) 0.061(9) -0.131(16)
S2T 0.0363(6) 0.0634(7) 0.0496(6) -0.0034(5) 0.0116(5) 0.0104(5)
F4T 0.049(2) 0.096(3) 0.125(4) 0.002(3) 0.017(2) -0.009(2)
F5T 0.064(2) 0.064(2) 0.153(4) 0.011(3) 0.004(3) 0.0289(19)
F6T 0.080(3) 0.073(2) 0.096(3) -0.032(2) 0.008(2) 0.011(2)
O4T 0.0354(18) 0.088(3) 0.053(2) 0.0030(19) 0.0171(16) 0.0062(18)
O5T 0.045(2) 0.097(3) 0.050(2) -0.005(2) 0.0192(17) 0.0006(19)
O6T 0.057(2) 0.069(3) 0.065(2) -0.011(2) -0.0010(19) 0.026(2)
C2T 0.042(3) 0.061(4) 0.096(5) -0.003(3) 0.010(3) 0.016(3)
S8T 0.0960(16) 0.1201(19) 0.0919(15) 0.0183(13) -0.0307(13) -0.0275(14)
F23T 0.238(9) 0.104(4) 0.181(7) 0.039(4) -0.138(7) -0.054(5)
F24T 0.231(9) 0.107(5) 0.141(5) 0.002(4) -0.075(6) 0.047(5)
O22T 0.099(5) 0.119(6) 0.208(9) -0.036(6) -0.082(6) 0.008(4)
O23T 0.074(4) 0.210(8) 0.084(4) -0.007(4) -0.020(3) -0.039(4)
S3T 0.0539(8) 0.1017(13) 0.0732(10) -0.0424(9) 0.0148(7) -0.0063(8)
F7T 0.042(2) 0.102(3) 0.210(6) -0.002(4) 0.026(3) 0.016(2)
F8T 0.097(3) 0.109(4) 0.069(2) -0.013(2) 0.001(2) 0.001(3)
F1 0.100(3) 0.066(3) 0.174(5) -0.003(3) 0.060(4) -0.018(2)
O7T 0.171(8) 0.240(10) 0.072(4) -0.027(5) 0.019(4) 0.096(7)
O8T 0.124(6) 0.082(4) 0.252(10) -0.074(5) 0.079(6) -0.033(4)
O9T 0.039(3) 0.204(8) 0.216(9) -0.125(7) 0.013(4) 0.003(4)
C3T 0.043(3) 0.069(4) 0.077(4) 0.000(3) 0.018(3) -0.005(3)
C12S 0.067(4) 0.119(7) 0.070(4) 0.021(4) 0.022(3) 0.015(4)
S7T 0.141(6) 0.142(6) 0.215(9) -0.086(6) 0.003(6) 0.001(5)
F20T 0.196(11) 0.203(10) 0.246(13) 0.049(10) 0.049(9) 0.014(9)
F21T 0.196(11) 0.203(10) 0.246(13) 0.049(10) 0.049(9) 0.014(9)
O19T 0.155(12) 0.152(12) 0.061(6) -0.009(7) 0.063(7) -0.065(10)
O20T 0.43(4) 0.154(18) 0.173(19) -0.011(14) 0.03(2) 0.19(2)
O21T 0.21(2) 0.30(3) 0.18(2) -0.14(2) 0.034(17) 0.02(2)
N1S 0.060(3) 0.082(4) 0.097(4) -0.002(3) 0.019(3) 0.035(3)
C2S 0.050(3) 0.073(4) 0.105(6) -0.004(4) 0.012(4) 0.028(3)
C3S 0.085(5) 0.102(6) 0.095(6) -0.001(5) 0.031(4) 0.031(5)
N4S 0.228(13) 0.094(6) 0.155(9) -0.017(6) 0.061(9) -0.062(8)
C5S 0.138(9) 0.052(4) 0.129(8) -0.001(5) 0.059(7) -0.009(5)
C6S 0.099(6) 0.045(3) 0.128(7) 0.007(4) 0.035(5) 0.008(4)
N7S 0.063(3) 0.076(4) 0.079(4) 0.006(3) 0.025(3) -0.001(3)
C8S 0.069(4) 0.061(4) 0.082(5) 0.015(3) 0.012(3) 0.004(3)
C9S 0.146(10) 0.133(9) 0.099(7) 0.047(7) -0.005(7) -0.015(8)
S9T 0.070(2) 0.115(3) 0.113(3) 0.048(3) 0.015(2) 0.020(3)
O26T 0.25(3) 0.19(2) 0.27(3) 0.15(2) -0.15(2) -0.16(2)
C9T 0.070(2) 0.115(3) 0.113(3) 0.048(3) 0.015(2) 0.020(3)
F9T 0.086(7) 0.099(8) 0.218(16) -0.010(9) -0.032(9) -0.034(6)
F19T 0.074(5) 0.184(11) 0.060(5) 0.061(6) -0.007(4) 0.009(6)
F22T 0.196(11) 0.203(10) 0.246(13) 0.049(10) 0.049(9) 0.014(9)
C7T 0.196(11) 0.203(10) 0.246(13) 0.049(10) 0.049(9) 0.014(9)
C6T 0.33(2) 0.132(14) 0.36(2) -0.045(16) 0.294(17) -0.022(14)
F6 0.51(3) 0.22(2) 0.261(18) -0.085(16) 0.271(18) -0.054(19)
F4 0.53(3) 0.210(18) 0.56(4) -0.06(2) 0.49(3) -0.09(2)
F5 0.36(3) 0.122(11) 0.52(3) -0.045(16) 0.34(2) 0.016(14)
S6T 0.198(7) 0.101(4) 0.253(9) -0.051(5) 0.177(7) -0.034(5)
O7 0.142(10) 0.167(11) 0.094(8) -0.022(8) 0.089(8) 0.006(9)
O8 0.38(3) 0.118(12) 0.36(3) -0.019(16) 0.29(2) 0.020(16)
O9 0.145(14) 0.20(2) 0.37(2) -0.092(17) 0.167(15) -0.049(12)

_geom_special_details            
;
 All esds (except the esd in the dihedral angle between two l.s. planes)
 are estimated using the full covariance matrix.  The cell esds are taken
 into account individually in the estimation of esds in distances, angles
 and torsion angles; correlations between esds in cell parameters are only
 used when they are defined by crystal symmetry.  An approximate (isotropic)
 treatment of cell esds is used for estimating esds involving l.s. planes.
;
loop_
_geom_bond_atom_site_label_1
_geom_bond_atom_site_label_2
_geom_bond_distance
_geom_bond_site_symmetry_2
_geom_bond_publ_flag
La2 N4 2.692(4) . ?
La2 N4C 2.650(3) . ?
La2 N4B 2.657(3) . ?
La2 N6C 2.704(4) . ?
La2 N6B 2.710(4) . ?
La2 N6 2.735(3) . ?
La2 N7C 2.670(3) . ?
La2 N7B 2.645(4) . ?
La2 N7 2.707(4) . ?
La1 O1C 2.450(3) . ?
La1 O1B 2.475(3) . ?
La1 O1 2.428(3) . ?
La1 N9 2.692(3) . ?
La1 N9B 2.714(4) . ?
La1 N9C 2.679(4) . ?
La1 N11 2.684(4) . ?
La1 N11B 2.750(4) . ?
La1 N11C 2.728(4) . ?
Zn1 N1B 2.194(4) . ?
Zn1 N1 2.220(4) . ?
Zn1 N1C 2.211(4) . ?
Zn1 N2B 2.130(4) . ?
Zn1 N2C 2.150(4) . ?
Zn1 N2 2.147(4) . ?
O1C C46C 1.263(5) . ?
O1B C46B 1.251(7) . ?
O1 C46 1.256(6) . ?
N1B C1B 1.330(6) . ?
N1B C5B 1.362(6) . ?
N1 C1 1.332(7) . ?
N1 C5 1.359(6) . ?
N1C C1C 1.333(6) . ?
N1C C5C 1.357(6) . ?
N2B C6B 1.329(6) . ?
N2B C12B 1.395(6) . ?
N2C C6C 1.333(6) . ?
N2C C12C 1.389(6) . ?
N2 C6 1.330(6) . ?
N2 C12 1.384(6) . ?
N14 C6 1.358(6) . ?
N14 C7 1.377(7) . ?
N14 C52 1.480(7) . ?
N3C C6C 1.373(6) . ?
N3C C7C 1.385(6) . ?
N3C C52C 1.470(7) . ?
N3B C6B 1.354(6) . ?
N3B C7B 1.398(6) . ?
N3B C52B 1.475(6) . ?
N4 C16 1.385(6) . ?
N4 C17 1.335(5) . ?
N4C C16C 1.393(5) . ?
N4C C17C 1.337(6) . ?
N4B C16B 1.387(5) . ?
N4B C17B 1.332(6) . ?
N5C C17C 1.354(6) . ?
N5C C18C 1.389(6) . ?
N5C C53C 1.467(6) . ?
N5B C17B 1.369(5) . ?
N5B C18B 1.388(6) . ?
N5B C53B 1.455(6) . ?
N5 C17 1.356(6) . ?
N5 C18 1.388(7) . ?
N5 C53 1.477(6) . ?
N6C C21C 1.344(6) . ?
N6C C25C 1.340(5) . ?
N6B C21B 1.346(5) . ?
N6B C25B 1.339(6) . ?
N6 C21 1.340(6) . ?
N6 C25 1.343(6) . ?
N7C C26C 1.330(6) . ?
N7C C27C 1.373(6) . ?
N7B C26B 1.339(6) . ?
N7B C27B 1.391(5) . ?
N7 C26 1.342(5) . ?
N7 C27 1.390(6) . ?
N8B C26B 1.354(6) . ?
N8B C32B 1.388(6) . ?
N8B C54B 1.467(6) . ?
N8C C26C 1.364(6) . ?
N8C C32C 1.379(6) . ?
N8C C54C 1.472(6) . ?
N8 C26 1.358(6) . ?
N8 C32 1.386(6) . ?
N8 C54 1.473(6) . ?
N9 C36 1.393(6) . ?
N9 C37 1.328(6) . ?
N9B C36B 1.397(6) . ?
N9B C37B 1.344(6) . ?
N9C C36C 1.394(6) . ?
N9C C37C 1.336(6) . ?
N10C C37C 1.347(6) . ?
N10C C38C 1.385(6) . ?
N10C C55C 1.466(6) . ?
N10 C37 1.364(5) . ?
N10 C38 1.380(6) . ?
N10 C55 1.479(6) . ?
N10B C37B 1.367(6) . ?
N10B C38B 1.387(7) . ?
N10B C55B 1.463(6) . ?
N11 C41 1.359(5) . ?
N11 C45 1.344(6) . ?
N11B C41B 1.344(7) . ?
N11B C45B 1.350(7) . ?
N11C C41C 1.352(6) . ?
N11C C45C 1.342(6) . ?
N12 C46 1.322(6) . ?
N12 C47 1.482(6) . ?
N12 C49 1.475(7) . ?
N12C C46C 1.319(6) . ?
N12C C47C 1.473(7) . ?
N12C C49C 1.491(6) . ?
N12B C46B 1.330(7) . ?
N12B C47B 1.489(10) . ?
N12B C49B 1.488(10) . ?
C1C H1C 0.9500 . ?
C1C C2C 1.397(7) . ?
C1B H1B 0.9500 . ?
C1B C2B 1.411(6) . ?
C1 H1 0.9500 . ?
C1 C2 1.394(8) . ?
C2C C3C 1.376(9) . ?
C2C C51C 1.513(7) . ?
C2B C3B 1.373(7) . ?
C2B C51B 1.510(7) . ?
C2 C3 1.375(9) . ?
C2 C51 1.511(9) . ?
C3 H3 0.9500 . ?
C3 C4 1.384(8) . ?
C3B H3B 0.9500 . ?
C3B C4B 1.392(7) . ?
C3C H3C 0.9500 . ?
C3C C4C 1.387(8) . ?
C4 H4 0.9500 . ?
C4 C5 1.379(7) . ?
C4B H4B 0.9500 . ?
C4B C5B 1.397(7) . ?
C4C H4C 0.9500 . ?
C4C C5C 1.387(7) . ?
C5B C6B 1.466(6) . ?
C5C C6C 1.458(7) . ?
C5 C6 1.475(7) . ?
C7 C8 1.380(8) . ?
C7 C12 1.405(7) . ?
C7C C8C 1.401(7) . ?
C7C C12C 1.396(6) . ?
C7B C8B 1.390(7) . ?
C7B C12B 1.395(6) . ?
C8 H8 0.9500 . ?
C8 C9 1.392(9) . ?
C8C H8C 0.9500 . ?
C8C C9C 1.361(8) . ?
C8B H8B 0.9500 . ?
C8B C9B 1.383(8) . ?
C9 H9 0.9500 . ?
C9 C10 1.394(8) . ?
C9B H9B 0.9500 . ?
C9B C10B 1.395(7) . ?
C9C H9C 0.9500 . ?
C9C C10C 1.413(7) . ?
C10B C11B 1.396(6) . ?
C10B C13B 1.521(7) . ?
C10 C11 1.385(7) . ?
C10 C13 1.520(8) . ?
C10C C11C 1.394(6) . ?
C10C C13C 1.513(6) . ?
C11 H11 0.9500 . ?
C11 C12 1.384(7) . ?
C11C H11C 0.9500 . ?
C11C C12C 1.400(6) . ?
C11B H11B 0.9500 . ?
C11B C12B 1.390(6) . ?
C13 H13A 0.9900 . ?
C13 H13B 0.9900 . ?
C13 C14 1.520(7) . ?
C13B H13C 0.9900 . ?
C13B H13D 0.9900 . ?
C13B C14B 1.522(7) . ?
C13C H13E 0.9900 . ?
C13C H13F 0.9900 . ?
C13C C14C 1.503(6) . ?
C14 C15 1.369(7) . ?
C14 C20 1.401(8) . ?
C14C C15C 1.398(6) . ?
C14C C20C 1.402(7) . ?
C14B C15B 1.387(6) . ?
C14B C20B 1.416(8) . ?
C15B H15B 0.9500 . ?
C15B C16B 1.387(7) . ?
C15 H15 0.9500 . ?
C15 C16 1.395(6) . ?
C15C H15C 0.9500 . ?
C15C C16C 1.390(6) . ?
C16 C18 1.398(6) . ?
C16B C18B 1.399(6) . ?
C16C C18C 1.391(6) . ?
C17B C21B 1.471(6) . ?
C17C C21C 1.469(6) . ?
C17 C21 1.472(6) . ?
C18B C19B 1.398(7) . ?
C18C C19C 1.405(6) . ?
C18 C19 1.388(7) . ?
C19B H19B 0.9500 . ?
C19B C20B 1.371(8) . ?
C19 H19 0.9500 . ?
C19 C20 1.382(8) . ?
C19C H19C 0.9500 . ?
C19C C20C 1.389(7) . ?
C20B H20B 0.9500 . ?
C20C H20C 0.9500 . ?
C20 H20 0.9500 . ?
C21B C22B 1.394(6) . ?
C21 C22 1.399(6) . ?
C21C C22C 1.399(6) . ?
C22 H22 0.9500 . ?
C22 C23 1.380(8) . ?
C22C H22C 0.9500 . ?
C22C C23C 1.397(7) . ?
C22B H22B 0.9500 . ?
C22B C23B 1.387(7) . ?
C23B H23B 0.9500 . ?
C23B C24B 1.374(6) . ?
C23 H23 0.9500 . ?
C23 C24 1.383(8) . ?
C23C H23C 0.9500 . ?
C23C C24C 1.374(7) . ?
C24 H24 0.9500 . ?
C24 C25 1.389(6) . ?
C24C H24C 0.9500 . ?
C24C C25C 1.408(7) . ?
C24B H24B 0.9500 . ?
C24B C25B 1.396(6) . ?
C25B C26B 1.485(6) . ?
C25C C26C 1.467(6) . ?
C25 C26 1.470(7) . ?
C27C C28C 1.399(6) . ?
C27C C32C 1.414(6) . ?
C27B C28B 1.396(6) . ?
C27B C32B 1.391(6) . ?
C27 C28 1.387(6) . ?
C27 C32 1.402(6) . ?
C28C H28C 0.9500 . ?
C28C C29C 1.382(6) . ?
C28 H28 0.9500 . ?
C28 C29 1.395(7) . ?
C28B H28B 0.9500 . ?
C28B C29B 1.387(6) . ?
C29B C30B 1.411(7) . ?
C29B C33B 1.509(6) . ?
C29 C30 1.423(7) . ?
C29 C33 1.506(7) . ?
C29C C30C 1.415(7) . ?
C29C C33C 1.521(7) . ?
C30C H30C 0.9500 . ?
C30C C31C 1.382(8) . ?
C30 H30 0.9500 . ?
C30 C31 1.375(8) . ?
C30B H30B 0.9500 . ?
C30B C31B 1.385(7) . ?
C31C H31C 0.9500 . ?
C31C C32C 1.388(7) . ?
C31B H31B 0.9500 . ?
C31B C32B 1.400(6) . ?
C31 H31 0.9500 . ?
C31 C32 1.398(7) . ?
C33 H33A 0.9900 . ?
C33 H33B 0.9900 . ?
C33 C34 1.512(7) . ?
C33C H33C 0.9900 . ?
C33C H33D 0.9900 . ?
C33C C34C 1.513(6) . ?
C33B H33E 0.9900 . ?
C33B H33F 0.9900 . ?
C33B C34B 1.532(7) . ?
C34B C35B 1.382(6) . ?
C34B C40B 1.402(7) . ?
C34C C35C 1.395(6) . ?
C34C C40C 1.406(7) . ?
C34 C35 1.397(6) . ?
C34 C40 1.408(7) . ?
C35B H35B 0.9500 . ?
C35B C36B 1.394(7) . ?
C35 H35 0.9500 . ?
C35 C36 1.391(6) . ?
C35C H35C 0.9500 . ?
C35C C36C 1.400(6) . ?
C36B C38B 1.402(7) . ?
C36 C38 1.395(6) . ?
C36C C38C 1.393(6) . ?
C37B C41B 1.470(7) . ?
C37C C41C 1.485(6) . ?
C37 C41 1.470(6) . ?
C38C C39C 1.399(7) . ?
C38 C39 1.402(7) . ?
C38B C39B 1.383(7) . ?
C39C H39C 0.9500 . ?
C39C C40C 1.385(7) . ?
C39B H39B 0.9500 . ?
C39B C40B 1.385(8) . ?
C39 H39 0.9500 . ?
C39 C40 1.367(8) . ?
C40B H40B 0.9500 . ?
C40C H40C 0.9500 . ?
C40 H40 0.9500 . ?
C41B C42B 1.406(8) . ?
C41C C42C 1.393(6) . ?
C41 C42 1.385(6) . ?
C42C H42C 0.9500 . ?
C42C C43C 1.387(7) . ?
C42 H42 0.9500 . ?
C42 C43 1.380(7) . ?
C42B H42B 0.9500 . ?
C42B C43B 1.392(9) . ?
C43 H43 0.9500 . ?
C43 C44 1.389(7) . ?
C43C H43C 0.9500 . ?
C43C C44C 1.382(8) . ?
C43B H43B 0.9500 . ?
C43B C44B 1.374(9) . ?
C44B H44B 0.9500 . ?
C44B C45B 1.411(8) . ?
C44C H44C 0.9500 . ?
C44C C45C 1.396(6) . ?
C44 H44 0.9500 . ?
C44 C45 1.382(6) . ?
C45B C46B 1.508(8) . ?
C45C C46C 1.502(7) . ?
C45 C46 1.525(5) . ?
C47 H47A 0.9900 . ?
C47 H47B 0.9900 . ?
C47 C48 1.518(7) . ?
C47C H47C 0.9900 . ?
C47C H47D 0.9900 . ?
C47C C48C 1.519(8) . ?
C47B H47E 0.9900 . ?
C47B H47F 0.9900 . ?
C47B C48B 1.456(11) . ?
C48B H48A 0.9800 . ?
C48B H48B 0.9800 . ?
C48B H48C 0.9800 . ?
C48 H48D 0.9800 . ?
C48 H48E 0.9800 . ?
C48 H48F 0.9800 . ?
C48C H48G 0.9800 . ?
C48C H48H 0.9800 . ?
C48C H48I 0.9800 . ?
C49B H49A 0.9900 . ?
C49B H49B 0.9900 . ?
C49B C50B 1.468(14) . ?
C49C H49C 0.9900 . ?
C49C H49D 0.9900 . ?
C49C C50C 1.496(8) . ?
C49 H49E 0.9900 . ?
C49 H49F 0.9900 . ?
C49 C50 1.506(8) . ?
C50 H50A 0.9800 . ?
C50 H50B 0.9800 . ?
C50 H50C 0.9800 . ?
C50B H50D 0.9800 . ?
C50B H50E 0.9800 . ?
C50B H50F 0.9800 . ?
C50C H50G 0.9800 . ?
C50C H50H 0.9800 . ?
C50C H50I 0.9800 . ?
C51B H51A 0.9800 . ?
C51B H51B 0.9800 . ?
C51B H51C 0.9800 . ?
C51C H51D 0.9800 . ?
C51C H51E 0.9800 . ?
C51C H51F 0.9800 . ?
C51 H51G 0.9800 . ?
C51 H51H 0.9800 . ?
C51 H51I 0.9800 . ?
C52B H52A 0.9800 . ?
C52B H52B 0.9800 . ?
C52B H52C 0.9800 . ?
C52 H52D 0.9800 . ?
C52 H52E 0.9800 . ?
C52 H52F 0.9800 . ?
C52C H52G 0.9800 . ?
C52C H52H 0.9800 . ?
C52C H52I 0.9800 . ?
C53C H53A 0.9800 . ?
C53C H53B 0.9800 . ?
C53C H53C 0.9800 . ?
C53B H53D 0.9800 . ?
C53B H53E 0.9800 . ?
C53B H53F 0.9800 . ?
C53 H53G 0.9800 . ?
C53 H53H 0.9800 . ?
C53 H53I 0.9800 . ?
C54C H54A 0.9800 . ?
C54C H54B 0.9800 . ?
C54C H54C 0.9800 . ?
C54 H54D 0.9800 . ?
C54 H54E 0.9800 . ?
C54 H54F 0.9800 . ?
C54B H54G 0.9800 . ?
C54B H54H 0.9800 . ?
C54B H54I 0.9800 . ?
C55C H55A 0.9800 . ?
C55C H55B 0.9800 . ?
C55C H55C 0.9800 . ?
C55 H55D 0.9800 . ?
C55 H55E 0.9800 . ?
C55 H55F 0.9800 . ?
C55B H55G 0.9800 . ?
C55B H55H 0.9800 . ?
C55B H55I 0.9800 . ?
S4T O10T 1.439(8) . ?
S4T O11T 1.418(6) . ?
S4T O12T 1.459(6) . ?
S4T C4T 1.784(11) . ?
F10T C4T 1.232(15) . ?
F11T C4T 1.257(13) . ?
F12T C4T 1.442(16) . ?
S1T O1T 1.439(4) . ?
S1T O2T 1.435(4) . ?
S1T O3T 1.433(4) . ?
S1T C1T 1.813(7) . ?
F1T C1T 1.340(8) . ?
F2T C1T 1.312(8) . ?
F3T C1T 1.348(8) . ?
S5T O13T 1.418(5) . ?
S5T O14T 1.396(5) . ?
S5T O15T 1.425(7) . ?
S5T C5T 1.66(2) . ?
F13T C5T 1.393(16) . ?
F14T C5T 1.362(16) . ?
F15T C5T 1.34(2) . ?
S2T O4T 1.444(4) . ?
S2T O5T 1.438(4) . ?
S2T O6T 1.439(4) . ?
S2T C2T 1.813(7) . ?
F4T C2T 1.339(8) . ?
F5T C2T 1.336(7) . ?
F6T C2T 1.336(8) . ?
S8T O22T 1.386(8) . ?
S8T O23T 1.377(6) . ?
S8T O24T 1.629(13) . ?
S8T C8T 1.773(14) . ?
S8T O2 1.497(12) . ?
F2 C8T 1.414(15) . ?
F23T C8T 1.307(14) . ?
F24T C8T 1.310(14) . ?
O22T O2 1.218(13) . ?
S3T O7T 1.411(8) . ?
S3T O8T 1.443(9) . ?
S3T O9T 1.373(6) . ?
S3T C3T 1.788(7) . ?
F7T C3T 1.304(7) . ?
F8T C3T 1.352(8) . ?
F1 C3T 1.321(8) . ?
N10S C11S 1.287(14) . ?
N10S C13S 1.761(19) . ?
C11S C12S 1.527(14) . ?
C12S H12A 0.9800 . ?
C12S H12B 0.9800 . ?
C12S H12C 0.9800 . ?
C13S C14S 1.548(18) . ?
C14S H14A 0.9800 . ?
C14S H14B 0.9800 . ?
C14S H14C 0.9800 . ?
S7T O19T 1.447(15) . ?
S7T O20T 1.47(2) . ?
S7T O21T 1.56(2) . ?
S7T C7T 1.870(16) . ?
F20T C7T 1.378(13) . ?
F21T C7T 1.380(13) . ?
N1S C2S 1.153(10) . ?
C2S C3S 1.445(12) . ?
C3S H3SA 0.9800 . ?
C3S H3SB 0.9800 . ?
C3S H3SC 0.9800 . ?
N4S C5S 1.130(14) . ?
C5S C6S 1.420(14) . ?
C6S H6SA 0.9800 . ?
C6S H6SB 0.9800 . ?
C6S H6SC 0.9800 . ?
N7S C8S 1.095(9) . ?
C8S C9S 1.483(12) . ?
C9S H9SA 0.9800 . ?
C9S H9SB 0.9800 . ?
C9S H9SC 0.9800 . ?
S9T O26T 1.405(13) . ?
S9T O27T 1.480(17) . ?
S9T O25T 1.457(17) . ?
S9T C9T 1.892(15) . ?
C9T F9T 1.370(17) . ?
C9T F26T 1.378(18) . ?
C9T F19T 1.363(18) . ?
C56 N13 1.07(2) . ?
C56 C57 1.23(3) . ?
C57 H57A 0.9800 . ?
C57 H57B 0.9800 . ?
C57 H57C 0.9800 . ?
F22T C7T 1.380(13) . ?
N16 C61 1.127(17) . ?
C62 H62A 0.9800 . ?
C62 H62B 0.9800 . ?
C62 H62C 0.9800 . ?
C62 C61 1.36(3) . ?
C6T F6 1.349(13) . ?
C6T F4 1.331(13) . ?
C6T F5 1.341(13) . ?
C6T S6T 1.833(15) . ?
S6T O7 1.396(11) . ?
S6T O8 1.414(12) . ?
S6T O9 1.412(12) . ?
N21 C60 1.169(18) . ?
C60 C59 1.524(18) . ?
C59 H59A 0.9800 . ?
C59 H59B 0.9799 . ?
C59 H59C 0.9801 . ?
N5S C58 1.19(2) . ?
C58 C63 1.539(19) . ?
C63 H63A 0.9800 . ?
C63 H63B 0.9800 . ?
C63 H63C 0.9800 . ?
S10T O28T 1.432(15) . ?
S10T O29T 1.429(15) . ?
S10T O30T 1.423(15) . ?
S10T C10T 1.804(18) . ?
C10T F28T 1.350(13) . ?
C10T F29T 1.377(13) . ?
C10T F30T 1.357(13) . ?
N15 C64 0.926(15) . ?
C64 C65 1.54(4) . ?
C65 H65A 0.9800 . ?
C65 H65B 0.9800 . ?
C65 H65C 0.9800 . ?
S3 O66 1.442(17) . ?
S3 O67 1.356(17) . ?
S3 O68 1.475(17) . ?
S3 C66 1.827(18) . ?
C66 F66 1.372(19) . ?
C66 F67 1.342(19) . ?
C66 F68 1.327(19) . ?
C69 C68 1.523(19) . ?
C69 N68 1.14(4) . ?
C68 H68A 0.9800 . ?
C68 H68B 0.9799 . ?
C68 H68C 0.9800 . ?

loop_
_geom_angle_atom_site_label_1
_geom_angle_atom_site_label_2
_geom_angle_atom_site_label_3
_geom_angle
_geom_angle_site_symmetry_1
_geom_angle_site_symmetry_3
_geom_angle_publ_flag
N4 La2 N6C 143.57(10) . . ?
N4 La2 N6B 71.93(11) . . ?
N4 La2 N6 60.74(11) . . ?
N4 La2 N7 120.86(11) . . ?
N4C La2 N4 87.49(11) . . ?
N4C La2 N4B 85.46(11) . . ?
N4C La2 N6C 60.91(10) . . ?
N4C La2 N6B 140.00(10) . . ?
N4C La2 N6 72.31(10) . . ?
N4C La2 N7C 121.65(11) . . ?
N4C La2 N7 76.16(10) . . ?
N4B La2 N4 87.84(11) . . ?
N4B La2 N6C 73.00(11) . . ?
N4B La2 N6B 60.53(11) . . ?
N4B La2 N6 141.44(11) . . ?
N4B La2 N7C 77.03(10) . . ?
N4B La2 N7 144.43(11) . . ?
N6C La2 N6B 120.21(11) . . ?
N6C La2 N6 118.64(11) . . ?
N6C La2 N7 71.46(11) . . ?
N6B La2 N6 121.14(11) . . ?
N7C La2 N4 145.18(11) . . ?
N7C La2 N6C 60.75(11) . . ?
N7C La2 N6B 73.33(11) . . ?
N7C La2 N6 141.50(11) . . ?
N7C La2 N7 87.00(11) . . ?
N7B La2 N4 75.39(11) . . ?
N7B La2 N4C 146.99(10) . . ?
N7B La2 N4B 121.09(11) . . ?
N7B La2 N6C 141.04(11) . . ?
N7B La2 N6B 60.57(10) . . ?
N7B La2 N6 74.71(10) . . ?
N7B La2 N7C 85.81(11) . . ?
N7B La2 N7 88.56(11) . . ?
N7 La2 N6B 143.83(10) . . ?
N7 La2 N6 60.13(11) . . ?
O1C La1 O1B 83.02(11) . . ?
O1C La1 N9 146.11(11) . . ?
O1C La1 N9B 78.39(11) . . ?
O1C La1 N9C 120.95(11) . . ?
O1C La1 N11 134.15(10) . . ?
O1C La1 N11B 71.12(11) . . ?
O1C La1 N11C 61.63(11) . . ?
O1B La1 N9 75.38(11) . . ?
O1B La1 N9B 121.11(12) . . ?
O1B La1 N9C 144.00(11) . . ?
O1B La1 N11 69.36(11) . . ?
O1B La1 N11B 61.36(12) . . ?
O1B La1 N11C 139.44(11) . . ?
O1 La1 O1C 78.88(10) . . ?
O1 La1 O1B 81.02(11) . . ?
O1 La1 N9 122.00(10) . . ?
O1 La1 N9B 145.60(10) . . ?
O1 La1 N9C 78.41(11) . . ?
O1 La1 N11 61.63(10) . . ?
O1 La1 N11B 133.71(12) . . ?
O1 La1 N11C 73.57(10) . . ?
N9 La1 N9B 90.66(11) . . ?
N9 La1 N11B 75.64(11) . . ?
N9 La1 N11C 145.14(11) . . ?
N9B La1 N11B 59.75(12) . . ?
N9B La1 N11C 73.00(11) . . ?
N9C La1 N9 91.01(11) . . ?
N9C La1 N9B 91.65(11) . . ?
N9C La1 N11 74.90(11) . . ?
N9C La1 N11B 147.60(12) . . ?
N9C La1 N11C 59.82(11) . . ?
N11 La1 N9 60.55(11) . . ?
N11 La1 N9B 147.27(10) . . ?
N11 La1 N11B 120.25(11) . . ?
N11 La1 N11C 121.20(11) . . ?
N11C La1 N11B 118.06(12) . . ?
N1B Zn1 N1 99.52(14) . . ?
N1B Zn1 N1C 93.52(14) . . ?
N1C Zn1 N1 96.66(15) . . ?
N2B Zn1 N1B 75.44(14) . . ?
N2B Zn1 N1 88.54(15) . . ?
N2B Zn1 N1C 168.48(14) . . ?
N2B Zn1 N2C 99.98(14) . . ?
N2B Zn1 N2 102.89(14) . . ?
N2C Zn1 N1B 87.01(14) . . ?
N2C Zn1 N1 170.39(15) . . ?
N2C Zn1 N1C 75.79(14) . . ?
N2 Zn1 N1B 175.13(14) . . ?
N2 Zn1 N1 75.78(14) . . ?
N2 Zn1 N1C 88.38(14) . . ?
N2 Zn1 N2C 97.80(14) . . ?
C46C O1C La1 122.4(3) . . ?
C46B O1B La1 124.1(3) . . ?
C46 O1 La1 123.3(3) . . ?
C1B N1B Zn1 125.5(3) . . ?
C1B N1B C5B 118.9(4) . . ?
C5B N1B Zn1 114.4(3) . . ?
C1 N1 Zn1 125.5(4) . . ?
C1 N1 C5 118.4(4) . . ?
C5 N1 Zn1 113.8(3) . . ?
C1C N1C Zn1 125.1(3) . . ?
C1C N1C C5C 119.3(4) . . ?
C5C N1C Zn1 114.1(3) . . ?
C6B N2B Zn1 114.9(3) . . ?
C6B N2B C12B 106.1(4) . . ?
C12B N2B Zn1 138.9(3) . . ?
C6C N2C Zn1 114.1(3) . . ?
C6C N2C C12C 105.7(4) . . ?
C12C N2C Zn1 140.1(3) . . ?
C6 N2 Zn1 114.4(3) . . ?
C6 N2 C12 105.9(4) . . ?
C12 N2 Zn1 139.4(3) . . ?
C6 N14 C7 107.1(4) . . ?
C6 N14 C52 128.8(5) . . ?
C7 N14 C52 123.2(5) . . ?
C6C N3C C7C 106.7(4) . . ?
C6C N3C C52C 129.3(5) . . ?
C7C N3C C52C 123.5(4) . . ?
C6B N3B C7B 106.5(4) . . ?
C6B N3B C52B 129.6(4) . . ?
C7B N3B C52B 123.7(4) . . ?
C16 N4 La2 131.1(3) . . ?
C17 N4 La2 115.9(3) . . ?
C17 N4 C16 104.6(4) . . ?
C16C N4C La2 129.5(3) . . ?
C17C N4C La2 115.4(3) . . ?
C17C N4C C16C 104.4(3) . . ?
C16B N4B La2 129.6(3) . . ?
C17B N4B La2 116.0(3) . . ?
C17B N4B C16B 105.3(3) . . ?
C17C N5C C18C 106.4(4) . . ?
C17C N5C C53C 129.5(4) . . ?
C18C N5C C53C 124.0(4) . . ?
C17B N5B C18B 106.6(4) . . ?
C17B N5B C53B 129.2(4) . . ?
C18B N5B C53B 123.9(4) . . ?
C17 N5 C18 106.9(4) . . ?
C17 N5 C53 129.3(4) . . ?
C18 N5 C53 123.5(4) . . ?
C21C N6C La2 120.0(3) . . ?
C25C N6C La2 121.0(3) . . ?
C25C N6C C21C 119.0(4) . . ?
C21B N6B La2 121.0(3) . . ?
C25B N6B La2 120.6(3) . . ?
C25B N6B C21B 118.4(4) . . ?
C21 N6 La2 120.7(3) . . ?
C21 N6 C25 118.1(4) . . ?
C25 N6 La2 120.8(3) . . ?
C26C N7C La2 114.9(3) . . ?
C26C N7C C27C 105.5(4) . . ?
C27C N7C La2 128.3(3) . . ?
C26B N7B La2 114.8(3) . . ?
C26B N7B C27B 104.5(4) . . ?
C27B N7B La2 127.7(3) . . ?
C26 N7 La2 115.1(3) . . ?
C26 N7 C27 105.0(4) . . ?
C27 N7 La2 130.2(3) . . ?
C26B N8B C32B 106.2(4) . . ?
C26B N8B C54B 129.4(4) . . ?
C32B N8B C54B 124.3(4) . . ?
C26C N8C C32C 107.2(4) . . ?
C26C N8C C54C 127.8(4) . . ?
C32C N8C C54C 124.7(4) . . ?
C26 N8 C32 106.8(4) . . ?
C26 N8 C54 129.9(4) . . ?
C32 N8 C54 123.1(4) . . ?
C36 N9 La1 131.4(3) . . ?
C37 N9 La1 117.9(3) . . ?
C37 N9 C36 105.8(3) . . ?
C36B N9B La1 135.2(3) . . ?
C37B N9B La1 119.8(3) . . ?
C37B N9B C36B 105.0(4) . . ?
C36C N9C La1 133.5(3) . . ?
C37C N9C La1 122.1(3) . . ?
C37C N9C C36C 104.3(4) . . ?
C37C N10C C38C 106.7(4) . . ?
C37C N10C C55C 129.9(4) . . ?
C38C N10C C55C 123.4(4) . . ?
C37 N10 C38 107.0(4) . . ?
C37 N10 C55 130.0(4) . . ?
C38 N10 C55 123.0(4) . . ?
C37B N10B C38B 106.8(4) . . ?
C37B N10B C55B 129.4(5) . . ?
C38B N10B C55B 123.8(4) . . ?
C41 N11 La1 123.1(3) . . ?
C45 N11 La1 117.5(3) . . ?
C45 N11 C41 118.6(4) . . ?
C41B N11B La1 120.5(3) . . ?
C41B N11B C45B 118.0(5) . . ?
C45B N11B La1 114.7(3) . . ?
C41C N11C La1 122.2(3) . . ?
C45C N11C La1 115.7(3) . . ?
C45C N11C C41C 118.6(4) . . ?
C46 N12 C47 118.0(4) . . ?
C46 N12 C49 126.6(4) . . ?
C49 N12 C47 114.9(4) . . ?
C46C N12C C47C 119.7(4) . . ?
C46C N12C C49C 124.1(5) . . ?
C47C N12C C49C 115.4(4) . . ?
C46B N12B C47B 116.7(6) . . ?
C46B N12B C49B 125.1(6) . . ?
C49B N12B C47B 118.1(6) . . ?
N1C C1C H1C 118.3 . . ?
N1C C1C C2C 123.3(5) . . ?
C2C C1C H1C 118.3 . . ?
N1B C1B H1B 118.3 . . ?
N1B C1B C2B 123.4(4) . . ?
C2B C1B H1B 118.3 . . ?
N1 C1 H1 118.4 . . ?
N1 C1 C2 123.3(5) . . ?
C2 C1 H1 118.4 . . ?
C1C C2C C51C 120.6(5) . . ?
C3C C2C C1C 116.8(5) . . ?
C3C C2C C51C 122.6(5) . . ?
C1B C2B C51B 120.1(5) . . ?
C3B C2B C1B 117.2(4) . . ?
C3B C2B C51B 122.8(5) . . ?
C1 C2 C51 120.3(6) . . ?
C3 C2 C1 117.3(5) . . ?
C3 C2 C51 122.3(6) . . ?
C2 C3 H3 119.7 . . ?
C2 C3 C4 120.5(5) . . ?
C4 C3 H3 119.7 . . ?
C2B C3B H3B 119.7 . . ?
C2B C3B C4B 120.6(5) . . ?
C4B C3B H3B 119.7 . . ?
C2C C3C H3C 119.6 . . ?
C2C C3C C4C 120.7(5) . . ?
C4C C3C H3C 119.6 . . ?
C3 C4 H4 120.7 . . ?
C5 C4 C3 118.6(5) . . ?
C5 C4 H4 120.7 . . ?
C3B C4B H4B 120.6 . . ?
C3B C4B C5B 118.8(5) . . ?
C5B C4B H4B 120.6 . . ?
C3C C4C H4C 120.4 . . ?
C5C C4C C3C 119.1(5) . . ?
C5C C4C H4C 120.4 . . ?
N1B C5B C4B 121.1(4) . . ?
N1B C5B C6B 112.9(4) . . ?
C4B C5B C6B 125.9(4) . . ?
N1C C5C C4C 120.5(5) . . ?
N1C C5C C6C 113.5(4) . . ?
C4C C5C C6C 125.9(5) . . ?
N1 C5 C4 121.8(5) . . ?
N1 C5 C6 112.8(4) . . ?
C4 C5 C6 125.4(4) . . ?
N2B C6B N3B 112.5(4) . . ?
N2B C6B C5B 119.1(4) . . ?
N3B C6B C5B 128.3(4) . . ?
N2C C6C N3C 112.0(4) . . ?
N2C C6C C5C 120.2(4) . . ?
N3C C6C C5C 127.7(4) . . ?
N2 C6 N14 112.1(4) . . ?
N2 C6 C5 120.1(4) . . ?
N14 C6 C5 127.6(4) . . ?
N14 C7 C8 131.4(5) . . ?
N14 C7 C12 106.0(4) . . ?
C8 C7 C12 122.5(5) . . ?
N3C C7C C8C 131.8(5) . . ?
N3C C7C C12C 106.2(4) . . ?
C12C C7C C8C 121.9(5) . . ?
C8B C7B N3B 131.8(5) . . ?
C8B C7B C12B 121.8(4) . . ?
C12B C7B N3B 106.4(4) . . ?
C7 C8 H8 121.5 . . ?
C7 C8 C9 116.9(5) . . ?
C9 C8 H8 121.5 . . ?
C7C C8C H8C 121.5 . . ?
C9C C8C C7C 117.0(5) . . ?
C9C C8C H8C 121.5 . . ?
C7B C8B H8B 121.7 . . ?
C9B C8B C7B 116.6(5) . . ?
C9B C8B H8B 121.7 . . ?
C8 C9 H9 119.2 . . ?
C8 C9 C10 121.7(5) . . ?
C10 C9 H9 119.2 . . ?
C8B C9B H9B 118.7 . . ?
C8B C9B C10B 122.6(4) . . ?
C10B C9B H9B 118.7 . . ?
C8C C9C H9C 118.6 . . ?
C8C C9C C10C 122.9(5) . . ?
C10C C9C H9C 118.6 . . ?
C9B C10B C11B 120.2(4) . . ?
C9B C10B C13B 120.7(4) . . ?
C11B C10B C13B 119.1(5) . . ?
C9 C10 C13 120.0(5) . . ?
C11 C10 C9 120.4(5) . . ?
C11 C10 C13 119.6(5) . . ?
C9C C10C C13C 120.4(4) . . ?
C11C C10C C9C 119.5(4) . . ?
C11C C10C C13C 120.1(4) . . ?
C10 C11 H11 120.4 . . ?
C12 C11 C10 119.2(5) . . ?
C12 C11 H11 120.4 . . ?
C10C C11C H11C 120.8 . . ?
C10C C11C C12C 118.4(4) . . ?
C12C C11C H11C 120.8 . . ?
C10B C11B H11B 121.2 . . ?
C12B C11B C10B 117.7(4) . . ?
C12B C11B H11B 121.2 . . ?
N2B C12B C7B 108.5(4) . . ?
C11B C12B N2B 130.4(4) . . ?
C11B C12B C7B 121.1(4) . . ?
N2 C12 C7 108.7(4) . . ?
C11 C12 N2 131.7(4) . . ?
C11 C12 C7 119.4(4) . . ?
N2C C12C C7C 109.3(4) . . ?
N2C C12C C11C 130.4(4) . . ?
C7C C12C C11C 120.2(4) . . ?
C10 C13 H13A 108.9 . . ?
C10 C13 H13B 108.9 . . ?
H13A C13 H13B 107.7 . . ?
C14 C13 C10 113.2(4) . . ?
C14 C13 H13A 108.9 . . ?
C14 C13 H13B 108.9 . . ?
C10B C13B H13C 109.0 . . ?
C10B C13B H13D 109.0 . . ?
C10B C13B C14B 112.7(4) . . ?
H13C C13B H13D 107.8 . . ?
C14B C13B H13C 109.0 . . ?
C14B C13B H13D 109.0 . . ?
C10C C13C H13E 108.5 . . ?
C10C C13C H13F 108.5 . . ?
H13E C13C H13F 107.5 . . ?
C14C C13C C10C 115.0(4) . . ?
C14C C13C H13E 108.5 . . ?
C14C C13C H13F 108.5 . . ?
C15 C14 C13 119.7(5) . . ?
C15 C14 C20 120.4(5) . . ?
C20 C14 C13 119.9(5) . . ?
C15C C14C C13C 119.4(4) . . ?
C15C C14C C20C 120.2(4) . . ?
C20C C14C C13C 120.3(4) . . ?
C15B C14B C13B 119.3(5) . . ?
C15B C14B C20B 119.7(5) . . ?
C20B C14B C13B 121.0(4) . . ?
C14B C15B H15B 120.6 . . ?
C16B C15B C14B 118.7(4) . . ?
C16B C15B H15B 120.6 . . ?
C14 C15 H15 120.8 . . ?
C14 C15 C16 118.4(4) . . ?
C16 C15 H15 120.8 . . ?
C14C C15C H15C 121.2 . . ?
C16C C15C C14C 117.6(4) . . ?
C16C C15C H15C 121.2 . . ?
N4 C16 C15 129.9(4) . . ?
N4 C16 C18 110.2(4) . . ?
C15 C16 C18 119.8(4) . . ?
N4B C16B C18B 109.8(4) . . ?
C15B C16B N4B 130.0(4) . . ?
C15B C16B C18B 120.2(4) . . ?
C15C C16C N4C 128.6(4) . . ?
C15C C16C C18C 121.6(4) . . ?
C18C C16C N4C 109.7(4) . . ?
N4B C17B N5B 112.5(4) . . ?
N4B C17B C21B 120.5(4) . . ?
N5B C17B C21B 126.9(4) . . ?
N4C C17C N5C 113.3(4) . . ?
N4C C17C C21C 119.8(4) . . ?
N5C C17C C21C 126.9(4) . . ?
N4 C17 N5 112.9(4) . . ?
N4 C17 C21 120.4(4) . . ?
N5 C17 C21 126.5(4) . . ?
N5B C18B C16B 105.8(4) . . ?
N5B C18B C19B 132.0(5) . . ?
C19B C18B C16B 122.2(5) . . ?
N5C C18C C16C 106.1(4) . . ?
N5C C18C C19C 132.2(4) . . ?
C16C C18C C19C 121.7(4) . . ?
N5 C18 C16 105.3(4) . . ?
C19 C18 N5 131.8(5) . . ?
C19 C18 C16 122.9(5) . . ?
C18B C19B H19B 121.8 . . ?
C20B C19B C18B 116.4(5) . . ?
C20B C19B H19B 121.8 . . ?
C18 C19 H19 122.3 . . ?
C20 C19 C18 115.4(5) . . ?
C20 C19 H19 122.3 . . ?
C18C C19C H19C 122.0 . . ?
C20C C19C C18C 116.1(4) . . ?
C20C C19C H19C 122.0 . . ?
C14B C20B H20B 118.7 . . ?
C19B C20B C14B 122.7(5) . . ?
C19B C20B H20B 118.7 . . ?
C14C C20C H20C 118.6 . . ?
C19C C20C C14C 122.8(4) . . ?
C19C C20C H20C 118.6 . . ?
C14 C20 H20 118.5 . . ?
C19 C20 C14 123.1(5) . . ?
C19 C20 H20 118.5 . . ?
N6B C21B C17B 112.9(4) . . ?
N6B C21B C22B 122.2(4) . . ?
C22B C21B C17B 124.6(4) . . ?
N6 C21 C17 114.1(4) . . ?
N6 C21 C22 122.6(4) . . ?
C22 C21 C17 122.9(4) . . ?
N6C C21C C17C 113.9(4) . . ?
N6C C21C C22C 122.5(4) . . ?
C22C C21C C17C 123.5(4) . . ?
C21 C22 H22 120.8 . . ?
C23 C22 C21 118.3(5) . . ?
C23 C22 H22 120.8 . . ?
C21C C22C H22C 121.1 . . ?
C23C C22C C21C 117.7(4) . . ?
C23C C22C H22C 121.1 . . ?
C21B C22B H22B 120.8 . . ?
C23B C22B C21B 118.4(4) . . ?
C23B C22B H22B 120.8 . . ?
C22B C23B H23B 120.0 . . ?
C24B C23B C22B 120.0(4) . . ?
C24B C23B H23B 120.0 . . ?
C22 C23 H23 120.2 . . ?
C22 C23 C24 119.6(4) . . ?
C24 C23 H23 120.2 . . ?
C22C C23C H23C 119.8 . . ?
C24C C23C C22C 120.4(4) . . ?
C24C C23C H23C 119.8 . . ?
C23 C24 H24 120.8 . . ?
C23 C24 C25 118.5(5) . . ?
C25 C24 H24 120.8 . . ?
C23C C24C H24C 120.9 . . ?
C23C C24C C25C 118.1(4) . . ?
C25C C24C H24C 120.9 . . ?
C23B C24B H24B 121.0 . . ?
C23B C24B C25B 118.1(4) . . ?
C25B C24B H24B 121.0 . . ?
N6B C25B C24B 122.9(4) . . ?
N6B C25B C26B 112.5(4) . . ?
C24B C25B C26B 124.4(4) . . ?
N6C C25C C24C 122.3(4) . . ?
N6C C25C C26C 113.2(4) . . ?
C24C C25C C26C 124.4(4) . . ?
N6 C25 C24 122.8(5) . . ?
N6 C25 C26 113.7(4) . . ?
C24 C25 C26 123.4(4) . . ?
N7B C26B N8B 113.2(4) . . ?
N7B C26B C25B 119.3(4) . . ?
N8B C26B C25B 127.3(4) . . ?
N7C C26C N8C 112.4(4) . . ?
N7C C26C C25C 120.6(4) . . ?
N8C C26C C25C 127.0(4) . . ?
N7 C26 N8 112.7(4) . . ?
N7 C26 C25 121.1(4) . . ?
N8 C26 C25 126.2(4) . . ?
N7C C27C C28C 130.0(4) . . ?
N7C C27C C32C 109.7(4) . . ?
C28C C27C C32C 120.3(4) . . ?
N7B C27B C28B 128.8(4) . . ?
N7B C27B C32B 109.6(4) . . ?
C32B C27B C28B 121.5(4) . . ?
N7 C27 C32 109.5(4) . . ?
C28 C27 N7 129.7(4) . . ?
C28 C27 C32 120.8(4) . . ?
C27C C28C H28C 120.7 . . ?
C29C C28C C27C 118.7(4) . . ?
C29C C28C H28C 120.7 . . ?
C27 C28 H28 120.8 . . ?
C27 C28 C29 118.4(4) . . ?
C29 C28 H28 120.8 . . ?
C27B C28B H28B 121.2 . . ?
C29B C28B C27B 117.5(4) . . ?
C29B C28B H28B 121.2 . . ?
C28B C29B C30B 120.1(4) . . ?
C28B C29B C33B 121.2(4) . . ?
C30B C29B C33B 118.6(4) . . ?
C28 C29 C30 119.7(4) . . ?
C28 C29 C33 121.8(4) . . ?
C30 C29 C33 118.5(4) . . ?
C28C C29C C30C 120.0(4) . . ?
C28C C29C C33C 119.8(4) . . ?
C30C C29C C33C 120.2(4) . . ?
C29C C30C H30C 118.9 . . ?
C31C C30C C29C 122.1(4) . . ?
C31C C30C H30C 118.9 . . ?
C29 C30 H30 118.8 . . ?
C31 C30 C29 122.4(5) . . ?
C31 C30 H30 118.8 . . ?
C29B C30B H30B 118.5 . . ?
C31B C30B C29B 122.9(4) . . ?
C31B C30B H30B 118.5 . . ?
C30C C31C H31C 121.2 . . ?
C30C C31C C32C 117.5(4) . . ?
C32C C31C H31C 121.2 . . ?
C30B C31B H31B 122.0 . . ?
C30B C31B C32B 115.9(4) . . ?
C32B C31B H31B 122.0 . . ?
C30 C31 H31 121.6 . . ?
C30 C31 C32 116.8(4) . . ?
C32 C31 H31 121.6 . . ?
N8 C32 C27 106.0(4) . . ?
N8 C32 C31 132.1(4) . . ?
C31 C32 C27 121.9(4) . . ?
N8C C32C C27C 105.2(4) . . ?
N8C C32C C31C 133.5(4) . . ?
C31C C32C C27C 121.3(4) . . ?
N8B C32B C27B 106.4(4) . . ?
N8B C32B C31B 131.7(4) . . ?
C27B C32B C31B 121.9(4) . . ?
C29 C33 H33A 108.4 . . ?
C29 C33 H33B 108.4 . . ?
C29 C33 C34 115.7(4) . . ?
H33A C33 H33B 107.4 . . ?
C34 C33 H33A 108.4 . . ?
C34 C33 H33B 108.4 . . ?
C29C C33C H33C 108.8 . . ?
C29C C33C H33D 108.8 . . ?
H33C C33C H33D 107.7 . . ?
C34C C33C C29C 113.8(4) . . ?
C34C C33C H33C 108.8 . . ?
C34C C33C H33D 108.8 . . ?
C29B C33B H33E 108.4 . . ?
C29B C33B H33F 108.4 . . ?
C29B C33B C34B 115.6(4) . . ?
H33E C33B H33F 107.4 . . ?
C34B C33B H33E 108.4 . . ?
C34B C33B H33F 108.4 . . ?
C35B C34B C33B 119.2(4) . . ?
C35B C34B C40B 120.6(5) . . ?
C40B C34B C33B 120.2(4) . . ?
C35C C34C C33C 118.7(4) . . ?
C35C C34C C40C 120.1(4) . . ?
C40C C34C C33C 121.2(4) . . ?
C35 C34 C33 120.3(4) . . ?
C35 C34 C40 119.7(4) . . ?
C40 C34 C33 120.0(4) . . ?
C34B C35B H35B 121.0 . . ?
C34B C35B C36B 118.0(4) . . ?
C36B C35B H35B 121.0 . . ?
C34 C35 H35 120.7 . . ?
C36 C35 C34 118.6(4) . . ?
C36 C35 H35 120.7 . . ?
C34C C35C H35C 121.1 . . ?
C34C C35C C36C 117.9(4) . . ?
C36C C35C H35C 121.1 . . ?
N9B C36B C38B 109.4(4) . . ?
C35B C36B N9B 130.3(4) . . ?
C35B C36B C38B 120.3(4) . . ?
N9 C36 C38 108.8(4) . . ?
C35 C36 N9 130.7(4) . . ?
C35 C36 C38 120.5(4) . . ?
N9C C36C C35C 129.5(4) . . ?
C38C C36C N9C 109.7(4) . . ?
C38C C36C C35C 120.8(4) . . ?
N9B C37B N10B 112.5(4) . . ?
N9B C37B C41B 121.1(4) . . ?
N10B C37B C41B 126.3(5) . . ?
N9C C37C N10C 113.4(4) . . ?
N9C C37C C41C 119.8(4) . . ?
N10C C37C C41C 126.8(4) . . ?
N9 C37 N10 112.1(4) . . ?
N9 C37 C41 121.9(4) . . ?
N10 C37 C41 126.0(4) . . ?
N10C C38C C36C 106.0(4) . . ?
N10C C38C C39C 131.9(4) . . ?
C36C C38C C39C 122.1(4) . . ?
N10 C38 C36 106.3(4) . . ?
N10 C38 C39 132.2(4) . . ?
C36 C38 C39 121.4(5) . . ?
N10B C38B C36B 106.3(4) . . ?
C39B C38B N10B 131.4(5) . . ?
C39B C38B C36B 122.3(5) . . ?
C38C C39C H39C 121.8 . . ?
C40C C39C C38C 116.4(5) . . ?
C40C C39C H39C 121.8 . . ?
C38B C39B H39B 121.8 . . ?
C38B C39B C40B 116.5(5) . . ?
C40B C39B H39B 121.8 . . ?
C38 C39 H39 121.3 . . ?
C40 C39 C38 117.5(5) . . ?
C40 C39 H39 121.3 . . ?
C34B C40B H40B 118.9 . . ?
C39B C40B C34B 122.3(4) . . ?
C39B C40B H40B 118.9 . . ?
C34C C40C H40C 118.7 . . ?
C39C C40C C34C 122.6(4) . . ?
C39C C40C H40C 118.7 . . ?
C34 C40 H40 118.8 . . ?
C39 C40 C34 122.3(4) . . ?
C39 C40 H40 118.8 . . ?
N11B C41B C37B 113.0(5) . . ?
N11B C41B C42B 122.3(5) . . ?
C42B C41B C37B 124.3(5) . . ?
N11C C41C C37C 113.1(4) . . ?
N11C C41C C42C 122.3(4) . . ?
C42C C41C C37C 124.5(5) . . ?
N11 C41 C37 112.8(4) . . ?
N11 C41 C42 121.6(4) . . ?
C42 C41 C37 125.5(4) . . ?
C41C C42C H42C 120.9 . . ?
C43C C42C C41C 118.2(5) . . ?
C43C C42C H42C 120.9 . . ?
C41 C42 H42 120.6 . . ?
C43 C42 C41 118.8(4) . . ?
C43 C42 H42 120.6 . . ?
C41B C42B H42B 120.6 . . ?
C43B C42B C41B 118.8(6) . . ?
C43B C42B H42B 120.6 . . ?
C42 C43 H43 120.0 . . ?
C42 C43 C44 119.9(4) . . ?
C44 C43 H43 120.0 . . ?
C42C C43C H43C 119.9 . . ?
C44C C43C C42C 120.1(5) . . ?
C44C C43C H43C 119.9 . . ?
C42B C43B H43B 120.2 . . ?
C44B C43B C42B 119.6(6) . . ?
C44B C43B H43B 120.2 . . ?
C43B C44B H44B 120.8 . . ?
C43B C44B C45B 118.4(6) . . ?
C45B C44B H44B 120.8 . . ?
C43C C44C H44C 120.9 . . ?
C43C C44C C45C 118.2(5) . . ?
C45C C44C H44C 120.9 . . ?
C43 C44 H44 120.9 . . ?
C45 C44 C43 118.1(4) . . ?
C45 C44 H44 120.9 . . ?
N11B C45B C44B 122.8(5) . . ?
N11B C45B C46B 110.8(5) . . ?
C44B C45B C46B 126.0(5) . . ?
N11C C45C C44C 122.5(5) . . ?
N11C C45C C46C 111.9(4) . . ?
C44C C45C C46C 124.9(4) . . ?
N11 C45 C44 122.6(4) . . ?
N11 C45 C46 111.3(4) . . ?
C44 C45 C46 126.0(4) . . ?
O1C C46C N12C 121.6(5) . . ?
O1C C46C C45C 115.7(4) . . ?
N12C C46C C45C 122.7(4) . . ?
O1 C46 N12 121.9(4) . . ?
O1 C46 C45 115.6(4) . . ?
N12 C46 C45 122.4(4) . . ?
O1B C46B N12B 123.0(6) . . ?
O1B C46B C45B 115.9(4) . . ?
N12B C46B C45B 121.1(6) . . ?
N12 C47 H47A 109.5 . . ?
N12 C47 H47B 109.5 . . ?
N12 C47 C48 110.7(4) . . ?
H47A C47 H47B 108.1 . . ?
C48 C47 H47A 109.5 . . ?
C48 C47 H47B 109.5 . . ?
N12C C47C H47C 109.2 . . ?
N12C C47C H47D 109.2 . . ?
N12C C47C C48C 112.2(5) . . ?
H47C C47C H47D 107.9 . . ?
C48C C47C H47C 109.2 . . ?
C48C C47C H47D 109.2 . . ?
N12B C47B H47E 109.2 . . ?
N12B C47B H47F 109.2 . . ?
H47E C47B H47F 107.9 . . ?
C48B C47B N12B 111.8(6) . . ?
C48B C47B H47E 109.2 . . ?
C48B C47B H47F 109.2 . . ?
C47B C48B H48A 109.5 . . ?
C47B C48B H48B 109.5 . . ?
C47B C48B H48C 109.5 . . ?
H48A C48B H48B 109.5 . . ?
H48A C48B H48C 109.5 . . ?
H48B C48B H48C 109.5 . . ?
C47 C48 H48D 109.5 . . ?
C47 C48 H48E 109.5 . . ?
C47 C48 H48F 109.5 . . ?
H48D C48 H48E 109.5 . . ?
H48D C48 H48F 109.5 . . ?
H48E C48 H48F 109.5 . . ?
C47C C48C H48G 109.5 . . ?
C47C C48C H48H 109.5 . . ?
C47C C48C H48I 109.5 . . ?
H48G C48C H48H 109.5 . . ?
H48G C48C H48I 109.5 . . ?
H48H C48C H48I 109.5 . . ?
N12B C49B H49A 110.1 . . ?
N12B C49B H49B 110.1 . . ?
H49A C49B H49B 108.5 . . ?
C50B C49B N12B 107.8(9) . . ?
C50B C49B H49A 110.1 . . ?
C50B C49B H49B 110.1 . . ?
N12C C49C H49C 109.2 . . ?
N12C C49C H49D 109.2 . . ?
N12C C49C C50C 112.0(4) . . ?
H49C C49C H49D 107.9 . . ?
C50C C49C H49C 109.2 . . ?
C50C C49C H49D 109.2 . . ?
N12 C49 H49E 109.1 . . ?
N12 C49 H49F 109.1 . . ?
N12 C49 C50 112.6(4) . . ?
H49E C49 H49F 107.8 . . ?
C50 C49 H49E 109.1 . . ?
C50 C49 H49F 109.1 . . ?
C49 C50 H50A 109.5 . . ?
C49 C50 H50B 109.5 . . ?
C49 C50 H50C 109.5 . . ?
H50A C50 H50B 109.5 . . ?
H50A C50 H50C 109.5 . . ?
H50B C50 H50C 109.5 . . ?
C49B C50B H50D 109.5 . . ?
C49B C50B H50E 109.5 . . ?
C49B C50B H50F 109.5 . . ?
H50D C50B H50E 109.5 . . ?
H50D C50B H50F 109.5 . . ?
H50E C50B H50F 109.5 . . ?
C49C C50C H50G 109.5 . . ?
C49C C50C H50H 109.5 . . ?
C49C C50C H50I 109.5 . . ?
H50G C50C H50H 109.5 . . ?
H50G C50C H50I 109.5 . . ?
H50H C50C H50I 109.5 . . ?
C2B C51B H51A 109.5 . . ?
C2B C51B H51B 109.5 . . ?
C2B C51B H51C 109.5 . . ?
H51A C51B H51B 109.5 . . ?
H51A C51B H51C 109.5 . . ?
H51B C51B H51C 109.5 . . ?
C2C C51C H51D 109.5 . . ?
C2C C51C H51E 109.5 . . ?
C2C C51C H51F 109.5 . . ?
H51D C51C H51E 109.5 . . ?
H51D C51C H51F 109.5 . . ?
H51E C51C H51F 109.5 . . ?
C2 C51 H51G 109.5 . . ?
C2 C51 H51H 109.5 . . ?
C2 C51 H51I 109.5 . . ?
H51G C51 H51H 109.5 . . ?
H51G C51 H51I 109.5 . . ?
H51H C51 H51I 109.5 . . ?
N3B C52B H52A 109.5 . . ?
N3B C52B H52B 109.5 . . ?
N3B C52B H52C 109.5 . . ?
H52A C52B H52B 109.5 . . ?
H52A C52B H52C 109.5 . . ?
H52B C52B H52C 109.5 . . ?
N14 C52 H52D 109.5 . . ?
N14 C52 H52E 109.5 . . ?
N14 C52 H52F 109.5 . . ?
H52D C52 H52E 109.5 . . ?
H52D C52 H52F 109.5 . . ?
H52E C52 H52F 109.5 . . ?
N3C C52C H52G 109.5 . . ?
N3C C52C H52H 109.5 . . ?
N3C C52C H52I 109.5 . . ?
H52G C52C H52H 109.5 . . ?
H52G C52C H52I 109.5 . . ?
H52H C52C H52I 109.5 . . ?
N5C C53C H53A 109.5 . . ?
N5C C53C H53B 109.5 . . ?
N5C C53C H53C 109.5 . . ?
H53A C53C H53B 109.5 . . ?
H53A C53C H53C 109.5 . . ?
H53B C53C H53C 109.5 . . ?
N5B C53B H53D 109.5 . . ?
N5B C53B H53E 109.5 . . ?
N5B C53B H53F 109.5 . . ?
H53D C53B H53E 109.5 . . ?
H53D C53B H53F 109.5 . . ?
H53E C53B H53F 109.5 . . ?
N5 C53 H53G 109.5 . . ?
N5 C53 H53H 109.5 . . ?
N5 C53 H53I 109.5 . . ?
H53G C53 H53H 109.5 . . ?
H53G C53 H53I 109.5 . . ?
H53H C53 H53I 109.5 . . ?
N8C C54C H54A 109.5 . . ?
N8C C54C H54B 109.5 . . ?
N8C C54C H54C 109.5 . . ?
H54A C54C H54B 109.5 . . ?
H54A C54C H54C 109.5 . . ?
H54B C54C H54C 109.5 . . ?
N8 C54 H54D 109.5 . . ?
N8 C54 H54E 109.5 . . ?
N8 C54 H54F 109.5 . . ?
H54D C54 H54E 109.5 . . ?
H54D C54 H54F 109.5 . . ?
H54E C54 H54F 109.5 . . ?
N8B C54B H54G 109.5 . . ?
N8B C54B H54H 109.5 . . ?
N8B C54B H54I 109.5 . . ?
H54G C54B H54H 109.5 . . ?
H54G C54B H54I 109.5 . . ?
H54H C54B H54I 109.5 . . ?
N10C C55C H55A 109.5 . . ?
N10C C55C H55B 109.5 . . ?
N10C C55C H55C 109.5 . . ?
H55A C55C H55B 109.5 . . ?
H55A C55C H55C 109.5 . . ?
H55B C55C H55C 109.5 . . ?
N10 C55 H55D 109.5 . . ?
N10 C55 H55E 109.5 . . ?
N10 C55 H55F 109.5 . . ?
H55D C55 H55E 109.5 . . ?
H55D C55 H55F 109.5 . . ?
H55E C55 H55F 109.5 . . ?
N10B C55B H55G 109.5 . . ?
N10B C55B H55H 109.5 . . ?
N10B C55B H55I 109.5 . . ?
H55G C55B H55H 109.5 . . ?
H55G C55B H55I 109.5 . . ?
H55H C55B H55I 109.5 . . ?
O10T S4T O12T 121.1(5) . . ?
O10T S4T C4T 101.3(6) . . ?
O11T S4T O10T 110.5(5) . . ?
O11T S4T O12T 117.0(4) . . ?
O11T S4T C4T 103.6(6) . . ?
O12T S4T C4T 99.5(5) . . ?
F10T C4T S4T 113.5(11) . . ?
F10T C4T F11T 111.7(12) . . ?
F10T C4T F12T 109.2(12) . . ?
F11T C4T S4T 112.2(9) . . ?
F11T C4T F12T 108.8(11) . . ?
F12T C4T S4T 100.8(8) . . ?
O1T S1T C1T 102.4(3) . . ?
O2T S1T O1T 114.8(3) . . ?
O2T S1T C1T 104.8(3) . . ?
O3T S1T O1T 116.4(3) . . ?
O3T S1T O2T 113.8(3) . . ?
O3T S1T C1T 102.1(3) . . ?
F1T C1T S1T 110.8(5) . . ?
F1T C1T F3T 107.0(6) . . ?
F2T C1T S1T 111.4(5) . . ?
F2T C1T F1T 107.9(6) . . ?
F2T C1T F3T 109.5(6) . . ?
F3T C1T S1T 110.1(5) . . ?
O13T S5T O15T 115.0(4) . . ?
O13T S5T C5T 102.1(5) . . ?
O14T S5T O13T 116.1(3) . . ?
O14T S5T O15T 114.8(5) . . ?
O14T S5T C5T 105.4(7) . . ?
O15T S5T C5T 100.6(9) . . ?
F13T C5T S5T 116.6(11) . . ?
F14T C5T S5T 111.5(17) . . ?
F14T C5T F13T 104.8(12) . . ?
F15T C5T S5T 113.8(11) . . ?
F15T C5T F13T 99.5(18) . . ?
F15T C5T F14T 109.7(15) . . ?
O4T S2T C2T 103.4(3) . . ?
O5T S2T O4T 114.7(2) . . ?
O5T S2T O6T 114.4(3) . . ?
O5T S2T C2T 103.9(3) . . ?
O6T S2T O4T 114.8(2) . . ?
O6T S2T C2T 103.5(3) . . ?
F4T C2T S2T 111.5(5) . . ?
F5T C2T S2T 111.0(5) . . ?
F5T C2T F4T 107.0(6) . . ?
F5T C2T F6T 107.8(6) . . ?
F6T C2T S2T 111.9(5) . . ?
F6T C2T F4T 107.4(5) . . ?
O22T S8T O24T 96.7(7) . . ?
O22T S8T C8T 116.5(6) . . ?
O22T S8T O2 49.8(5) . . ?
O23T S8T O22T 124.4(5) . . ?
O23T S8T O24T 110.8(6) . . ?
O23T S8T C8T 108.5(6) . . ?
O23T S8T O2 79.2(6) . . ?
O24T S8T C8T 94.6(7) . . ?
O2 S8T O24T 136.8(6) . . ?
O2 S8T C8T 122.9(7) . . ?
O2 O22T S8T 69.9(7) . . ?
F2 C8T S8T 104.6(9) . . ?
F23T C8T S8T 113.0(10) . . ?
F23T C8T F2 111.4(12) . . ?
F23T C8T F24T 108.7(11) . . ?
F24T C8T S8T 114.9(10) . . ?
F24T C8T F2 103.8(11) . . ?
O7T S3T O8T 107.2(5) . . ?
O7T S3T C3T 101.3(5) . . ?
O8T S3T C3T 102.1(4) . . ?
O9T S3T O7T 121.6(6) . . ?
O9T S3T O8T 115.0(6) . . ?
O9T S3T C3T 107.0(3) . . ?
F7T C3T S3T 112.5(5) . . ?
F7T C3T F8T 112.1(6) . . ?
F7T C3T F1 107.1(5) . . ?
F8T C3T S3T 110.7(4) . . ?
F1 C3T S3T 111.7(5) . . ?
F1 C3T F8T 102.2(6) . . ?
C11S N10S C13S 133.6(11) . . ?
N10S C11S C12S 173.1(11) . . ?
C11S C12S H12A 109.5 . . ?
C11S C12S H12B 109.5 . . ?
C11S C12S H12C 109.5 . . ?
H12A C12S H12B 109.5 . . ?
H12A C12S H12C 109.5 . . ?
H12B C12S H12C 109.5 . . ?
C14S C13S N10S 175.8(12) . . ?
C13S C14S H14A 109.5 . . ?
C13S C14S H14B 109.5 . . ?
C13S C14S H14C 109.5 . . ?
H14A C14S H14B 109.5 . . ?
H14A C14S H14C 109.5 . . ?
H14B C14S H14C 109.5 . . ?
O19T S7T O20T 131.5(13) . . ?
O19T S7T O21T 126.0(15) . . ?
O19T S7T C7T 95.8(10) . . ?
O20T S7T O21T 96.1(16) . . ?
O20T S7T C7T 102.8(16) . . ?
O21T S7T C7T 96.6(12) . . ?
N1S C2S C3S 178.6(8) . . ?
C2S C3S H3SA 109.5 . . ?
C2S C3S H3SB 109.5 . . ?
C2S C3S H3SC 109.5 . . ?
H3SA C3S H3SB 109.5 . . ?
H3SA C3S H3SC 109.5 . . ?
H3SB C3S H3SC 109.5 . . ?
N4S C5S C6S 178.7(13) . . ?
C5S C6S H6SA 109.5 . . ?
C5S C6S H6SB 109.5 . . ?
C5S C6S H6SC 109.5 . . ?
H6SA C6S H6SB 109.5 . . ?
H6SA C6S H6SC 109.5 . . ?
H6SB C6S H6SC 109.5 . . ?
N7S C8S C9S 176.9(10) . . ?
C8S C9S H9SA 109.5 . . ?
C8S C9S H9SB 109.5 . . ?
C8S C9S H9SC 109.5 . . ?
H9SA C9S H9SB 109.5 . . ?
H9SA C9S H9SC 109.5 . . ?
H9SB C9S H9SC 109.5 . . ?
O26T S9T O27T 164(2) . . ?
O26T S9T O25T 97(2) . . ?
O26T S9T C9T 78.1(10) . . ?
O27T S9T C9T 90.8(14) . . ?
O25T S9T O27T 95.1(17) . . ?
O25T S9T C9T 95.0(16) . . ?
F9T C9T S9T 118.5(16) . . ?
F9T C9T F26T 93.4(19) . . ?
F26T C9T S9T 117.2(16) . . ?
F19T C9T S9T 103.4(11) . . ?
F19T C9T F9T 109.3(18) . . ?
F19T C9T F26T 115(2) . . ?
N13 C56 C57 157(3) . . ?
C56 C57 H57A 109.5 . . ?
C56 C57 H57B 109.5 . . ?
C56 C57 H57C 109.5 . . ?
H57A C57 H57B 109.5 . . ?
H57A C57 H57C 109.5 . . ?
H57B C57 H57C 109.5 . . ?
O22T O2 S8T 60.4(6) . . ?
F20T C7T S7T 101.4(15) . . ?
F20T C7T F21T 104(2) . . ?
F20T C7T F22T 110(2) . . ?
F21T C7T S7T 116.7(17) . . ?
F21T C7T F22T 110(2) . . ?
F22T C7T S7T 114.6(17) . . ?
H62A C62 H62B 109.5 . . ?
H62A C62 H62C 109.5 . . ?
H62B C62 H62C 109.5 . . ?
C61 C62 H62A 109.5 . . ?
C61 C62 H62B 109.5 . . ?
C61 C62 H62C 109.5 . . ?
N16 C61 C62 172.4(18) . . ?
F6 C6T S6T 108.2(12) . . ?
F4 C6T F6 108.5(18) . . ?
F4 C6T F5 112.2(16) . . ?
F4 C6T S6T 108.8(13) . . ?
F5 C6T F6 107.1(17) . . ?
F5 C6T S6T 111.9(12) . . ?
O7 S6T C6T 104.0(7) . . ?
O7 S6T O8 115.3(12) . . ?
O7 S6T O9 111.5(11) . . ?
O8 S6T C6T 104.7(9) . . ?
O9 S6T C6T 110.4(10) . . ?
O9 S6T O8 110.5(13) . . ?
N21 C60 C59 142(3) . . ?
C60 C59 H59A 109.5 . . ?
C60 C59 H59B 109.5 . . ?
C60 C59 H59C 109.5 . . ?
H59A C59 H59B 109.5 . . ?
H59A C59 H59C 109.5 . . ?
H59B C59 H59C 109.5 . . ?
N5S C58 C63 162(3) . . ?
C58 C63 H63A 109.5 . . ?
C58 C63 H63B 109.5 . . ?
C58 C63 H63C 109.5 . . ?
H63A C63 H63B 109.5 . . ?
H63A C63 H63C 109.5 . . ?
H63B C63 H63C 109.5 . . ?
O28T S10T C10T 102.9(18) . . ?
O29T S10T O28T 114(2) . . ?
O29T S10T C10T 103.7(19) . . ?
O30T S10T O28T 115(2) . . ?
O30T S10T O29T 115(2) . . ?
O30T S10T C10T 104.0(19) . . ?
F28T C10T S10T 89.2(11) . . ?
F28T C10T F29T 117.7(16) . . ?
F28T C10T F30T 116.8(15) . . ?
F29T C10T S10T 93.5(11) . . ?
F30T C10T S10T 126.0(16) . . ?
F30T C10T F29T 111.0(14) . . ?
N15 C64 C65 174(2) . . ?
C64 C65 H65A 109.5 . . ?
C64 C65 H65B 109.5 . . ?
C64 C65 H65C 109.5 . . ?
H65A C65 H65B 109.5 . . ?
H65A C65 H65C 109.5 . . ?
H65B C65 H65C 109.5 . . ?
O66 S3 O68 132.4(19) . . ?
O66 S3 C66 99.9(17) . . ?
O67 S3 O66 105.8(18) . . ?
O67 S3 O68 116.8(19) . . ?
O67 S3 C66 106.2(16) . . ?
O68 S3 C66 88.0(17) . . ?
F66 C66 S3 114(2) . . ?
F67 C66 S3 113(2) . . ?
F67 C66 F66 108(2) . . ?
F68 C66 S3 118(2) . . ?
F68 C66 F66 92(2) . . ?
F68 C66 F67 109(2) . . ?
N68 C69 C68 152(4) . . ?
C69 C68 H68A 109.5 . . ?
C69 C68 H68B 109.5 . . ?
C69 C68 H68C 109.5 . . ?
H68A C68 H68B 109.5 . . ?
H68A C68 H68C 109.5 . . ?
H68B C68 H68C 109.5 . . ?

loop_
_geom_torsion_atom_site_label_1
_geom_torsion_atom_site_label_2
_geom_torsion_atom_site_label_3
_geom_torsion_atom_site_label_4
_geom_torsion
_geom_torsion_site_symmetry_1
_geom_torsion_site_symmetry_2
_geom_torsion_site_symmetry_3
_geom_torsion_site_symmetry_4
_geom_torsion_publ_flag
La2 N4 C16 C15 37.6(6) . . . . ?
La2 N4 C16 C18 -144.8(3) . . . . ?
La2 N4 C17 N5 150.2(3) . . . . ?
La2 N4 C17 C21 -34.9(5) . . . . ?
La2 N4C C16C C15C 40.6(6) . . . . ?
La2 N4C C16C C18C -139.6(3) . . . . ?
La2 N4C C17C N5C 145.5(3) . . . . ?
La2 N4C C17C C21C -37.0(5) . . . . ?
La2 N4B C16B C15B 37.5(6) . . . . ?
La2 N4B C16B C18B -143.7(3) . . . . ?
La2 N4B C17B N5B 148.7(3) . . . . ?
La2 N4B C17B C21B -35.6(5) . . . . ?
La2 N6C C21C C17C 5.9(5) . . . . ?
La2 N6C C21C C22C -179.1(3) . . . . ?
La2 N6C C25C C24C 177.5(3) . . . . ?
La2 N6C C25C C26C 1.8(5) . . . . ?
La2 N6B C21B C17B 4.7(5) . . . . ?
La2 N6B C21B C22B 178.9(3) . . . . ?
La2 N6B C25B C24B -179.2(3) . . . . ?
La2 N6B C25B C26B 5.3(4) . . . . ?
La2 N6 C21 C17 -2.4(5) . . . . ?
La2 N6 C21 C22 171.1(3) . . . . ?
La2 N6 C25 C24 -173.3(3) . . . . ?
La2 N6 C25 C26 9.9(5) . . . . ?
La2 N7C C26C N8C 146.0(3) . . . . ?
La2 N7C C26C C25C -37.1(5) . . . . ?
La2 N7C C27C C28C 40.6(6) . . . . ?
La2 N7C C27C C32C -139.8(3) . . . . ?
La2 N7B C26B N8B 142.7(3) . . . . ?
La2 N7B C26B C25B -40.9(4) . . . . ?
La2 N7B C27B C28B 45.6(6) . . . . ?
La2 N7B C27B C32B -136.7(3) . . . . ?
La2 N7 C26 N8 147.6(3) . . . . ?
La2 N7 C26 C25 -33.9(5) . . . . ?
La2 N7 C27 C28 38.8(6) . . . . ?
La2 N7 C27 C32 -141.3(3) . . . . ?
La1 O1C C46C N12C 137.0(4) . . . . ?
La1 O1C C46C C45C -42.7(5) . . . . ?
La1 O1B C46B N12B 143.4(5) . . . . ?
La1 O1B C46B C45B -37.5(6) . . . . ?
La1 O1 C46 N12 137.5(3) . . . . ?
La1 O1 C46 C45 -40.9(5) . . . . ?
La1 N9 C36 C35 24.4(7) . . . . ?
La1 N9 C36 C38 -154.7(3) . . . . ?
La1 N9 C37 N10 158.6(3) . . . . ?
La1 N9 C37 C41 -21.4(5) . . . . ?
La1 N9B C36B C35B -1.4(7) . . . . ?
La1 N9B C36B C38B -178.6(3) . . . . ?
La1 N9B C37B N10B 179.3(3) . . . . ?
La1 N9B C37B C41B 1.0(6) . . . . ?
La1 N9C C36C C35C 0.2(7) . . . . ?
La1 N9C C36C C38C -177.2(3) . . . . ?
La1 N9C C37C N10C 178.6(3) . . . . ?
La1 N9C C37C C41C 0.9(5) . . . . ?
La1 N11 C41 C37 7.1(5) . . . . ?
La1 N11 C41 C42 -172.9(4) . . . . ?
La1 N11 C45 C44 168.2(4) . . . . ?
La1 N11 C45 C46 -7.3(5) . . . . ?
La1 N11B C41B C37B 28.5(5) . . . . ?
La1 N11B C41B C42B -145.3(4) . . . . ?
La1 N11B C45B C44B 146.4(5) . . . . ?
La1 N11B C45B C46B -27.0(5) . . . . ?
La1 N11C C41C C37C 20.6(5) . . . . ?
La1 N11C C41C C42C -155.2(4) . . . . ?
La1 N11C C45C C44C 155.4(4) . . . . ?
La1 N11C C45C C46C -16.0(5) . . . . ?
Zn1 N1B C1B C2B -167.3(4) . . . . ?
Zn1 N1B C5B C4B 166.6(4) . . . . ?
Zn1 N1B C5B C6B -15.9(5) . . . . ?
Zn1 N1 C1 C2 -161.5(5) . . . . ?
Zn1 N1 C5 C4 160.8(4) . . . . ?
Zn1 N1 C5 C6 -18.7(5) . . . . ?
Zn1 N1C C1C C2C -164.6(4) . . . . ?
Zn1 N1C C5C C4C 162.7(5) . . . . ?
Zn1 N1C C5C C6C -15.8(5) . . . . ?
Zn1 N2B C6B N3B -174.1(3) . . . . ?
Zn1 N2B C6B C5B 10.2(5) . . . . ?
Zn1 N2B C12B C7B 173.7(3) . . . . ?
Zn1 N2B C12B C11B -9.6(8) . . . . ?
Zn1 N2C C6C N3C -179.8(3) . . . . ?
Zn1 N2C C6C C5C 2.7(6) . . . . ?
Zn1 N2C C12C C7C -178.6(4) . . . . ?
Zn1 N2C C12C C11C -2.6(8) . . . . ?
Zn1 N2 C6 N14 177.8(3) . . . . ?
Zn1 N2 C6 C5 1.9(5) . . . . ?
Zn1 N2 C12 C7 -175.1(4) . . . . ?
Zn1 N2 C12 C11 0.1(8) . . . . ?
N1B C1B C2B C3B 2.4(7) . . . . ?
N1B C1B C2B C51B -178.1(5) . . . . ?
N1B C5B C6B N2B 4.1(6) . . . . ?
N1B C5B C6B N3B -170.8(4) . . . . ?
N1 C1 C2 C3 2.3(11) . . . . ?
N1 C1 C2 C51 -177.5(7) . . . . ?
N1 C5 C6 N2 11.7(6) . . . . ?
N1 C5 C6 N14 -163.4(5) . . . . ?
N1C C1C C2C C3C 3.3(8) . . . . ?
N1C C1C C2C C51C -178.1(5) . . . . ?
N1C C5C C6C N2C 9.1(7) . . . . ?
N1C C5C C6C N3C -167.9(5) . . . . ?
N14 C7 C8 C9 174.4(6) . . . . ?
N14 C7 C12 N2 0.7(6) . . . . ?
N14 C7 C12 C11 -175.2(4) . . . . ?
N3C C7C C8C C9C 175.9(6) . . . . ?
N3C C7C C12C N2C 0.5(5) . . . . ?
N3C C7C C12C C11C -176.0(4) . . . . ?
N3B C7B C8B C9B 174.7(5) . . . . ?
N3B C7B C12B N2B 0.5(5) . . . . ?
N3B C7B C12B C11B -176.6(4) . . . . ?
N4 C16 C18 N5 0.1(5) . . . . ?
N4 C16 C18 C19 -179.6(5) . . . . ?
N4 C17 C21 N6 25.2(6) . . . . ?
N4 C17 C21 C22 -148.2(4) . . . . ?
N4C C16C C18C N5C -1.0(5) . . . . ?
N4C C16C C18C C19C 179.1(4) . . . . ?
N4C C17C C21C N6C 20.9(6) . . . . ?
N4C C17C C21C C22C -154.1(4) . . . . ?
N4B C16B C18B N5B -0.2(5) . . . . ?
N4B C16B C18B C19B -179.2(5) . . . . ?
N4B C17B C21B N6B 20.7(6) . . . . ?
N4B C17B C21B C22B -153.3(5) . . . . ?
N5C C17C C21C N6C -162.0(4) . . . . ?
N5C C17C C21C C22C 23.1(7) . . . . ?
N5C C18C C19C C20C -179.3(5) . . . . ?
N5B C17B C21B N6B -164.3(4) . . . . ?
N5B C17B C21B C22B 21.7(7) . . . . ?
N5B C18B C19B C20B -179.2(6) . . . . ?
N5 C17 C21 N6 -160.6(4) . . . . ?
N5 C17 C21 C22 26.0(7) . . . . ?
N5 C18 C19 C20 -179.3(5) . . . . ?
N6C C21C C22C C23C 1.7(7) . . . . ?
N6C C25C C26C N7C 24.0(6) . . . . ?
N6C C25C C26C N8C -159.5(4) . . . . ?
N6B C21B C22B C23B 0.5(7) . . . . ?
N6B C25B C26B N7B 23.8(5) . . . . ?
N6B C25B C26B N8B -160.3(4) . . . . ?
N6 C21 C22 C23 1.7(7) . . . . ?
N6 C25 C26 N7 16.6(6) . . . . ?
N6 C25 C26 N8 -165.2(4) . . . . ?
N7C C27C C28C C29C -178.2(4) . . . . ?
N7C C27C C32C N8C -1.0(5) . . . . ?
N7C C27C C32C C31C 178.7(5) . . . . ?
N7B C27B C28B C29B 178.0(4) . . . . ?
N7B C27B C32B N8B -1.0(5) . . . . ?
N7B C27B C32B C31B -179.0(4) . . . . ?
N7 C27 C28 C29 -179.8(4) . . . . ?
N7 C27 C32 N8 -1.2(5) . . . . ?
N7 C27 C32 C31 179.9(4) . . . . ?
N9 C36 C38 N10 0.7(5) . . . . ?
N9 C36 C38 C39 178.9(5) . . . . ?
N9 C37 C41 N11 9.9(6) . . . . ?
N9 C37 C41 C42 -170.0(5) . . . . ?
N9B C36B C38B N10B -0.3(5) . . . . ?
N9B C36B C38B C39B 178.8(4) . . . . ?
N9B C37B C41B N11B -19.4(6) . . . . ?
N9B C37B C41B C42B 154.2(5) . . . . ?
N9C C36C C38C N10C -0.2(5) . . . . ?
N9C C36C C38C C39C 178.2(4) . . . . ?
N9C C37C C41C N11C -13.9(6) . . . . ?
N9C C37C C41C C42C 161.8(5) . . . . ?
N10C C37C C41C N11C 168.7(4) . . . . ?
N10C C37C C41C C42C -15.6(7) . . . . ?
N10C C38C C39C C40C 176.7(4) . . . . ?
N10 C37 C41 N11 -170.1(4) . . . . ?
N10 C37 C41 C42 9.9(7) . . . . ?
N10 C38 C39 C40 177.9(5) . . . . ?
N10B C37B C41B N11B 162.6(4) . . . . ?
N10B C37B C41B C42B -23.8(8) . . . . ?
N10B C38B C39B C40B 177.5(4) . . . . ?
N11 C41 C42 C43 5.1(8) . . . . ?
N11 C45 C46 O1 29.1(5) . . . . ?
N11 C45 C46 N12 -149.2(4) . . . . ?
N11B C41B C42B C43B -1.4(8) . . . . ?
N11B C45B C46B O1B 42.0(7) . . . . ?
N11B C45B C46B N12B -138.9(6) . . . . ?
N11C C41C C42C C43C 0.2(7) . . . . ?
N11C C45C C46C O1C 37.1(5) . . . . ?
N11C C45C C46C N12C -142.6(4) . . . . ?
C1C N1C C5C C4C -3.9(8) . . . . ?
C1C N1C C5C C6C 177.6(4) . . . . ?
C1C C2C C3C C4C -3.6(10) . . . . ?
C1B N1B C5B C4B -1.3(7) . . . . ?
C1B N1B C5B C6B 176.2(4) . . . . ?
C1B C2B C3B C4B -1.6(8) . . . . ?
C1 N1 C5 C4 -2.8(7) . . . . ?
C1 N1 C5 C6 177.7(5) . . . . ?
C1 C2 C3 C4 -1.7(10) . . . . ?
C2C C3C C4C C5C 0.3(11) . . . . ?
C2B C3B C4B C5B -0.4(8) . . . . ?
C2 C3 C4 C5 -0.9(9) . . . . ?
C3 C4 C5 N1 3.2(8) . . . . ?
C3 C4 C5 C6 -177.3(5) . . . . ?
C3B C4B C5B N1B 2.0(7) . . . . ?
C3B C4B C5B C6B -175.3(5) . . . . ?
C3C C4C C5C N1C 3.5(10) . . . . ?
C3C C4C C5C C6C -178.2(6) . . . . ?
C4 C5 C6 N2 -167.8(5) . . . . ?
C4 C5 C6 N14 17.0(8) . . . . ?
C4B C5B C6B N2B -178.5(5) . . . . ?
C4B C5B C6B N3B 6.6(8) . . . . ?
C4C C5C C6C N2C -169.3(6) . . . . ?
C4C C5C C6C N3C 13.7(9) . . . . ?
C5B N1B C1B C2B -0.9(7) . . . . ?
C5C N1C C1C C2C 0.5(7) . . . . ?
C5 N1 C1 C2 0.0(9) . . . . ?
C6B N2B C12B C7B -1.9(5) . . . . ?
C6B N2B C12B C11B 174.8(4) . . . . ?
C6B N3B C7B C8B -176.5(5) . . . . ?
C6B N3B C7B C12B 1.1(5) . . . . ?
C6C N2C C12C C7C -1.7(5) . . . . ?
C6C N2C C12C C11C 174.4(5) . . . . ?
C6C N3C C7C C8C -177.0(6) . . . . ?
C6C N3C C7C C12C 0.9(6) . . . . ?
C6 N2 C12 C7 -2.0(5) . . . . ?
C6 N2 C12 C11 173.2(5) . . . . ?
C6 N14 C7 C8 -175.9(6) . . . . ?
C6 N14 C7 C12 0.9(6) . . . . ?
C7 N14 C6 N2 -2.3(6) . . . . ?
C7 N14 C6 C5 173.2(5) . . . . ?
C7 C8 C9 C10 0.7(9) . . . . ?
C7C N3C C6C N2C -2.0(6) . . . . ?
C7C N3C C6C C5C 175.2(5) . . . . ?
C7C C8C C9C C10C -1.1(8) . . . . ?
C7B N3B C6B N2B -2.5(5) . . . . ?
C7B N3B C6B C5B 172.7(4) . . . . ?
C7B C8B C9B C10B 1.4(7) . . . . ?
C8 C7 C12 N2 177.9(5) . . . . ?
C8 C7 C12 C11 1.9(8) . . . . ?
C8 C9 C10 C11 0.6(9) . . . . ?
C8 C9 C10 C13 -177.1(6) . . . . ?
C8C C7C C12C N2C 178.6(5) . . . . ?
C8C C7C C12C C11C 2.1(7) . . . . ?
C8C C9C C10C C11C 3.5(7) . . . . ?
C8C C9C C10C C13C -174.1(5) . . . . ?
C8B C7B C12B N2B 178.4(4) . . . . ?
C8B C7B C12B C11B 1.4(7) . . . . ?
C8B C9B C10B C11B 1.2(7) . . . . ?
C8B C9B C10B C13B -178.4(4) . . . . ?
C9 C10 C11 C12 -0.6(7) . . . . ?
C9 C10 C13 C14 -130.7(5) . . . . ?
C9B C10B C11B C12B -2.5(6) . . . . ?
C9B C10B C13B C14B -133.1(5) . . . . ?
C9C C10C C11C C12C -3.1(6) . . . . ?
C9C C10C C13C C14C -133.3(4) . . . . ?
C10B C11B C12B N2B -175.0(4) . . . . ?
C10B C11B C12B C7B 1.3(6) . . . . ?
C10B C13B C14B C15B 39.8(6) . . . . ?
C10B C13B C14B C20B -141.3(5) . . . . ?
C10 C11 C12 N2 -175.4(5) . . . . ?
C10 C11 C12 C7 -0.6(7) . . . . ?
C10 C13 C14 C15 32.0(7) . . . . ?
C10 C13 C14 C20 -147.9(5) . . . . ?
C10C C11C C12C N2C -175.3(4) . . . . ?
C10C C11C C12C C7C 0.4(6) . . . . ?
C10C C13C C14C C15C 32.0(6) . . . . ?
C10C C13C C14C C20C -149.9(4) . . . . ?
C11 C10 C13 C14 51.5(7) . . . . ?
C11C C10C C13C C14C 49.1(6) . . . . ?
C11B C10B C13B C14B 47.3(6) . . . . ?
C12B N2B C6B N3B 2.7(5) . . . . ?
C12B N2B C6B C5B -172.9(4) . . . . ?
C12B C7B C8B C9B -2.7(7) . . . . ?
C12 N2 C6 N14 2.7(5) . . . . ?
C12 N2 C6 C5 -173.2(4) . . . . ?
C12 C7 C8 C9 -1.9(9) . . . . ?
C12C N2C C6C N3C 2.3(5) . . . . ?
C12C N2C C6C C5C -175.2(4) . . . . ?
C12C C7C C8C C9C -1.7(8) . . . . ?
C13 C10 C11 C12 177.1(4) . . . . ?
C13 C14 C15 C16 178.5(4) . . . . ?
C13 C14 C20 C19 180.0(5) . . . . ?
C13B C10B C11B C12B 177.1(4) . . . . ?
C13B C14B C15B C16B 178.3(4) . . . . ?
C13B C14B C20B C19B -179.0(5) . . . . ?
C13C C10C C11C C12C 174.6(4) . . . . ?
C13C C14C C15C C16C 177.4(4) . . . . ?
C13C C14C C20C C19C -177.9(4) . . . . ?
C14 C15 C16 N4 179.7(4) . . . . ?
C14 C15 C16 C18 2.3(6) . . . . ?
C14C C15C C16C N4C -179.1(4) . . . . ?
C14C C15C C16C C18C 1.2(6) . . . . ?
C14B C15B C16B N4B 179.6(4) . . . . ?
C14B C15B C16B C18B 0.9(7) . . . . ?
C15B C14B C20B C19B -0.1(8) . . . . ?
C15B C16B C18B N5B 178.8(4) . . . . ?
C15B C16B C18B C19B -0.3(8) . . . . ?
C15 C14 C20 C19 0.0(8) . . . . ?
C15 C16 C18 N5 177.9(4) . . . . ?
C15 C16 C18 C19 -1.8(7) . . . . ?
C15C C14C C20C C19C 0.3(7) . . . . ?
C15C C16C C18C N5C 178.8(4) . . . . ?
C15C C16C C18C C19C -1.1(7) . . . . ?
C16 N4 C17 N5 -1.7(5) . . . . ?
C16 N4 C17 C21 173.2(4) . . . . ?
C16 C18 C19 C20 0.3(8) . . . . ?
C16B N4B C17B N5B -1.7(5) . . . . ?
C16B N4B C17B C21B 174.0(4) . . . . ?
C16B C18B C19B C20B -0.5(8) . . . . ?
C16C N4C C17C N5C -2.7(5) . . . . ?
C16C N4C C17C C21C 174.8(4) . . . . ?
C16C C18C C19C C20C 0.6(7) . . . . ?
C17B N4B C16B C15B -177.7(5) . . . . ?
C17B N4B C16B C18B 1.1(5) . . . . ?
C17B N5B C18B C16B -0.8(5) . . . . ?
C17B N5B C18B C19B 178.1(6) . . . . ?
C17B C21B C22B C23B 174.0(4) . . . . ?
C17C N4C C16C C15C -177.6(4) . . . . ?
C17C N4C C16C C18C 2.2(4) . . . . ?
C17C N5C C18C C16C -0.6(5) . . . . ?
C17C N5C C18C C19C 179.3(5) . . . . ?
C17C C21C C22C C23C 176.2(4) . . . . ?
C17 N4 C16 C15 -176.6(4) . . . . ?
C17 N4 C16 C18 1.0(5) . . . . ?
C17 N5 C18 C16 -1.1(5) . . . . ?
C17 N5 C18 C19 178.5(5) . . . . ?
C17 C21 C22 C23 174.6(4) . . . . ?
C18B N5B C17B N4B 1.6(5) . . . . ?
C18B N5B C17B C21B -173.7(4) . . . . ?
C18B C19B C20B C14B 0.7(9) . . . . ?
C18C N5C C17C N4C 2.1(5) . . . . ?
C18C N5C C17C C21C -175.2(4) . . . . ?
C18C C19C C20C C14C -0.2(7) . . . . ?
C18 N5 C17 N4 1.8(5) . . . . ?
C18 N5 C17 C21 -172.7(4) . . . . ?
C18 C19 C20 C14 0.6(8) . . . . ?
C20B C14B C15B C16B -0.7(7) . . . . ?
C20C C14C C15C C16C -0.7(6) . . . . ?
C20 C14 C15 C16 -1.5(7) . . . . ?
C21B N6B C25B C24B -0.5(6) . . . . ?
C21B N6B C25B C26B -175.9(4) . . . . ?
C21B C22B C23B C24B -0.9(7) . . . . ?
C21 N6 C25 C24 -0.7(6) . . . . ?
C21 N6 C25 C26 -177.5(4) . . . . ?
C21 C22 C23 C24 0.3(7) . . . . ?
C21C N6C C25C C24C -0.7(6) . . . . ?
C21C N6C C25C C26C -176.4(4) . . . . ?
C21C C22C C23C C24C -1.1(8) . . . . ?
C22 C23 C24 C25 -2.4(8) . . . . ?
C22C C23C C24C C25C -0.4(8) . . . . ?
C22B C23B C24B C25B 0.7(7) . . . . ?
C23B C24B C25B N6B 0.1(7) . . . . ?
C23B C24B C25B C26B 174.9(4) . . . . ?
C23 C24 C25 N6 2.7(7) . . . . ?
C23 C24 C25 C26 179.2(4) . . . . ?
C23C C24C C25C N6C 1.3(7) . . . . ?
C23C C24C C25C C26C 176.5(5) . . . . ?
C24 C25 C26 N7 -160.2(4) . . . . ?
C24 C25 C26 N8 18.0(7) . . . . ?
C24C C25C C26C N7C -151.6(5) . . . . ?
C24C C25C C26C N8C 24.9(7) . . . . ?
C24B C25B C26B N7B -151.6(4) . . . . ?
C24B C25B C26B N8B 24.4(7) . . . . ?
C25B N6B C21B C17B -174.0(4) . . . . ?
C25B N6B C21B C22B 0.2(6) . . . . ?
C25C N6C C21C C17C -175.8(4) . . . . ?
C25C N6C C21C C22C -0.8(6) . . . . ?
C25 N6 C21 C17 -175.0(4) . . . . ?
C25 N6 C21 C22 -1.5(6) . . . . ?
C26B N7B C27B C28B -175.9(4) . . . . ?
C26B N7B C27B C32B 1.8(4) . . . . ?
C26B N8B C32B C27B -0.3(5) . . . . ?
C26B N8B C32B C31B 177.5(5) . . . . ?
C26C N7C C27C C28C -178.3(5) . . . . ?
C26C N7C C27C C32C 1.3(5) . . . . ?
C26C N8C C32C C27C 0.3(5) . . . . ?
C26C N8C C32C C31C -179.4(6) . . . . ?
C26 N7 C27 C28 -177.9(4) . . . . ?
C26 N7 C27 C32 1.9(4) . . . . ?
C26 N8 C32 C27 -0.1(5) . . . . ?
C26 N8 C32 C31 178.8(5) . . . . ?
C27C N7C C26C N8C -1.1(5) . . . . ?
C27C N7C C26C C25C 175.8(4) . . . . ?
C27C C28C C29C C30C -1.4(7) . . . . ?
C27C C28C C29C C33C 176.4(4) . . . . ?
C27B N7B C26B N8B -2.1(5) . . . . ?
C27B N7B C26B C25B 174.4(4) . . . . ?
C27B C28B C29B C30B 0.4(6) . . . . ?
C27B C28B C29B C33B -179.8(4) . . . . ?
C27 N7 C26 N8 -2.1(5) . . . . ?
C27 N7 C26 C25 176.3(4) . . . . ?
C27 C28 C29 C30 -0.1(6) . . . . ?
C27 C28 C29 C33 178.7(4) . . . . ?
C28C C27C C32C N8C 178.6(4) . . . . ?
C28C C27C C32C C31C -1.6(7) . . . . ?
C28C C29C C30C C31C -0.1(8) . . . . ?
C28C C29C C33C C34C 31.3(6) . . . . ?
C28 C27 C32 N8 178.7(4) . . . . ?
C28 C27 C32 C31 -0.3(7) . . . . ?
C28 C29 C30 C31 -0.1(7) . . . . ?
C28 C29 C33 C34 21.7(6) . . . . ?
C28B C27B C32B N8B 176.9(4) . . . . ?
C28B C27B C32B C31B -1.1(7) . . . . ?
C28B C29B C30B C31B -0.8(7) . . . . ?
C28B C29B C33B C34B 23.1(6) . . . . ?
C29B C30B C31B C32B 0.2(7) . . . . ?
C29B C33B C34B C35B 59.6(5) . . . . ?
C29B C33B C34B C40B -121.7(4) . . . . ?
C29 C30 C31 C32 0.1(7) . . . . ?
C29 C33 C34 C35 52.9(6) . . . . ?
C29 C33 C34 C40 -128.8(5) . . . . ?
C29C C30C C31C C32C 0.7(9) . . . . ?
C29C C33C C34C C35C 52.5(6) . . . . ?
C29C C33C C34C C40C -127.0(5) . . . . ?
C30C C29C C33C C34C -150.9(5) . . . . ?
C30C C31C C32C N8C 179.8(5) . . . . ?
C30C C31C C32C C27C 0.2(8) . . . . ?
C30 C29 C33 C34 -159.5(4) . . . . ?
C30 C31 C32 N8 -178.6(5) . . . . ?
C30 C31 C32 C27 0.0(7) . . . . ?
C30B C29B C33B C34B -157.0(4) . . . . ?
C30B C31B C32B N8B -176.8(4) . . . . ?
C30B C31B C32B C27B 0.7(7) . . . . ?
C32 N8 C26 N7 1.4(5) . . . . ?
C32 N8 C26 C25 -176.9(4) . . . . ?
C32 C27 C28 C29 0.3(6) . . . . ?
C32C N8C C26C N7C 0.5(5) . . . . ?
C32C N8C C26C C25C -176.2(4) . . . . ?
C32C C27C C28C C29C 2.2(6) . . . . ?
C32B N8B C26B N7B 1.5(5) . . . . ?
C32B N8B C26B C25B -174.6(4) . . . . ?
C32B C27B C28B C29B 0.5(6) . . . . ?
C33 C29 C30 C31 -178.9(4) . . . . ?
C33 C34 C35 C36 177.3(4) . . . . ?
C33 C34 C40 C39 -177.3(5) . . . . ?
C33C C29C C30C C31C -177.9(5) . . . . ?
C33C C34C C35C C36C 178.2(4) . . . . ?
C33C C34C C40C C39C -178.9(4) . . . . ?
C33B C29B C30B C31B 179.4(4) . . . . ?
C33B C34B C35B C36B 177.9(4) . . . . ?
C33B C34B C40B C39B -177.9(4) . . . . ?
C34B C35B C36B N9B -177.1(4) . . . . ?
C34B C35B C36B C38B -0.2(6) . . . . ?
C34C C35C C36C N9C -175.9(4) . . . . ?
C34C C35C C36C C38C 1.3(6) . . . . ?
C34 C35 C36 N9 -178.3(4) . . . . ?
C34 C35 C36 C38 0.7(7) . . . . ?
C35B C34B C40B C39B 0.7(6) . . . . ?
C35B C36B C38B N10B -177.8(4) . . . . ?
C35B C36B C38B C39B 1.3(7) . . . . ?
C35 C34 C40 C39 1.0(8) . . . . ?
C35 C36 C38 N10 -178.5(4) . . . . ?
C35 C36 C38 C39 -0.3(7) . . . . ?
C35C C34C C40C C39C 1.6(7) . . . . ?
C35C C36C C38C N10C -177.9(4) . . . . ?
C35C C36C C38C C39C 0.6(6) . . . . ?
C36B N9B C37B N10B 0.6(5) . . . . ?
C36B N9B C37B C41B -177.7(4) . . . . ?
C36B C38B C39B C40B -1.4(7) . . . . ?
C36 N9 C37 N10 0.5(5) . . . . ?
C36 N9 C37 C41 -179.5(4) . . . . ?
C36 C38 C39 C40 0.3(8) . . . . ?
C36C N9C C37C N10C 1.8(5) . . . . ?
C36C N9C C37C C41C -175.9(4) . . . . ?
C36C C38C C39C C40C -1.3(7) . . . . ?
C37B N9B C36B C35B 177.0(4) . . . . ?
C37B N9B C36B C38B -0.1(5) . . . . ?
C37B N10B C38B C36B 0.6(5) . . . . ?
C37B N10B C38B C39B -178.4(5) . . . . ?
C37B C41B C42B C43B -174.5(5) . . . . ?
C37C N9C C36C C35C 176.5(4) . . . . ?
C37C N9C C36C C38C -0.9(5) . . . . ?
C37C N10C C38C C36C 1.3(5) . . . . ?
C37C N10C C38C C39C -176.9(5) . . . . ?
C37C C41C C42C C43C -175.2(5) . . . . ?
C37 N9 C36 C35 178.3(5) . . . . ?
C37 N9 C36 C38 -0.7(5) . . . . ?
C37 N10 C38 C36 -0.4(5) . . . . ?
C37 N10 C38 C39 -178.3(6) . . . . ?
C37 C41 C42 C43 -175.0(5) . . . . ?
C38C N10C C37C N9C -2.0(5) . . . . ?
C38C N10C C37C C41C 175.5(4) . . . . ?
C38C C39C C40C C34C 0.2(7) . . . . ?
C38 N10 C37 N9 0.0(5) . . . . ?
C38 N10 C37 C41 180.0(4) . . . . ?
C38 C39 C40 C34 -0.6(9) . . . . ?
C38B N10B C37B N9B -0.8(5) . . . . ?
C38B N10B C37B C41B 177.4(4) . . . . ?
C38B C39B C40B C34B 0.4(7) . . . . ?
C40B C34B C35B C36B -0.8(6) . . . . ?
C40C C34C C35C C36C -2.3(6) . . . . ?
C40 C34 C35 C36 -1.0(7) . . . . ?
C41B N11B C45B C44B -4.8(8) . . . . ?
C41B N11B C45B C46B -178.1(4) . . . . ?
C41B C42B C43B C44B -0.9(10) . . . . ?
C41C N11C C45C C44C -3.8(7) . . . . ?
C41C N11C C45C C46C -175.1(4) . . . . ?
C41C C42C C43C C44C -1.7(8) . . . . ?
C41 N11 C45 C44 -2.3(7) . . . . ?
C41 N11 C45 C46 -177.7(4) . . . . ?
C41 C42 C43 C44 -1.8(9) . . . . ?
C42C C43C C44C C45C 0.5(8) . . . . ?
C42 C43 C44 C45 -3.2(8) . . . . ?
C42B C43B C44B C45B 0.3(10) . . . . ?
C43 C44 C45 N11 5.4(8) . . . . ?
C43 C44 C45 C46 -179.9(5) . . . . ?
C43C C44C C45C N11C 2.3(7) . . . . ?
C43C C44C C45C C46C 172.5(5) . . . . ?
C43B C44B C45B N11B 2.6(9) . . . . ?
C43B C44B C45B C46B 174.9(6) . . . . ?
C44B C45B C46B O1B -131.1(6) . . . . ?
C44B C45B C46B N12B 48.0(9) . . . . ?
C44C C45C C46C O1C -134.0(5) . . . . ?
C44C C45C C46C N12C 46.3(7) . . . . ?
C44 C45 C46 O1 -146.1(5) . . . . ?
C44 C45 C46 N12 35.5(7) . . . . ?
C45B N11B C41B C37B 178.0(4) . . . . ?
C45B N11B C41B C42B 4.2(7) . . . . ?
C45C N11C C41C C37C 178.3(4) . . . . ?
C45C N11C C41C C42C 2.5(6) . . . . ?
C45 N11 C41 C37 177.0(4) . . . . ?
C45 N11 C41 C42 -3.1(6) . . . . ?
C46C N12C C47C C48C 108.7(6) . . . . ?
C46C N12C C49C C50C 76.0(7) . . . . ?
C46 N12 C47 C48 99.4(5) . . . . ?
C46 N12 C49 C50 87.0(6) . . . . ?
C46B N12B C47B C48B 101.5(9) . . . . ?
C46B N12B C49B C50B 115.7(11) . . . . ?
C47 N12 C46 O1 5.4(6) . . . . ?
C47 N12 C46 C45 -176.3(4) . . . . ?
C47 N12 C49 C50 -84.9(6) . . . . ?
C47C N12C C46C O1C 3.4(7) . . . . ?
C47C N12C C46C C45C -176.9(4) . . . . ?
C47C N12C C49C C50C -94.2(6) . . . . ?
C47B N12B C46B O1B 4.0(9) . . . . ?
C47B N12B C46B C45B -175.0(5) . . . . ?
C47B N12B C49B C50B -61.4(12) . . . . ?
C49B N12B C46B O1B -173.1(6) . . . . ?
C49B N12B C46B C45B 7.9(10) . . . . ?
C49B N12B C47B C48B -81.2(10) . . . . ?
C49C N12C C46C O1C -166.3(4) . . . . ?
C49C N12C C46C C45C 13.4(7) . . . . ?
C49C N12C C47C C48C -80.7(6) . . . . ?
C49 N12 C46 O1 -166.2(4) . . . . ?
C49 N12 C46 C45 12.1(7) . . . . ?
C49 N12 C47 C48 -88.0(5) . . . . ?
C51B C2B C3B C4B 178.8(5) . . . . ?
C51C C2C C3C C4C 177.9(6) . . . . ?
C51 C2 C3 C4 178.0(8) . . . . ?
C52B N3B C6B N2B -179.4(5) . . . . ?
C52B N3B C6B C5B -4.2(8) . . . . ?
C52B N3B C7B C8B 0.6(8) . . . . ?
C52B N3B C7B C12B 178.3(5) . . . . ?
C52 N14 C6 N2 -172.0(7) . . . . ?
C52 N14 C6 C5 3.5(10) . . . . ?
C52 N14 C7 C8 -5.5(11) . . . . ?
C52 N14 C7 C12 171.3(6) . . . . ?
C52C N3C C6C N2C -173.2(6) . . . . ?
C52C N3C C6C C5C 4.1(10) . . . . ?
C52C N3C C7C C8C -5.2(10) . . . . ?
C52C N3C C7C C12C 172.7(6) . . . . ?
C53C N5C C17C N4C -173.6(4) . . . . ?
C53C N5C C17C C21C 9.0(7) . . . . ?
C53C N5C C18C C16C 175.5(4) . . . . ?
C53C N5C C18C C19C -4.6(8) . . . . ?
C53B N5B C17B N4B -172.6(5) . . . . ?
C53B N5B C17B C21B 12.1(9) . . . . ?
C53B N5B C18B C16B 173.8(5) . . . . ?
C53B N5B C18B C19B -7.3(9) . . . . ?
C53 N5 C17 N4 -172.2(5) . . . . ?
C53 N5 C17 C21 13.3(8) . . . . ?
C53 N5 C18 C16 173.4(4) . . . . ?
C53 N5 C18 C19 -7.0(9) . . . . ?
C54C N8C C26C N7C -174.2(5) . . . . ?
C54C N8C C26C C25C 9.1(8) . . . . ?
C54C N8C C32C C27C 175.2(5) . . . . ?
C54C N8C C32C C31C -4.5(9) . . . . ?
C54 N8 C26 N7 -173.8(5) . . . . ?
C54 N8 C26 C25 7.9(8) . . . . ?
C54 N8 C32 C27 175.5(4) . . . . ?
C54 N8 C32 C31 -5.6(8) . . . . ?
C54B N8B C26B N7B -175.1(4) . . . . ?
C54B N8B C26B C25B 8.8(7) . . . . ?
C54B N8B C32B C27B 176.6(4) . . . . ?
C54B N8B C32B C31B -5.6(8) . . . . ?
C55C N10C C37C N9C 176.5(4) . . . . ?
C55C N10C C37C C41C -6.0(7) . . . . ?
C55C N10C C38C C36C -177.3(4) . . . . ?
C55C N10C C38C C39C 4.4(7) . . . . ?
C55 N10 C37 N9 -177.5(5) . . . . ?
C55 N10 C37 C41 2.5(8) . . . . ?
C55 N10 C38 C36 177.2(5) . . . . ?
C55 N10 C38 C39 -0.6(9) . . . . ?
C55B N10B C37B N9B 178.3(4) . . . . ?
C55B N10B C37B C41B -3.6(8) . . . . ?
C55B N10B C38B C36B -178.5(4) . . . . ?
C55B N10B C38B C39B 2.5(8) . . . . ?
O10T S4T C4T F10T -177.5(11) . . . . ?
O10T S4T C4T F11T -49.8(12) . . . . ?
O10T S4T C4T F12T 65.8(8) . . . . ?
O11T S4T C4T F10T -63.0(11) . . . . ?
O11T S4T C4T F11T 64.7(12) . . . . ?
O11T S4T C4T F12T -179.7(7) . . . . ?
O12T S4T C4T F10T 57.9(11) . . . . ?
O12T S4T C4T F11T -174.4(11) . . . . ?
O12T S4T C4T F12T -58.8(8) . . . . ?
O1T S1T C1T F1T 56.9(6) . . . . ?
O1T S1T C1T F2T -63.3(5) . . . . ?
O1T S1T C1T F3T 175.1(5) . . . . ?
O2T S1T C1T F1T -63.3(6) . . . . ?
O2T S1T C1T F2T 176.5(5) . . . . ?
O2T S1T C1T F3T 54.9(5) . . . . ?
O3T S1T C1T F1T 177.7(5) . . . . ?
O3T S1T C1T F2T 57.6(5) . . . . ?
O3T S1T C1T F3T -64.1(5) . . . . ?
O13T S5T C5T F13T 177.1(13) . . . . ?
O13T S5T C5T F14T -62.6(11) . . . . ?
O13T S5T C5T F15T 62.1(12) . . . . ?
O14T S5T C5T F13T 55.4(15) . . . . ?
O14T S5T C5T F14T 175.7(9) . . . . ?
O14T S5T C5T F15T -59.6(11) . . . . ?
O15T S5T C5T F13T -64.2(14) . . . . ?
O15T S5T C5T F14T 56.1(11) . . . . ?
O15T S5T C5T F15T -179.2(10) . . . . ?
O4T S2T C2T F4T 58.3(5) . . . . ?
O4T S2T C2T F5T -60.9(6) . . . . ?
O4T S2T C2T F6T 178.7(4) . . . . ?
O5T S2T C2T F4T 178.5(5) . . . . ?
O5T S2T C2T F5T 59.3(6) . . . . ?
O5T S2T C2T F6T -61.2(4) . . . . ?
O6T S2T C2T F4T -61.7(5) . . . . ?
O6T S2T C2T F5T 179.0(5) . . . . ?
O6T S2T C2T F6T 58.6(5) . . . . ?
O22T S8T C8T F2 -82.4(11) . . . . ?
O22T S8T C8T F23T 39.0(13) . . . . ?
O22T S8T C8T F24T 164.5(10) . . . . ?
O23T S8T O22T O2 -28.6(10) . . . . ?
O23T S8T C8T F2 64.1(10) . . . . ?
O23T S8T C8T F23T -174.6(10) . . . . ?
O23T S8T C8T F24T -49.1(12) . . . . ?
O23T S8T O2 O22T 156.3(8) . . . . ?
O24T S8T O22T O2 -149.5(8) . . . . ?
O24T S8T C8T F2 177.8(9) . . . . ?
O24T S8T C8T F23T -60.9(12) . . . . ?
O24T S8T C8T F24T 64.6(11) . . . . ?
O24T S8T O2 O22T 47.4(12) . . . . ?
C8T S8T O22T O2 111.9(8) . . . . ?
C8T S8T O2 O22T -98.5(9) . . . . ?
O7T S3T C3T F7T 56.8(7) . . . . ?
O7T S3T C3T F8T -176.9(6) . . . . ?
O7T S3T C3T F1 -63.7(6) . . . . ?
O8T S3T C3T F7T -53.8(6) . . . . ?
O8T S3T C3T F8T 72.5(6) . . . . ?
O8T S3T C3T F1 -174.3(5) . . . . ?
O9T S3T C3T F7T -174.9(7) . . . . ?
O9T S3T C3T F8T -48.6(7) . . . . ?
O9T S3T C3T F1 64.6(7) . . . . ?
O19T S7T C7T F20T -58.4(17) . . . . ?
O19T S7T C7T F21T -171(2) . . . . ?
O19T S7T C7T F22T 59.4(19) . . . . ?
O20T S7T C7T F20T 166.7(18) . . . . ?
O20T S7T C7T F21T 55(2) . . . . ?
O20T S7T C7T F22T -75(2) . . . . ?
O21T S7T C7T F20T 69(2) . . . . ?
O21T S7T C7T F21T -43(2) . . . . ?
O21T S7T C7T F22T -173(2) . . . . ?
O26T S9T C9T F9T -150(3) . . . . ?
O26T S9T C9T F26T 100(2) . . . . ?
O26T S9T C9T F19T -29(2) . . . . ?
O27T S9T C9T F9T 42(2) . . . . ?
O27T S9T C9T F26T -69(2) . . . . ?
O27T S9T C9T F19T 163.0(19) . . . . ?
O25T S9T C9T F9T -53(2) . . . . ?
O25T S9T C9T F26T -164(2) . . . . ?
O25T S9T C9T F19T 68(2) . . . . ?
O2 S8T C8T F2 -24.8(12) . . . . ?
O2 S8T C8T F23T 96.5(12) . . . . ?
O2 S8T C8T F24T -138.0(10) . . . . ?
F6 C6T S6T O7 -47.6(16) . . . . ?
F6 C6T S6T O8 73.7(18) . . . . ?
F6 C6T S6T O9 -167.4(16) . . . . ?
F4 C6T S6T O7 -165.3(18) . . . . ?
F4 C6T S6T O8 -44(2) . . . . ?
F4 C6T S6T O9 75(2) . . . . ?
F5 C6T S6T O7 70.1(17) . . . . ?
F5 C6T S6T O8 -168.6(18) . . . . ?
F5 C6T S6T O9 -49.7(18) . . . . ?
O28T S10T C10T F28T -16(4) . . . . ?
O28T S10T C10T F29T 101(4) . . . . ?
O28T S10T C10T F30T -140(4) . . . . ?
O29T S10T C10T F28T 103(4) . . . . ?
O29T S10T C10T F29T -140(4) . . . . ?
O29T S10T C10T F30T -20(4) . . . . ?
O30T S10T C10T F28T -137(4) . . . . ?
O30T S10T C10T F29T -19(4) . . . . ?
O30T S10T C10T F30T 100(4) . . . . ?
O66 S3 C66 F66 55(3) . . . . ?
O66 S3 C66 F67 -69(3) . . . . ?
O66 S3 C66 F68 161(3) . . . . ?
O67 S3 C66 F66 -55(3) . . . . ?
O67 S3 C66 F67 -179(2) . . . . ?
O67 S3 C66 F68 51(3) . . . . ?
O68 S3 C66 F66 -172(2) . . . . ?
O68 S3 C66 F67 63(3) . . . . ?
O68 S3 C66 F68 -66(2) . . . . ?

_shelx_res_file                  
;
TITL CEZnLaLa_abs in I2/a
    ceznlala_abs.res
    created by SHELXL-2018/3 at 13:07:35 on 26-Aug-2022
REM I2/a (#15 in standard setting)
CELL 1.54184 27.687613 50.697195 30.801943 90 104.6438 90
ZERR 8 0.000133 0.000266 0.000167 0 0.0005 0
LATT 2
SYMM 0.5-X,+Y,-Z
SFAC C H F La N O S Zn
UNIT 1502 1374 192 16 346 216 64 8
DFIX 1.77 C4T S4T
EADP C9T S9T
DFIX 1.82 S9T C9T
DFIX 1.32 C9T F19T
DFIX 1.41 S9T O25T
DFIX 1.41 S9T O27T
DFIX 1.41 S9T O26T
DFIX 1.32 C9T F9T
DFIX 1.32 C9T F26T
SADI 0.04 S6T F6 S6T F4 S6T F5
SADI 0.04 C6T O7 C6T O8 C6T O9
SADI 0.04 O7 O8 O8 O9 O7 O9
SADI S6T O7 S6T O8 S6T O9
SIMU C6T F6 F4 F5 S6T O7 O8 O9
SADI 0.04 F6 F4 F4 F5 F5 F6
DANG 2.56 C6T O8
DANG 2.58 C6T O7
DFIX 1.33 C6T F6 C6T F4 C6T F5
DANG 2.57 C6T O9
DFIX 1.82 C6T S6T
RIGU C6T F6 F4 F5 S6T O7 O8 O9
DFIX 1.44 S6T O7 S6T O8 S6T O9
SADI C6T F6 C6T F4 C6T F5
DFIX 1.82 C7T S7T
DANG 2.56 C7T O19T
DANG 2.58 C7T O20T
DANG 2.57 C7T O21T
DFIX 1.33 C7T F20T C7T F21T C7T F22T
SADI C7T F20T C7T F21T C7T F22T
EADP C7T F22T
EADP C7T F21T
EADP C7T F20T
SADI S10T O28T S10T O29T S10T O30T
SADI 0.04 O28T O29T O29T O30T O28T O30T
SADI C10T F28T C10T F30T C10T F29T
SADI 0.04 F28T F30T F30T F29T F29T F28T
DANG 2.57 C10T O30T
DFIX 1.33 C10T F28T C10T F30T C10T F29T
SIMU C10T F28T F30T F29T S10T O28T O29T O30T
SADI 0.04 C10T O28T C10T O29T C10T O30T
RIGU C10T F28T F30T F29T S10T O28T O29T O30T
SADI 0.04 S10T F28T S10T F30T S10T F29T
DFIX 1.82 C10T S10T
DANG 2.56 C10T O29T
DFIX 1.44 S10T O28T S10T O29T S10T O30T
DANG 2.58 C10T O28T
EADP C63 C59
DFIX 1.5 C59 C60
DFIX 1.5 C63 C58
DFIX 1.14 C60 N21
DANG 2.6 C59 N21
EADP O27T O25T
DFIX 1.4 S3 O66 S3 O68 S3 O67
DFIX 1.81 S3 C66
DFIX 1.34 F68 C66 F66 C66 F67 C66
EADP F29T F28T F30T
EADP S3 C66
DFIX 1.5 C69 C68
DANG 2.55 N68 C68
EADP C59 N21
ISOR F26T
EADP O25T F26T
EADP O68 O66 O67
EADP F67 F66 F68

L.S. 5 0 0
PLAN  23
SIZE 0.15 0.21 0.24
TEMP -173
CONF
BOND
list 4
MORE -1
BOND $H
fmap 2 53
acta
OMIT -1 7 4
OMIT 0 1 5
OMIT 2 9 1
OMIT -2 3 9
OMIT 0 2 4
OMIT 1 4 9
OMIT 4 9 1
OMIT -3 10 1
OMIT -5 13 2
OMIT -7 6 1
OMIT 9 7 0
OMIT 2 3 3
OMIT 2 7 9
OMIT -6 13 1
OMIT -2 3 5
OMIT 2 4 0
OMIT 2 4 2
REM <olex2.extras>
REM <HklSrc "%.\\CEZnLaLa_abs.hkl">
REM </olex2.extras>

WGHT    0.141100  138.675400
FVAR       0.61677
LA2   4    0.546681    0.379146    0.756167    11.00000    0.02175    0.02992 =
         0.03633    0.00403    0.00876    0.00084
LA1   4    0.477063    0.220449    0.821231    11.00000    0.02296    0.03272 =
         0.04258    0.00716    0.00910   -0.00206
ZN1   8    0.640518    0.529709    0.707367    11.00000    0.03250    0.03090 =
         0.03959   -0.00045    0.00973   -0.00127
O1C   6    0.406411    0.190269    0.796061    11.00000    0.02711    0.03748 =
         0.05581    0.00467    0.00905   -0.00531
O1B   6    0.526424    0.180773    0.813755    11.00000    0.03888    0.03328 =
         0.06347    0.00314    0.00918   -0.00018
O1    6    0.475851    0.198630    0.891120    11.00000    0.02838    0.03963 =
         0.04542    0.01213    0.00957   -0.00460
N1B   5    0.588949    0.559986    0.671575    11.00000    0.03411    0.03312 =
         0.03971    0.00188    0.01096    0.00166
N1    5    0.700281    0.533212    0.671341    11.00000    0.04216    0.03653 =
         0.04952    0.00081    0.01572    0.00002
N1C   5    0.674750    0.556366    0.763527    11.00000    0.03360    0.03630 =
         0.04873   -0.00265    0.00940   -0.00263
N2B   5    0.595948    0.509823    0.650254    11.00000    0.03792    0.03107 =
         0.03783   -0.00001    0.01018   -0.00031
N2C   5    0.592687    0.526500    0.752302    11.00000    0.03568    0.03533 =
         0.04082    0.00107    0.01204   -0.00259
N2    5    0.694054    0.500225    0.737810    11.00000    0.03366    0.03484 =
         0.04470   -0.00035    0.00894   -0.00179
N14   5    0.763973    0.478207    0.738505    11.00000    0.04139    0.04531 =
         0.07633    0.01378    0.02565    0.00982
N3C   5    0.578489    0.535878    0.819172    11.00000    0.04783    0.06419 =
         0.04126   -0.00843    0.01563   -0.01100
N3B   5    0.525784    0.508219    0.595380    11.00000    0.04083    0.03822 =
         0.03991   -0.00120    0.00587    0.00148
N4    5    0.528564    0.424032    0.796018    11.00000    0.03015    0.03171 =
         0.04191    0.00331    0.01163    0.00401
N4C   5    0.521874    0.404961    0.678896    11.00000    0.03046    0.03129 =
         0.03943    0.00340    0.01289   -0.00009
N4B   5    0.638318    0.397111    0.762321    11.00000    0.02644    0.03304 =
         0.04349    0.00394    0.01084    0.00041
N5C   5    0.482439    0.398401    0.606446    11.00000    0.03399    0.03964 =
         0.03837   -0.00293    0.00892   -0.00169
N5B   5    0.719376    0.386985    0.789175    11.00000    0.02501    0.05025 =
         0.05938    0.01483    0.01340    0.00702
N5    5    0.481144    0.441318    0.838079    11.00000    0.03756    0.04960 =
         0.04559    0.00140    0.01787    0.00871
N6C   5    0.575754    0.359781    0.684992    11.00000    0.02872    0.03067 =
         0.04248    0.00329    0.01427   -0.00029
N6B   5    0.612563    0.382112    0.837729    11.00000    0.02445    0.03090 =
         0.04415    0.00673    0.00756    0.00127
N6    5    0.450341    0.396098    0.743646    11.00000    0.02663    0.03693 =
         0.03933    0.01072    0.01063    0.00131
N7C   5    0.601267    0.335099    0.765905    11.00000    0.02727    0.03183 =
         0.04396    0.00423    0.00977    0.00029
N7B   5    0.519173    0.363324    0.828156    11.00000    0.02164    0.03420 =
         0.04278    0.00715    0.00636   -0.00001
N7    5    0.470850    0.350314    0.705404    11.00000    0.02911    0.03668 =
         0.03817    0.00871    0.00834   -0.00103
N8B   5    0.512305    0.380057    0.893945    11.00000    0.02812    0.04290 =
         0.03836    0.00623    0.00838    0.00199
N8C   5    0.673397    0.319906    0.755449    11.00000    0.02761    0.04521 =
         0.05518    0.00701    0.01568    0.00818
N8    5    0.404371    0.354108    0.646220    11.00000    0.02980    0.04774 =
         0.03836    0.00601    0.00102   -0.00302
N9    5    0.561869    0.239483    0.805616    11.00000    0.02957    0.03264 =
         0.04516    0.00687    0.01413   -0.00141
N9B   5    0.422025    0.245964    0.747803    11.00000    0.03363    0.03778 =
         0.04654    0.00697    0.01265   -0.00071
N9C   5    0.471369    0.261644    0.874198    11.00000    0.02711    0.03613 =
         0.05017    0.00784    0.01162   -0.00133
N10C  5    0.434614    0.288269    0.914428    11.00000    0.03051    0.03937 =
         0.04234    0.00659    0.00936    0.00307
N10   5    0.644147    0.235448    0.814979    11.00000    0.02733    0.04482 =
         0.05419    0.01020    0.01795    0.00807
N10B  5    0.387039    0.250307    0.673678    11.00000    0.03953    0.04629 =
         0.04358    0.00929    0.01030   -0.00696
N11   5    0.561863    0.218893    0.886811    11.00000    0.02549    0.03047 =
         0.04328    0.00743    0.01058    0.00040
N11B  5    0.475686    0.202639    0.736580    11.00000    0.03436    0.04642 =
         0.05556    0.00354    0.01668   -0.00069
N11C  5    0.388270    0.233330    0.838893    11.00000    0.02720    0.03656 =
         0.04584    0.00888    0.00856   -0.00200
N12   5    0.490307    0.206236    0.965404    11.00000    0.02877    0.05006 =
         0.04658    0.01207    0.01238    0.00202
N12C  5    0.327058    0.189880    0.753782    11.00000    0.02821    0.05400 =
         0.05446    0.00338    0.00797   -0.00828
N12B  5    0.580935    0.163283    0.777668    11.00000    0.04476    0.06493 =
         0.10704   -0.00735    0.01335    0.01409
C1C   1    0.716319    0.570339    0.766781    11.00000    0.03480    0.04006 =
         0.05134   -0.00336    0.01303   -0.00240
AFIX  43
H1C   2    0.728244    0.572454    0.740654    11.00000   -1.20000
AFIX   0
C1B   1    0.589079    0.585246    0.683320    11.00000    0.03583    0.03311 =
         0.04915   -0.00081    0.01299   -0.00099
AFIX  43
H1B   2    0.617049    0.591764    0.705311    11.00000   -1.20000
AFIX   0
C1    1    0.699828    0.549630    0.637466    11.00000    0.06819    0.04940 =
         0.05498    0.01039    0.02851    0.01406
AFIX  43
H1    2    0.677732    0.564280    0.633198    11.00000   -1.20000
AFIX   0
C2C   1    0.743223    0.582024    0.806649    11.00000    0.03652    0.04808 =
         0.06705   -0.01203    0.01005   -0.00637
C2B   1    0.549809    0.602850    0.664791    11.00000    0.04471    0.03498 =
         0.05253    0.00114    0.01441    0.00691
C2    1    0.730166    0.546385    0.607963    11.00000    0.08310    0.06208 =
         0.05793    0.01361    0.03668    0.01280
C3    1    0.760555    0.524529    0.613809    11.00000    0.06795    0.06616 =
         0.05776   -0.00188    0.03721    0.00753
AFIX  43
H3    2    0.781062    0.521396    0.593841    11.00000   -1.20000
AFIX   0
C3B   1    0.509008    0.592711    0.634341    11.00000    0.04471    0.04655 =
         0.05589    0.00388    0.00707    0.01117
AFIX  43
H3B   2    0.481418    0.603831    0.621709    11.00000   -1.20000
AFIX   0
C3C   1    0.726369    0.577429    0.844331    11.00000    0.05390    0.08478 =
         0.05899   -0.02420    0.00986   -0.02476
AFIX  43
H3C   2    0.744602    0.584148    0.872505    11.00000   -1.20000
AFIX   0
C4    1    0.761503    0.507057    0.648558    11.00000    0.05041    0.05085 =
         0.05441   -0.00485    0.02019    0.00654
AFIX  43
H4    2    0.782120    0.491819    0.652427    11.00000   -1.20000
AFIX   0
C4B   1    0.507678    0.566282    0.621795    11.00000    0.03634    0.04800 =
         0.05703    0.00185    0.00681    0.00478
AFIX  43
H4B   2    0.479346    0.559242    0.600870    11.00000   -1.20000
AFIX   0
C4C   1    0.683027    0.563089    0.841617    11.00000    0.06023    0.08957 =
         0.04743   -0.01899    0.01476   -0.02552
AFIX  43
H4C   2    0.671420    0.560044    0.867689    11.00000   -1.20000
AFIX   0
C5B   1    0.548764    0.550313    0.640540    11.00000    0.03446    0.03601 =
         0.04257    0.00241    0.01048   -0.00038
C5C   1    0.656868    0.553257    0.800348    11.00000    0.04394    0.04605 =
         0.04417   -0.00485    0.01177   -0.00430
C5    1    0.731880    0.512244    0.677436    11.00000    0.03876    0.03661 =
         0.04730   -0.00158    0.01278   -0.00116
C6B   1    0.555131    0.522738    0.628716    11.00000    0.03303    0.03682 =
         0.03845    0.00337    0.01140   -0.00311
C6C   1    0.610179    0.538520    0.791624    11.00000    0.04297    0.04290 =
         0.04235   -0.00358    0.01368   -0.00533
C6    1    0.730130    0.496313    0.717060    11.00000    0.03505    0.03602 =
         0.05125    0.00044    0.01018    0.00033
C7    1    0.749951    0.470593    0.776476    11.00000    0.03885    0.04743 =
         0.06204    0.00904    0.01588    0.00123
C7C   1    0.537343    0.521961    0.795128    11.00000    0.04116    0.04628 =
         0.04413   -0.00342    0.01444   -0.00649
C7B   1    0.550697    0.484354    0.594189    11.00000    0.04376    0.03517 =
         0.04102   -0.00003    0.01158   -0.00333
C8    1    0.772335    0.453974    0.811213    11.00000    0.04740    0.05874 =
         0.08559    0.02397    0.01880    0.01292
AFIX  43
H8    2    0.801410    0.444159    0.810690    11.00000   -1.20000
AFIX   0
C8C   1    0.492841    0.514541    0.805537    11.00000    0.05216    0.05675 =
         0.05223   -0.00335    0.02468   -0.00677
AFIX  43
H8C   2    0.487239    0.517997    0.834183    11.00000   -1.20000
AFIX   0
C8B   1    0.539439    0.462706    0.565746    11.00000    0.05103    0.04357 =
         0.04534   -0.00622    0.01031   -0.00825
AFIX  43
H8B   2    0.508908    0.461537    0.543236    11.00000   -1.20000
AFIX   0
C9    1    0.750348    0.452255    0.847054    11.00000    0.05048    0.05496 =
         0.06764    0.02328    0.00763   -0.00101
AFIX  43
H9    2    0.764984    0.441140    0.871699    11.00000   -1.20000
AFIX   0
C9B   1    0.574978    0.442952    0.571901    11.00000    0.06165    0.03880 =
         0.04335   -0.00587    0.02052   -0.00792
AFIX  43
H9B   2    0.568781    0.428059    0.552567    11.00000   -1.20000
AFIX   0
C9C   1    0.457990    0.502155    0.772749    11.00000    0.04050    0.04387 =
         0.05567    0.00350    0.01937   -0.00174
AFIX  43
H9C   2    0.427738    0.496649    0.779175    11.00000   -1.20000
AFIX   0
C10B  1    0.619571    0.444025    0.605377    11.00000    0.05387    0.03219 =
         0.04405    0.00294    0.02148   -0.00090
C10   1    0.707391    0.466430    0.847709    11.00000    0.03900    0.04738 =
         0.05331    0.00463    0.00392   -0.01113
C10C  1    0.464824    0.497126    0.729579    11.00000    0.03443    0.02925 =
         0.04964    0.00525    0.01222    0.00443
C11   1    0.685028    0.482592    0.812034    11.00000    0.03506    0.03973 =
         0.04576    0.00058    0.00528   -0.00563
AFIX  43
H11   2    0.655568    0.492121    0.812325    11.00000   -1.20000
AFIX   0
C11C  1    0.510023    0.503709    0.720194    11.00000    0.03677    0.02976 =
         0.04273    0.00305    0.00997    0.00381
AFIX  43
H11C  2    0.515949    0.499712    0.691852    11.00000   -1.20000
AFIX   0
C11B  1    0.629500    0.465369    0.634918    11.00000    0.04323    0.03237 =
         0.04193    0.00269    0.01649   -0.00155
AFIX  43
H11B  2    0.659089    0.466031    0.658608    11.00000   -1.20000
AFIX   0
C12B  1    0.594578    0.485619    0.628455    11.00000    0.04199    0.03350 =
         0.03654    0.00092    0.01328   -0.00292
C12   1    0.706112    0.484693    0.775968    11.00000    0.03037    0.03495 =
         0.05299    0.00327    0.00592   -0.00561
C12C  1    0.546457    0.516347    0.753539    11.00000    0.03511    0.03267 =
         0.04399    0.00378    0.01271   -0.00035
C13   1    0.685973    0.464980    0.888470    11.00000    0.04842    0.05995 =
         0.04648    0.00745    0.00365   -0.01263
AFIX  23
H13A  2    0.703594    0.450972    0.908803    11.00000   -1.20000
H13B  2    0.692272    0.481935    0.904876    11.00000   -1.20000
AFIX   0
C13B  1    0.658139    0.422149    0.610050    11.00000    0.06004    0.03507 =
         0.05603    0.00350    0.03216    0.00243
AFIX  23
H13C  2    0.686476    0.428583    0.598783    11.00000   -1.20000
H13D  2    0.642967    0.407009    0.591178    11.00000   -1.20000
AFIX   0
C13C  1    0.422763    0.485666    0.693183    11.00000    0.03258    0.03417 =
         0.05492    0.00510    0.01074    0.00505
AFIX  23
H13E  2    0.396152    0.479559    0.707046    11.00000   -1.20000
H13F  2    0.408506    0.499873    0.671708    11.00000   -1.20000
AFIX   0
C14   1    0.630281    0.459307    0.876576    11.00000    0.04839    0.04323 =
         0.04031    0.00576    0.00717   -0.00618
C14C  1    0.437422    0.463097    0.667547    11.00000    0.02769    0.03334 =
         0.04641    0.00677    0.00990    0.00076
C14B  1    0.677705    0.412842    0.658271    11.00000    0.04931    0.03190 =
         0.05642    0.00267    0.02671    0.00055
C15B  1    0.644870    0.410371    0.685381    11.00000    0.03599    0.03005 =
         0.05108   -0.00078    0.01886   -0.00298
AFIX  43
H15B  2    0.610656    0.414891    0.674366    11.00000   -1.20000
AFIX   0
C15   1    0.609468    0.444003    0.839994    11.00000    0.03839    0.03478 =
         0.04419    0.00714    0.01239    0.00046
AFIX  43
H15   2    0.629296    0.437203    0.821509    11.00000   -1.20000
AFIX   0
C15C  1    0.475485    0.446002    0.689283    11.00000    0.02909    0.03264 =
         0.04089    0.00609    0.00918   -0.00253
AFIX  43
H15C  2    0.493187    0.448794    0.719633    11.00000   -1.20000
AFIX   0
C16   1    0.558440    0.438637    0.830526    11.00000    0.03787    0.03301 =
         0.03824    0.00659    0.00962    0.00443
C16B  1    0.662923    0.401180    0.728866    11.00000    0.02921    0.03157 =
         0.05200    0.00303    0.01719   -0.00262
C16C  1    0.486512    0.424766    0.664898    11.00000    0.02871    0.03109 =
         0.04059    0.00689    0.01104    0.00157
C17B  1    0.673440    0.389086    0.797929    11.00000    0.02678    0.03345 =
         0.04904    0.00450    0.01242   -0.00122
C17C  1    0.518605    0.390227    0.642266    11.00000    0.03522    0.03242 =
         0.04084    0.00386    0.01571    0.00083
C17   1    0.482540    0.426644    0.801599    11.00000    0.03290    0.03562 =
         0.04234    0.00688    0.01487    0.00704
C18B  1    0.713512    0.394907    0.744994    11.00000    0.03160    0.04236 =
         0.06077    0.00965    0.02053    0.00308
C18C  1    0.461419    0.420780    0.620207    11.00000    0.03320    0.03573 =
         0.04166    0.00271    0.01075   -0.00057
C18   1    0.529631    0.449641    0.857217    11.00000    0.04372    0.04301 =
         0.04419    0.00355    0.01493    0.00435
C19B  1    0.747515    0.397446    0.718559    11.00000    0.04086    0.06034 =
         0.07913    0.01925    0.03340    0.01319
AFIX  43
H19B  2    0.781862    0.393278    0.729808    11.00000   -1.20000
AFIX   0
C19   1    0.549650    0.465423    0.894194    11.00000    0.06087    0.05653 =
         0.04824   -0.00582    0.01718    0.00451
AFIX  43
H19   2    0.529781    0.472744    0.912206    11.00000   -1.20000
AFIX   0
C19C  1    0.423102    0.437734    0.597705    11.00000    0.03641    0.04855 =
         0.04218    0.00525    0.00305    0.00303
AFIX  43
H19C  2    0.405662    0.434987    0.567270    11.00000   -1.20000
AFIX   0
C20B  1    0.728654    0.406272    0.675525    11.00000    0.04978    0.05444 =
         0.07302    0.01243    0.03884    0.00998
AFIX  43
H20B  2    0.750662    0.408050    0.656520    11.00000   -1.20000
AFIX   0
C20C  1    0.412200    0.458758    0.622571    11.00000    0.03445    0.04177 =
         0.04823    0.00808    0.00635    0.00412
AFIX  43
H20C  2    0.386569    0.470700    0.608501    11.00000   -1.20000
AFIX   0
C20   1    0.600497    0.469759    0.903014    11.00000    0.06459    0.05657 =
         0.04550   -0.00498    0.01400   -0.00492
AFIX  43
H20   2    0.615970    0.480315    0.928169    11.00000   -1.20000
AFIX   0
C21B  1    0.661705    0.385327    0.841491    11.00000    0.02330    0.03432 =
         0.04948    0.00460    0.00830   -0.00109
C21   1    0.439330    0.416127    0.767883    11.00000    0.03039    0.03833 =
         0.04373    0.01084    0.01401    0.00618
C21C  1    0.553866    0.368419    0.643405    11.00000    0.03255    0.03494 =
         0.04062    0.00267    0.01235   -0.00227
C22   1    0.392037    0.427795    0.758585    11.00000    0.03216    0.04943 =
         0.05501    0.01021    0.01705    0.01110
AFIX  43
H22   2    0.385523    0.442289    0.775815    11.00000   -1.20000
AFIX   0
C22C  1    0.566888    0.358843    0.605289    11.00000    0.04351    0.04501 =
         0.04334   -0.00055    0.01711    0.00588
AFIX  43
H22C  2    0.551601    0.365552    0.576269    11.00000   -1.20000
AFIX   0
C22B  1    0.696289    0.387342    0.883002    11.00000    0.02652    0.04730 =
         0.05235    0.01041    0.00642   -0.00312
AFIX  43
H22B  2    0.730786    0.389743    0.884881    11.00000   -1.20000
AFIX   0
C23B  1    0.679107    0.385757    0.921494    11.00000    0.03110    0.05113 =
         0.04358    0.00769    0.00036   -0.00468
AFIX  43
H23B  2    0.701996    0.386810    0.950190    11.00000   -1.20000
AFIX   0
C23   1    0.355098    0.417716    0.723756    11.00000    0.02696    0.06360 =
         0.05865    0.01245    0.01179    0.01316
AFIX  43
H23   2    0.322660    0.425289    0.716573    11.00000   -1.20000
AFIX   0
C23C  1    0.603153    0.339072    0.611381    11.00000    0.04746    0.05134 =
         0.04880   -0.00232    0.02240    0.00768
AFIX  43
H23C  2    0.612433    0.331937    0.586138    11.00000   -1.20000
AFIX   0
C24   1    0.365551    0.396527    0.699357    11.00000    0.02549    0.06067 =
         0.05089    0.00919    0.00534    0.00375
AFIX  43
H24   2    0.340249    0.388913    0.676001    11.00000   -1.20000
AFIX   0
C24C  1    0.625472    0.329891    0.653675    11.00000    0.04328    0.04376 =
         0.05585    0.00138    0.02162    0.00723
AFIX  43
H24C  2    0.650010    0.316380    0.658103    11.00000   -1.20000
AFIX   0
C24B  1    0.629003    0.382665    0.918143    11.00000    0.03048    0.04239 =
         0.04323    0.00674    0.00725   -0.00066
AFIX  43
H24B  2    0.616659    0.381738    0.944210    11.00000   -1.20000
AFIX   0
C25B  1    0.596753    0.380924    0.875334    11.00000    0.02465    0.03227 =
         0.04178    0.00752    0.00868   -0.00010
C25C  1    0.610937    0.341077    0.690261    11.00000    0.02926    0.03502 =
         0.05059    0.00312    0.01444   -0.00067
C25   1    0.413906    0.386634    0.709788    11.00000    0.02784    0.04320 =
         0.04358    0.01287    0.01057    0.00165
C26B  1    0.542437    0.375462    0.866304    11.00000    0.02660    0.03474 =
         0.04000    0.00796    0.00609    0.00266
C26C  1    0.629347    0.332378    0.736951    11.00000    0.02737    0.03430 =
         0.04930    0.00281    0.01322    0.00107
C26   1    0.429321    0.364000    0.686640    11.00000    0.02532    0.04001 =
         0.04281    0.00840    0.00806   -0.00305
C27C  1    0.627814    0.323452    0.804915    11.00000    0.02641    0.03482 =
         0.04608    0.00318    0.00853    0.00018
C27B  1    0.470926    0.359030    0.832330    11.00000    0.02334    0.03607 =
         0.03937    0.01205    0.00862    0.00153
C27   1    0.471634    0.329776    0.675717    11.00000    0.03173    0.03824 =
         0.03757    0.00453    0.01183   -0.00696
C28C  1    0.615417    0.320093    0.845886    11.00000    0.02749    0.03164 =
         0.04867    0.00687    0.01007   -0.00032
AFIX  43
H28C  2    0.584065    0.325887    0.849571    11.00000   -1.20000
AFIX   0
C28   1    0.505348    0.309195    0.678916    11.00000    0.03312    0.03969 =
         0.03920    0.00898    0.01105   -0.00352
AFIX  43
H28   2    0.533020    0.307565    0.704306    11.00000   -1.20000
AFIX   0
C28B  1    0.431670    0.345674    0.803296    11.00000    0.02586    0.03228 =
         0.04496    0.01080    0.00878   -0.00013
AFIX  43
H28B  2    0.435272    0.338395    0.775868    11.00000   -1.20000
AFIX   0
C29B  1    0.387204    0.343421    0.815968    11.00000    0.02351    0.03579 =
         0.04916    0.01428    0.00846    0.00306
C29   1    0.497634    0.290939    0.643929    11.00000    0.03887    0.04337 =
         0.03858    0.00511    0.01404   -0.00909
C29C  1    0.649692    0.308179    0.880882    11.00000    0.02719    0.03688 =
         0.04946    0.00873    0.00314   -0.00374
C30C  1    0.695787    0.299127    0.874584    11.00000    0.02928    0.06128 =
         0.05666    0.01717    0.00358    0.00680
AFIX  43
H30C  2    0.718943    0.290997    0.898994    11.00000   -1.20000
AFIX   0
C30   1    0.455824    0.293792    0.606310    11.00000    0.04580    0.04851 =
         0.04056   -0.00009    0.01210   -0.01158
AFIX  43
H30   2    0.451058    0.281233    0.582715    11.00000   -1.20000
AFIX   0
C30B  1    0.382705    0.354539    0.856754    11.00000    0.02528    0.04859 =
         0.05374    0.01668    0.01547    0.00659
AFIX  43
H30B  2    0.351730    0.352922    0.864496    11.00000   -1.20000
AFIX   0
C31C  1    0.708217    0.301730    0.834065    11.00000    0.02941    0.06148 =
         0.06388    0.01279    0.01156    0.01180
AFIX  43
H31C  2    0.739156    0.295391    0.830215    11.00000   -1.20000
AFIX   0
C31B  1    0.421417    0.367704    0.886010    11.00000    0.03146    0.05165 =
         0.04564    0.00988    0.01509    0.00576
AFIX  43
H31B  2    0.417891    0.375037    0.913425    11.00000   -1.20000
AFIX   0
C31   1    0.422069    0.314068    0.602873    11.00000    0.04056    0.05563 =
         0.04007    0.00410    0.00750   -0.00610
AFIX  43
H31   2    0.394258    0.315739    0.577615    11.00000   -1.20000
AFIX   0
C32   1    0.430654    0.332102    0.638342    11.00000    0.03286    0.04302 =
         0.03977    0.00506    0.00751   -0.00692
C32C  1    0.673823    0.313947    0.799219    11.00000    0.02844    0.04262 =
         0.05131    0.00453    0.01075    0.00413
C32B  1    0.466057    0.369548    0.872728    11.00000    0.02665    0.04173 =
         0.04109    0.01140    0.00786    0.00359
C33   1    0.533059    0.268349    0.644289    11.00000    0.05150    0.04306 =
         0.04395    0.00206    0.01808   -0.00132
AFIX  23
H33A  2    0.555328    0.273079    0.624909    11.00000   -1.20000
H33B  2    0.513361    0.252773    0.630739    11.00000   -1.20000
AFIX   0
C33C  1    0.638445    0.305724    0.926570    11.00000    0.03030    0.04085 =
         0.04952    0.01136    0.00064   -0.00364
AFIX  23
H33C  2    0.656453    0.290207    0.942300    11.00000   -1.20000
H33D  2    0.651404    0.321555    0.944584    11.00000   -1.20000
AFIX   0
C33B  1    0.342814    0.329249    0.786751    11.00000    0.02528    0.04205 =
         0.06488    0.01321    0.01329    0.00011
AFIX  23
H33E  2    0.319776    0.342577    0.769251    11.00000   -1.20000
H33F  2    0.324929    0.320115    0.806457    11.00000   -1.20000
AFIX   0
C34B  1    0.354777    0.309018    0.754012    11.00000    0.02010    0.03919 =
         0.05717    0.01236    0.00876   -0.00577
C34C  1    0.583480    0.302839    0.924292    11.00000    0.03163    0.03865 =
         0.04116    0.00938    0.00372   -0.00243
C34   1    0.565096    0.260574    0.689917    11.00000    0.04620    0.03632 =
         0.04518    0.00309    0.02089    0.00130
C35B  1    0.385601    0.287975    0.770737    11.00000    0.02749    0.03899 =
         0.04948    0.00940    0.01190   -0.00522
AFIX  43
H35B  2    0.400250    0.286234    0.802008    11.00000   -1.20000
AFIX   0
C35   1    0.543161    0.255002    0.725036    11.00000    0.03290    0.03450 =
         0.04412    0.00447    0.01433   -0.00304
AFIX  43
H35   2    0.508154    0.256766    0.721066    11.00000   -1.20000
AFIX   0
C35C  1    0.556283    0.283225    0.896923    11.00000    0.02968    0.03123 =
         0.04895    0.00826    0.00815   -0.00040
AFIX  43
H35C  2    0.571531    0.272162    0.879321    11.00000   -1.20000
AFIX   0
C36B  1    0.394562    0.269375    0.740358    11.00000    0.02534    0.03842 =
         0.05087    0.01200    0.00946   -0.00322
C36   1    0.573640    0.246818    0.765933    11.00000    0.03353    0.03124 =
         0.04746    0.00536    0.01777   -0.00019
C36C  1    0.505805    0.280359    0.896219    11.00000    0.03132    0.03194 =
         0.04215    0.00954    0.00746   -0.00129
C37B  1    0.416150    0.235194    0.706943    11.00000    0.03407    0.04413 =
         0.04845    0.00858    0.01111   -0.00447
C37C  1    0.429898    0.267154    0.887105    11.00000    0.03054    0.03656 =
         0.04544    0.01183    0.01029    0.00072
C37   1    0.604829    0.232753    0.833806    11.00000    0.02859    0.03023 =
         0.04411    0.00451    0.01278   -0.00021
C38C  1    0.483396    0.296972    0.921419    11.00000    0.03290    0.03710 =
         0.03921    0.00990    0.00811    0.00069
C38   1    0.625088    0.244515    0.771780    11.00000    0.03189    0.04448 =
         0.05536    0.00893    0.01801    0.00200
C38B  1    0.372535    0.272173    0.694334    11.00000    0.03330    0.04235 =
         0.05058    0.01087    0.01150   -0.00919
C39C  1    0.509700    0.317233    0.948049    11.00000    0.04312    0.04567 =
         0.04304    0.00376    0.01185   -0.00054
AFIX  43
H39C  2    0.494086    0.328737    0.964707    11.00000   -1.20000
AFIX   0
C39B  1    0.342288    0.293363    0.677030    11.00000    0.03546    0.04437 =
         0.05630    0.01612    0.00419   -0.00410
AFIX  43
H39B  2    0.328088    0.295303    0.645723    11.00000   -1.20000
AFIX   0
C39   1    0.647565    0.250201    0.736862    11.00000    0.03833    0.06889 =
         0.06075    0.01297    0.02655    0.00922
AFIX  43
H39   2    0.682597    0.248549    0.740871    11.00000   -1.20000
AFIX   0
C40B  1    0.333801    0.311596    0.707756    11.00000    0.02877    0.04115 =
         0.05741    0.01781    0.00560   -0.00211
AFIX  43
H40B  2    0.313049    0.326361    0.697126    11.00000   -1.20000
AFIX   0
C40C  1    0.559742    0.319616    0.948821    11.00000    0.04073    0.04256 =
         0.04103    0.00474    0.00494   -0.00800
AFIX  43
H40C  2    0.578796    0.333129    0.966639    11.00000   -1.20000
AFIX   0
C40   1    0.617166    0.258213    0.696815    11.00000    0.04776    0.05823 =
         0.05605    0.00766    0.03158    0.00369
AFIX  43
H40   2    0.631685    0.262330    0.672804    11.00000   -1.20000
AFIX   0
C41B  1    0.438368    0.209493    0.701221    11.00000    0.04026    0.05072 =
         0.05163    0.00368    0.01807    0.00010
C41C  1    0.385360    0.249917    0.872511    11.00000    0.02824    0.04141 =
         0.04482    0.01016    0.01104   -0.00095
C41   1    0.607546    0.223591    0.879644    11.00000    0.02957    0.03188 =
         0.04684    0.00338    0.01349   -0.00047
C42C  1    0.345785    0.249186    0.892847    11.00000    0.03470    0.05471 =
         0.05594    0.00412    0.01883   -0.00383
AFIX  43
H42C  2    0.344433    0.261056    0.916377    11.00000   -1.20000
AFIX   0
C42   1    0.650994    0.219882    0.913089    11.00000    0.02609    0.05990 =
         0.05025    0.00927    0.00802   -0.00355
AFIX  43
H42   2    0.682469    0.224583    0.908322    11.00000   -1.20000
AFIX   0
C42B  1    0.419776    0.192300    0.665028    11.00000    0.05916    0.05638 =
         0.05473    0.00055    0.01434   -0.00179
AFIX  43
H42B  2    0.392845    0.197500    0.640758    11.00000   -1.20000
AFIX   0
C43   1    0.647724    0.209228    0.953477    11.00000    0.02804    0.07146 =
         0.05198    0.01419    0.00746    0.00096
AFIX  43
H43   2    0.677180    0.206068    0.976539    11.00000   -1.20000
AFIX   0
C43C  1    0.308416    0.230668    0.877821    11.00000    0.03628    0.05511 =
         0.07261    0.00372    0.02600   -0.00554
AFIX  43
H43C  2    0.281466    0.229440    0.891641    11.00000   -1.20000
AFIX   0
C43B  1    0.441546    0.167520    0.665406    11.00000    0.06932    0.06223 =
         0.06775   -0.00972    0.01321   -0.00227
AFIX  43
H43B  2    0.429281    0.155496    0.641505    11.00000   -1.20000
AFIX   0
C44B  1    0.480882    0.160574    0.700572    11.00000    0.06166    0.05409 =
         0.07972   -0.00696    0.02226    0.00461
AFIX  43
H44B  2    0.496351    0.143793    0.701369    11.00000   -1.20000
AFIX   0
C44C  1    0.310311    0.214000    0.842787    11.00000    0.03171    0.05083 =
         0.06120    0.00749    0.01609   -0.01024
AFIX  43
H44C  2    0.284808    0.201330    0.832051    11.00000   -1.20000
AFIX   0
C44   1    0.601319    0.203130    0.960373    11.00000    0.03272    0.05383 =
         0.04475    0.01258    0.00925   -0.00142
AFIX  43
H44   2    0.598535    0.194963    0.987394    11.00000   -1.20000
AFIX   0
C45B  1    0.497744    0.178976    0.735477    11.00000    0.04599    0.05074 =
         0.06458   -0.00456    0.01909    0.00013
C45C  1    0.350722    0.216291    0.823605    11.00000    0.02699    0.04062 =
         0.05152    0.00987    0.01038    0.00079
C45   1    0.559321    0.209276    0.926828    11.00000    0.02862    0.03452 =
         0.04469    0.00669    0.01357   -0.00093
C46C  1    0.361638    0.197801    0.789180    11.00000    0.02778    0.03861 =
         0.05399    0.00822    0.01090   -0.00819
C46   1    0.505415    0.204231    0.928097    11.00000    0.02519    0.03683 =
         0.04738    0.01331    0.01026    0.00007
C46B  1    0.537425    0.174195    0.778308    11.00000    0.04090    0.04229 =
         0.07733   -0.00320    0.01560    0.00616
C47   1    0.437815    0.199318    0.963501    11.00000    0.03597    0.05729 =
         0.05175    0.01589    0.01890   -0.00232
AFIX  23
H47A  2    0.417488    0.200500    0.932110    11.00000   -1.20000
H47B  2    0.424188    0.212033    0.981726    11.00000   -1.20000
AFIX   0
C47C  1    0.339894    0.170670    0.722584    11.00000    0.04286    0.06430 =
         0.05614   -0.00230    0.01091   -0.01346
AFIX  23
H47C  2    0.376652    0.168927    0.729257    11.00000   -1.20000
H47D  2    0.327901    0.177323    0.691497    11.00000   -1.20000
AFIX   0
C47B  1    0.615769    0.157388    0.821992    11.00000    0.04919    0.06123 =
         0.12230   -0.01333   -0.00499    0.01393
AFIX  23
H47E  2    0.650075    0.162481    0.821267    11.00000   -1.20000
H47F  2    0.606262    0.168050    0.845459    11.00000   -1.20000
AFIX   0
C48B  1    0.615088    0.129556    0.833472    11.00000    0.14886    0.07589 =
         0.08844    0.01465   -0.00462   -0.03833
AFIX 137
H48A  2    0.621686    0.118869    0.809088    11.00000   -1.50000
H48B  2    0.582271    0.124960    0.837864    11.00000   -1.50000
H48C  2    0.640851    0.126105    0.861189    11.00000   -1.50000
AFIX   0
C48   1    0.434470    0.171580    0.981113    11.00000    0.04686    0.06338 =
         0.06533    0.01423    0.01562   -0.00927
AFIX 137
H48D  2    0.444995    0.158856    0.961371    11.00000   -1.50000
H48E  2    0.399945    0.167883    0.981851    11.00000   -1.50000
H48F  2    0.456311    0.170099    1.011483    11.00000   -1.50000
AFIX   0
C48C  1    0.317107    0.143719    0.725925    11.00000    0.07633    0.06476 =
         0.07199   -0.00847    0.01867   -0.02059
AFIX 137
H48G  2    0.327472    0.131439    0.705421    11.00000   -1.50000
H48H  2    0.280629    0.145179    0.717760    11.00000   -1.50000
H48I  2    0.328522    0.137153    0.756749    11.00000   -1.50000
AFIX   0
C49B  1    0.598035    0.157742    0.736517    11.00000    0.06093    0.08332 =
         0.13084   -0.02257    0.02954    0.02032
AFIX  23
H49A  2    0.606579    0.138838    0.735344    11.00000   -1.20000
H49B  2    0.571246    0.162024    0.709440    11.00000   -1.20000
AFIX   0
C49C  1    0.276737    0.202193    0.738388    11.00000    0.02469    0.07035 =
         0.05983    0.00774    0.00667   -0.00875
AFIX  23
H49C  2    0.262764    0.205073    0.764588    11.00000   -1.20000
H49D  2    0.254220    0.189979    0.717605    11.00000   -1.20000
AFIX   0
C49   1    0.518375    0.217941    1.008211    11.00000    0.03693    0.05613 =
         0.04505    0.00813    0.01229    0.00486
AFIX  23
H49E  2    0.554400    0.214341    1.012353    11.00000   -1.20000
H49F  2    0.507783    0.209416    1.033214    11.00000   -1.20000
AFIX   0
C50   1    0.510563    0.247264    1.010116    11.00000    0.07435    0.05595 =
         0.06685    0.00541   -0.00281   -0.00169
AFIX 137
H50A  2    0.526222    0.256104    0.988873    11.00000   -1.50000
H50B  2    0.525668    0.253662    1.040545    11.00000   -1.50000
H50C  2    0.474713    0.251114    1.002171    11.00000   -1.50000
AFIX   0
C50B  1    0.642160    0.174121    0.738124    11.00000    0.13915    0.20140 =
         0.33631   -0.13053    0.15603   -0.08554
AFIX 137
H50D  2    0.634672    0.186737    0.713214    11.00000   -1.50000
H50E  2    0.670057    0.162840    0.735583    11.00000   -1.50000
H50F  2    0.651214    0.183722    0.766650    11.00000   -1.50000
AFIX   0
C50C  1    0.278602    0.227951    0.715161    11.00000    0.03961    0.06966 =
         0.07955    0.01795    0.01370    0.00319
AFIX 137
H50G  2    0.292878    0.225233    0.689456    11.00000   -1.50000
H50H  2    0.299405    0.240419    0.736133    11.00000   -1.50000
H50I  2    0.244744    0.235074    0.704682    11.00000   -1.50000
AFIX   0
C51B  1    0.553568    0.631467    0.678889    11.00000    0.06454    0.03864 =
         0.07373   -0.00658    0.00798    0.01284
AFIX 137
H51A  2    0.586964    0.638137    0.679534    11.00000   -1.50000
H51B  2    0.547684    0.633045    0.708846    11.00000   -1.50000
H51C  2    0.528496    0.641787    0.657433    11.00000   -1.50000
AFIX   0
C51C  1    0.789286    0.598325    0.807669    11.00000    0.03866    0.05896 =
         0.08297   -0.02189    0.01419   -0.01508
AFIX 137
H51D  2    0.789029    0.614207    0.825747    11.00000   -1.50000
H51E  2    0.789461    0.603420    0.777018    11.00000   -1.50000
H51F  2    0.819196    0.587905    0.820903    11.00000   -1.50000
AFIX   0
C51   1    0.729142    0.566425    0.571413    11.00000    0.14529    0.09442 =
         0.09341    0.04469    0.08040    0.04768
AFIX 137
H51G  2    0.760565    0.565599    0.562319    11.00000   -1.50000
H51H  2    0.724967    0.584133    0.582695    11.00000   -1.50000
H51I  2    0.701229    0.562537    0.545524    11.00000   -1.50000
AFIX   0
C52B  1    0.478069    0.515199    0.563603    11.00000    0.05116    0.05671 =
         0.05722   -0.00675   -0.01081    0.00282
AFIX 137
H52A  2    0.454112    0.520864    0.580323    11.00000   -1.50000
H52B  2    0.464838    0.499785    0.545228    11.00000   -1.50000
H52C  2    0.483549    0.529587    0.544142    11.00000   -1.50000
AFIX   0
C52   1    0.812204    0.470708    0.729558    11.00000    0.06342    0.10354 =
         0.12117    0.05411    0.05381    0.03928
AFIX 137
H52D  2    0.806237    0.458375    0.704258    11.00000   -1.50000
H52E  2    0.833409    0.462261    0.756259    11.00000   -1.50000
H52F  2    0.828908    0.486523    0.722230    11.00000   -1.50000
AFIX   0
C52C  1    0.581198    0.548207    0.862928    11.00000    0.06627    0.12334 =
         0.05337   -0.02948    0.02863   -0.03056
AFIX 137
H52G  2    0.604141    0.538145    0.886577    11.00000   -1.50000
H52H  2    0.547921    0.548338    0.868580    11.00000   -1.50000
H52I  2    0.593339    0.566357    0.862793    11.00000   -1.50000
AFIX   0
C53C  1    0.464350    0.386149    0.562158    11.00000    0.04979    0.05813 =
         0.04397   -0.00970    0.00737    0.00279
AFIX 137
H53A  2    0.484353    0.392416    0.542143    11.00000   -1.50000
H53B  2    0.429286    0.390913    0.549623    11.00000   -1.50000
H53C  2    0.467328    0.366933    0.565124    11.00000   -1.50000
AFIX   0
C53B  1    0.765552    0.376254    0.817214    11.00000    0.03023    0.09035 =
         0.07317    0.03034    0.01692    0.01934
AFIX 137
H53D  2    0.784466    0.390350    0.835776    11.00000   -1.50000
H53E  2    0.785529    0.368758    0.798129    11.00000   -1.50000
H53F  2    0.757753    0.362429    0.836619    11.00000   -1.50000
AFIX   0
C53   1    0.439018    0.446142    0.858428    11.00000    0.04155    0.07617 =
         0.05706   -0.00042    0.02334    0.01379
AFIX 137
H53G  2    0.422562    0.462747    0.846914    11.00000   -1.50000
H53H  2    0.451534    0.447261    0.891112    11.00000   -1.50000
H53I  2    0.415014    0.431616    0.850757    11.00000   -1.50000
AFIX   0
C54C  1    0.715495    0.315485    0.735159    11.00000    0.03255    0.07537 =
         0.06743    0.00899    0.02264    0.01548
AFIX 137
H54A  2    0.710856    0.298675    0.718922    11.00000   -1.50000
H54B  2    0.746732    0.314974    0.758796    11.00000   -1.50000
H54C  2    0.716917    0.329863    0.714252    11.00000   -1.50000
AFIX   0
C54   1    0.360353    0.364485    0.613171    11.00000    0.04136    0.06903 =
         0.04754    0.00540   -0.00692    0.01087
AFIX 137
H54D  2    0.360534    0.358119    0.583171    11.00000   -1.50000
H54E  2    0.361331    0.383808    0.613537    11.00000   -1.50000
H54F  2    0.329917    0.358429    0.620824    11.00000   -1.50000
AFIX   0
C54B  1    0.522828    0.394403    0.936673    11.00000    0.03537    0.06268 =
         0.04174   -0.00026    0.00931    0.00506
AFIX 137
H54G  2    0.538348    0.382421    0.961204    11.00000   -1.50000
H54H  2    0.491581    0.401294    0.941621    11.00000   -1.50000
H54I  2    0.545583    0.409077    0.935738    11.00000   -1.50000
AFIX   0
C55C  1    0.397423    0.301238    0.933605    11.00000    0.03858    0.05068 =
         0.06137    0.00236    0.02402    0.00205
AFIX 137
H55A  2    0.365343    0.301913    0.911063    11.00000   -1.50000
H55B  2    0.408486    0.319212    0.942796    11.00000   -1.50000
H55C  2    0.393579    0.291260    0.959775    11.00000   -1.50000
AFIX   0
C55   1    0.697615    0.229311    0.833534    11.00000    0.03094    0.08232 =
         0.06304    0.02075    0.02257    0.01952
AFIX 137
H55D  2    0.711435    0.240930    0.859083    11.00000   -1.50000
H55E  2    0.715655    0.232042    0.810323    11.00000   -1.50000
H55F  2    0.701185    0.210893    0.843494    11.00000   -1.50000
AFIX   0
C55B  1    0.372923    0.245912    0.625160    11.00000    0.06075    0.05399 =
         0.04373    0.00882    0.00849   -0.00812
AFIX 137
H55G  2    0.344728    0.233618    0.617510    11.00000   -1.50000
H55H  2    0.401326    0.238449    0.615766    11.00000   -1.50000
H55I  2    0.363260    0.262726    0.609706    11.00000   -1.50000
AFIX   0

S4T   7    0.220988    0.370178    0.659697    11.00000    0.04524    0.10294 =
         0.05289    0.00183    0.00944    0.01793
F10T  3    0.151218    0.340354    0.617158    11.00000    0.18706    0.12943 =
         0.35598    0.10304   -0.08510   -0.09708
F11T  3    0.176426    0.366726    0.576989    11.00000    0.31092    0.13338 =
         0.09821    0.03420   -0.07799   -0.06682
F12T  3    0.225239    0.333716    0.606329    11.00000    0.46200    0.09051 =
         0.17160    0.00492    0.19957   -0.02853
O10T  6    0.259090    0.382858    0.642854    11.00000    0.04182    0.24023 =
         0.19815   -0.02633    0.02629   -0.02955
O11T  6    0.185686    0.388949    0.666602    11.00000    0.15764    0.09983 =
         0.15545    0.05053    0.10583    0.06478
O12T  6    0.233068    0.348477    0.691731    11.00000    0.11432    0.11187 =
         0.07258    0.01577    0.00947    0.05051
C4T   1    0.187753    0.352397    0.611368    11.00000    0.12375
S1T   7    0.555804    0.365445    0.475734    11.00000    0.05884    0.04336 =
         0.04726    0.00251    0.01826    0.00352
F1T   3    0.639747    0.389957    0.509581    11.00000    0.06932    0.12993 =
         0.10712   -0.04690   -0.00821   -0.00996
F2T   3    0.609357    0.396186    0.439085    11.00000    0.09677    0.08583 =
         0.11610    0.00895    0.04119   -0.03790
F3T   3    0.644458    0.358800    0.462965    11.00000    0.05966    0.11194 =
         0.11361   -0.02819    0.03292    0.00602
O1T   6    0.531812    0.388390    0.488205    11.00000    0.06674    0.05519 =
         0.09018   -0.00296    0.03300    0.01019
O2T   6    0.568446    0.345471    0.509738    11.00000    0.11785    0.05828 =
         0.04715    0.01046    0.02802    0.02194
O3T   6    0.535129    0.355251    0.431537    11.00000    0.06532    0.05491 =
         0.04972    0.00280    0.00960   -0.00789
C1T   1    0.615266    0.378499    0.471101    11.00000    0.05850    0.07358 =
         0.06801   -0.01297    0.01445   -0.00470
S5T   7    0.254149    0.313503    0.899627    11.00000    0.03835    0.17639 =
         0.05853    0.02198    0.01985   -0.00390
F13T  3    0.234258    0.348469    0.954582    11.00000    0.22653    0.27800 =
         0.12070   -0.07737    0.10299   -0.09062
F14T  3    0.304055    0.352766    0.934545    11.00000    0.24156    0.43663 =
         0.18195   -0.19200    0.12334   -0.23112
F15T  3    0.230111    0.361482    0.889547    11.00000    0.46377    0.09166 =
         0.16327    0.01125    0.12086   -0.01436
O13T  6    0.276716    0.316321    0.863389    11.00000    0.05446    0.23541 =
         0.05786   -0.00907    0.01946   -0.05096
O14T  6    0.203681    0.306603    0.888267    11.00000    0.05508    0.10754 =
         0.12257    0.02292    0.03954   -0.01387
O15T  6    0.283794    0.300184    0.937909    11.00000    0.08689    0.47323 =
         0.10306    0.12700    0.05167    0.12110
C5T   1    0.256173    0.344176    0.919165    11.00000    0.16575    0.32607 =
         0.10306    0.00486    0.06090   -0.13104
S2T   7    0.683514    0.275688    0.586016    11.00000    0.03631    0.06335 =
         0.04960   -0.00340    0.01164    0.01039
F4T   3    0.619748    0.237404    0.585031    11.00000    0.04909    0.09584 =
         0.12475    0.00247    0.01733   -0.00916
F5T   3    0.694368    0.224552    0.587307    11.00000    0.06423    0.06365 =
         0.15291    0.01138    0.00446    0.02886
F6T   3    0.647097    0.239618    0.525530    11.00000    0.07967    0.07302 =
         0.09602   -0.03237    0.00792    0.01113
O4T   6    0.694053    0.275276    0.634383    11.00000    0.03544    0.08784 =
         0.05318    0.00304    0.01711    0.00618
O5T   6    0.726805    0.277745    0.568473    11.00000    0.04453    0.09672 =
         0.04955   -0.00498    0.01923    0.00063
O6T   6    0.642682    0.292491    0.564223    11.00000    0.05692    0.06929 =
         0.06538   -0.01119   -0.00102    0.02559
C2T   1    0.660033    0.242775    0.570039    11.00000    0.04195    0.06127 =
         0.09641   -0.00328    0.00986    0.01613
S8T   7    0.848732    0.375418    0.940272    11.00000    0.09604    0.12012 =
         0.09191    0.01827   -0.03069   -0.02747
F2    3    0.798021    0.349832    0.983878    11.00000    0.18994
F23T  3    0.782572    0.339455    0.910688    11.00000    0.23813    0.10398 =
         0.18132    0.03870   -0.13750   -0.05355
F24T  3    0.847050    0.325107    0.957913    11.00000    0.23093    0.10651 =
         0.14106    0.00196   -0.07475    0.04704
O22T  6    0.819215    0.395689    0.917643    11.00000    0.09850    0.11912 =
         0.20784   -0.03574   -0.08249    0.00832
O23T  6    0.887726    0.378847    0.977700    11.00000    0.07375    0.20977 =
         0.08377   -0.00681   -0.01978   -0.03912
O24T  6    0.868907    0.364982    0.898030    10.50000    0.09593
C8T   1    0.817716    0.345561    0.946335    11.00000    0.13092
S3T   7    0.851154    0.456956    0.605746    11.00000    0.05386    0.10168 =
         0.07320   -0.04235    0.01478   -0.00633
F7T   3    0.757082    0.451415    0.567936    11.00000    0.04206    0.10158 =
         0.20956   -0.00250    0.02578    0.01560
F8T   3    0.807460    0.439337    0.526460    11.00000    0.09684    0.10906 =
         0.06937   -0.01310    0.00149    0.00121
F1    3    0.797295    0.415607    0.578526    11.00000    0.09974    0.06599 =
         0.17379   -0.00319    0.05955   -0.01834
O7T   6    0.837252    0.454972    0.646659    11.00000    0.17112    0.24006 =
         0.07185   -0.02671    0.01855    0.09563
O8T   6    0.843779    0.484051    0.591175    11.00000    0.12351    0.08156 =
         0.25198   -0.07417    0.07908   -0.03296
O9T   6    0.894041    0.445485    0.600056    11.00000    0.03889    0.20397 =
         0.21648   -0.12509    0.01289    0.00302
C3T   1    0.799983    0.440740    0.568092    11.00000    0.04321    0.06926 =
         0.07675    0.00014    0.01772   -0.00541
N10S  5    0.426536    0.459674    0.473937    11.00000    0.14276
C11S  1    0.423145    0.435510    0.460687    11.00000    0.10422
C12S  1    0.412309    0.407351    0.443338    11.00000    0.06680    0.11911 =
         0.06980    0.02140    0.02246    0.01478
AFIX 137
H12A  2    0.395706    0.407773    0.411222    11.00000   -1.50000
H12B  2    0.390545    0.398660    0.459590    11.00000   -1.50000
H12C  2    0.443722    0.397553    0.448069    11.00000   -1.50000
AFIX   0
C13S  1    0.382280    0.484549    0.474429    10.50000    0.07668
C14S  1    0.346589    0.507779    0.476414    10.50000    0.04134
AFIX 137
H14A  2    0.330069    0.513464    0.445859    10.50000   -1.50000
H14B  2    0.365725    0.522513    0.492897    10.50000   -1.50000
H14C  2    0.321387    0.502063    0.491742    10.50000   -1.50000
AFIX   0

PART 1
S7T   7    0.456833    0.122216    0.541302    10.50000    0.14077    0.14224 =
         0.21497   -0.08574    0.00300    0.00079
F20T  3    0.379516    0.147278    0.546928    10.50000    0.19583    0.20300 =
         0.24555    0.04863    0.04853    0.01384
F21T  3    0.380079    0.109698    0.580956    10.50000    0.19583    0.20300 =
         0.24555    0.04863    0.04853    0.01384
O19T  6    0.448599    0.138898    0.501971    10.50000    0.15463    0.15243 =
         0.06141   -0.00880    0.06300   -0.06467
O20T  6    0.472643    0.094546    0.548528    10.50000    0.43218    0.15434 =
         0.17255   -0.01132    0.02660    0.18677
O21T  6    0.478420    0.131258    0.590966    10.50000    0.20901    0.30124 =
         0.17802   -0.13945    0.03384    0.02029

PART 0
N1S   5    0.320165    0.471980    0.786209    11.00000    0.06019    0.08166 =
         0.09699   -0.00167    0.01929    0.03514
C2S   1    0.313998    0.476497    0.821106    11.00000    0.04996    0.07329 =
         0.10475   -0.00381    0.01177    0.02828
C3S   1    0.306919    0.481571    0.865262    11.00000    0.08468    0.10158 =
         0.09547   -0.00069    0.03076    0.03135
AFIX 137
H3SA  2    0.276303    0.491838    0.862514    11.00000   -1.50000
H3SB  2    0.335493    0.491531    0.882981    11.00000   -1.50000
H3SC  2    0.304163    0.464785    0.880230    11.00000   -1.50000
AFIX   0

N4S   5    0.511393    0.593737    0.771949    11.00000    0.22848    0.09402 =
         0.15476   -0.01659    0.06147   -0.06240
C5S   1    0.481047    0.582003    0.748460    11.00000    0.13840    0.05152 =
         0.12934   -0.00051    0.05920   -0.00881
C6S   1    0.442413    0.567787    0.718525    11.00000    0.09905    0.04460 =
         0.12797    0.00653    0.03537    0.00803
AFIX 137
H6SA  2    0.435816    0.575723    0.688588    11.00000   -1.50000
H6SB  2    0.412028    0.568434    0.729307    11.00000   -1.50000
H6SC  2    0.452725    0.549388    0.717015    11.00000   -1.50000
AFIX   0

N7S   5    0.755708    0.338093    0.646902    11.00000    0.06300    0.07587 =
         0.07906    0.00617    0.02545   -0.00051
C8S   1    0.744009    0.342315    0.610898    11.00000    0.06928    0.06106 =
         0.08231    0.01510    0.01168    0.00364
C9S   1    0.730309    0.347031    0.561798    11.00000    0.14570    0.13322 =
         0.09942    0.04654   -0.00459   -0.01540
AFIX 137
H9SA  2    0.754001    0.337871    0.548198    11.00000   -1.50000
H9SB  2    0.731326    0.366000    0.555969    11.00000   -1.50000
H9SC  2    0.696543    0.340339    0.548773    11.00000   -1.50000
AFIX   0

PART -1
S9T   7    0.214934    0.299955    0.479944    10.50000    0.07041    0.11545 =
         0.11336    0.04794    0.01515    0.01959
O26T  6    0.214823    0.277471    0.506580    10.50000    0.24904    0.19253 =
         0.26616    0.15203   -0.15309   -0.15555
O27T  6    0.228195    0.320310    0.450483    10.50000    0.20632
O25T  6    0.196305    0.318615    0.507812    10.50000    0.20632
C9T   1    0.281137    0.299774    0.516421    10.50000    0.07041    0.11545 =
         0.11336    0.04794    0.01515    0.01959
F9T   3    0.305267    0.323403    0.526908    10.50000    0.08609    0.09902 =
         0.21793   -0.01044   -0.03164   -0.03368
F26T  3    0.317592    0.289654    0.497872    10.50000    0.20632
F19T  3    0.276772    0.287779    0.554862    10.50000    0.07411    0.18365 =
         0.05961    0.06110   -0.00742    0.00883

PART 0
C56   1    0.377219    0.433016    0.950642    10.50000    0.08813
N13   5    0.358317    0.425213    0.918483    10.50000    0.11552
C57   1    0.401835    0.448885    0.977657    10.50000    0.13932
AFIX 137
H57A  2    0.433301    0.452611    0.969782    10.50000   -1.50000
H57B  2    0.408936    0.441389    1.007940    10.50000   -1.50000
H57C  2    0.382851    0.465279    0.976742    10.50000   -1.50000
AFIX   0

O2    6    0.835139    0.401394    0.957082    10.50000    0.08652
PART 1
F22T  3    0.357875    0.110577    0.505311    10.50000    0.19583    0.20300 =
         0.24555    0.04863    0.04853    0.01384
C7T   1    0.389926    0.120916    0.543288    10.50000    0.19583    0.20300 =
         0.24555    0.04863    0.04853    0.01384

PART -1
N16   5    0.334330    0.394839    0.518550    10.50000    0.06332
C62   1    0.246149    0.381448    0.486964    10.50000    0.12528
AFIX 137
H62A  2    0.241611    0.377496    0.455040    10.50000   -1.50000
H62B  2    0.225158    0.396508    0.490229    10.50000   -1.50000
H62C  2    0.236582    0.366043    0.502115    10.50000   -1.50000
AFIX   0
C61   1    0.294921    0.387420    0.505738    10.50000    0.07136

PART 0
C6T   1    0.424097    0.537174    0.960508    10.50000    0.32855    0.13209 =
         0.35762   -0.04537    0.29416   -0.02244
F6    3    0.463188    0.543389    0.995051    10.50000    0.50715    0.21567 =
         0.26100   -0.08497    0.27135   -0.05368
F4    3    0.393430    0.521534    0.975748    10.50000    0.53384    0.21017 =
         0.56020   -0.06098    0.48978   -0.08765
F5    3    0.402220    0.559913    0.944003    10.50000    0.36409    0.12195 =
         0.52317   -0.04484    0.33859    0.01601
S6T   7    0.447855    0.519034    0.918775    10.50000    0.19807    0.10133 =
         0.25316   -0.05062    0.17706   -0.03381
O7    6    0.488240    0.534132    0.913728    10.50000    0.14229    0.16728 =
         0.09433   -0.02216    0.08937    0.00586
O8    6    0.460202    0.493800    0.937932    10.50000    0.37711    0.11842 =
         0.35955   -0.01948    0.28940    0.02022
O9    6    0.410619    0.517005    0.878047    10.50000    0.14516    0.19580 =
         0.37171   -0.09181    0.16709   -0.04866

PART 2
N21   5    0.386679    0.197899    0.544704    10.50000    0.25469
C60   1    0.343390    0.200403    0.532428    10.50000    0.09511
C59   1    0.302941    0.221484    0.520745    10.50000    0.25469
AFIX  31
H59A  2    0.294393    0.224764    0.488341    10.50000   -1.50000
H59B  2    0.315212    0.237823    0.536771    10.50000   -1.50000
H59C  2    0.273206    0.215424    0.529608    10.50000   -1.50000
AFIX   0

PART -1
N5S   5    0.380438    0.248205    0.516757    11.00000    0.12357
C58   1    0.339415    0.239644    0.512910    10.50000    0.09730
C63   1    0.283058    0.237977    0.509351    10.50000    0.25469
AFIX  31
H63A  2    0.265268    0.233600    0.478458    10.50000   -1.50000
H63B  2    0.271209    0.255005    0.517643    10.50000   -1.50000
H63C  2    0.276803    0.224266    0.529687    10.50000   -1.50000
AFIX   0

PART 2
S10T  7    0.551250    0.199076    0.636093    10.25000    0.06797
O28T  6    0.595805    0.187958    0.628187    10.25000    0.39163
O29T  6    0.548045    0.227112    0.631543    10.25000    0.52103
O30T  6    0.537057    0.188942    0.674162    10.25000    0.46171
C10T  1    0.503240    0.187275    0.588977    10.25000    0.12866
F28T  3    0.538837    0.181247    0.567655    10.25000    0.09300
F29T  3    0.488144    0.167662    0.613571    10.25000    0.09300
F30T  3    0.463575    0.201373    0.565392    10.25000    0.09300

PART 0
N15   5    0.632379    0.091357    0.715908    10.50000    0.05854
C64   1    0.610016    0.089391    0.688130    10.50000    0.07023
C65   1    0.575289    0.083128    0.641801    10.50000    0.21323
AFIX 137
H65A  2    0.567441    0.099448    0.624393    10.50000   -1.50000
H65B  2    0.544365    0.075181    0.645630    10.50000   -1.50000
H65C  2    0.591946    0.070767    0.625877    10.50000   -1.50000
AFIX   0

PART -1
S3    7    0.740889    0.531234    0.966200    10.25000    0.10840
O66   6    0.750772    0.558364    0.957275    10.25000    0.09829
O67   6    0.691137    0.527767    0.949061    10.25000    0.09829
O68   6    0.772288    0.507331    0.972551    10.25000    0.09829
C66   1    0.750827    0.532619    1.027105    10.25000    0.10840
F66   3    0.722591    0.551242    1.041707    10.25000    0.11104
F67   3    0.798748    0.536328    1.049174    10.25000    0.11104
F68   3    0.731804    0.513396    1.046916    10.25000    0.11104
PART 0
C69   1    0.750000    0.433636    1.000000    10.50000    0.14220
PART -1
C68   1    0.795745    0.445707    0.988788    10.25000    0.10239
AFIX  31
H68A  2    0.785177    0.456879    0.962104    10.25000   -1.50000
H68B  2    0.817463    0.431609    0.982899    10.25000   -1.50000
H68C  2    0.814035    0.456399    1.014147    10.25000   -1.50000
AFIX   0
N68   5    0.715278    0.435008    1.013645    10.25000    0.11715
HKLF 4


REM  CEZnLaLa_abs in I2/a
REM wR2 = 0.2058, GooF = S = 1.048, Restrained GooF = 1.055 for all data
REM R1 = 0.0669 for 36868 Fo > 4sig(Fo) and 0.0722 for all 41060 data
REM 2715 parameters refined using 189 restraints

END

WGHT      0.1422    135.3307

REM Highest difference peak  2.779,  deepest hole -0.999,  1-sigma level  0.133
Q1    1   0.3614  0.4006  0.4986  11.00000  0.05    1.53
Q2    1   0.3168  0.4758  0.5151  11.00000  0.05    1.23
Q3    1   0.7829  0.4609  0.5375  11.00000  0.05    1.17
Q4    1   0.8017  0.4795  0.9742  11.00000  0.05    1.08
Q5    1   0.2413  0.3778  0.6598  11.00000  0.05    1.08
Q6    1   0.8052  0.3851  0.9729  11.00000  0.05    1.05
Q7    1   0.8566  0.3404  0.8958  11.00000  0.05    1.01
Q8    1   0.3375  0.5021  0.4832  11.00000  0.05    1.01
Q9    1   0.3557  0.2611  0.5028  11.00000  0.05    0.99
Q10   1   0.8292  0.4619  0.9684  11.00000  0.05    0.98
Q11   1   0.8462  0.4397  1.0170  11.00000  0.05    0.97
Q12   1   0.3984  0.4670  1.0062  11.00000  0.05    0.94
Q13   1   0.6610  0.1867  0.6590  11.00000  0.05    0.90
Q14   1   0.4039  0.4701  0.9976  11.00000  0.05    0.88
Q15   1   0.5458  0.1985  0.6199  11.00000  0.05    0.88
Q16   1   0.5992  0.0986  0.6814  11.00000  0.05    0.86
Q17   1   0.4184  0.4238  0.9584  11.00000  0.05    0.86
Q18   1   0.3701  0.1788  0.5419  11.00000  0.05    0.82
Q19   1   0.7500  0.2755  1.0000  10.50000  0.05    0.80
Q20   1   0.4581  0.1411  0.5371  11.00000  0.05    0.79
Q21   1   0.2987  0.2781  0.5430  11.00000  0.05    0.74
Q22   1   0.4001  0.5241  0.8569  11.00000  0.05    0.70
Q23   1   0.8644  0.4369  0.6422  11.00000  0.05    0.69
;
_shelx_res_checksum              21640
_olex2_submission_special_instructions 'No special instructions were received'
_oxdiff_exptl_absorpt_empirical_details 
;
Empirical correction (ABSPACK) includes:
- Absorption correction using spherical harmonics
- Frame scaling
;
_oxdiff_exptl_absorpt_empirical_full_max 1.315
_oxdiff_exptl_absorpt_empirical_full_min 0.760

#==END==#
####################################################################### 
# 
# This file contains crystal structure data downloaded from the 
# Cambridge Structural Database (CSD) hosted by the Cambridge 
# Crystallographic Data Centre (CCDC).
# 
# Full information about CCDC data access policies and citation 
# guidelines are available at http://www.ccdc.cam.ac.uk/access/V1 
# 
# Audit and citation data items may have been added by the CCDC. 
# Please retain this information to preserve the provenance of 
# this file and to allow appropriate attribution of the data. 
# 
#######################################################################

data_L4Eu2Zn
_database_code_depnum_ccdc_archive 'CCDC 2320734'
loop_
_audit_author_name
_audit_author_address
'Laure Guenee'
;university of Geneva
Switzerland
;
_audit_update_record             
;
2023-12-20 deposited with the CCDC.	2024-03-01 downloaded from the CCDC.
;
# start Validation Reply Form
_vrf_PLAT029_L4Eu2Zn             
;
PROBLEM: _diffrn_measured_fraction_theta_full value Low . 0.864 Why?
RESPONSE: Due to disorder in the crystal structure (counter ions 
and isopropanol solvent molecules), diffraction at high angle was poor, 
and data were truncated, this limiting the resolution and completeness 
of the data.
;
_vrf_PLAT412_L4Eu2Zn             
;
PROBLEM: Short Intra XH3 .. XHn H22C ..H53E . 1.59 Ang.
RESPONSE: Hydrogen atoms positions are calculated and refined with restrains,
H22C atom belong to a slightly disordered pyridine unit(with C atoms 
showing some large anisotropic ADPs)and H53E to a methyl group close to it. 
H atoms of this CH3 group were refined using AFIX 137 command of SHELXL 
but the quality of the data and the complexity of the crystal structure 
prevent a precise (and correct) H atom's position determination.
;
_vrf_PLAT413_L4Eu2Zn             
;
PROBLEM: Short Inter XH3 .. XHn H50B ..H50B . 1.69 Ang.
RESPONSE: This H50B hydrogen atom belong to a CH3 gruop a terminal ethyl chain 
beeing slightly disordered (with C atoms having quite large ADPs).
;
_vrf_PLAT201_L4Eu2Zn             
;
PROBLEM: Isotropic non-H Atoms in Main Residue(s) ....... 3 Report
RESPONSE: ...
;
_audit_creation_date             2022-08-02
_audit_creation_method           
;
Olex2 1.3
(compiled 2020.11.12 svn.r5f609507 for OlexSys, GUI svn.r6408)
;
_shelx_SHELXL_version_number     2018/3
_chemical_name_common            ?
_chemical_name_systematic        ?
_chemical_formula_moiety         
'C165 H148 Eu2 N36 O3 Zn, C3 H8 O, 7(C F3 O3 S), 1[CF3SO3], 12[C3H8O]'
_chemical_formula_sum            'C175 H155 Eu2 F21 N36 O25 S7 Zn'
_chemical_formula_weight         4155.05
_chemical_melting_point          ?
_chemical_oxdiff_formula         'C212 H251 Eu2 F24 N36 O41 S8 Zn'
loop_
_atom_type_symbol
_atom_type_description
_atom_type_scat_dispersion_real
_atom_type_scat_dispersion_imag
_atom_type_scat_source
C C 0.0181 0.0091 'International Tables Vol C Tables 4.2.6.8 and 6.1.1.4'
H H 0.0000 0.0000 'International Tables Vol C Tables 4.2.6.8 and 6.1.1.4'
Eu Eu -8.9294 11.1857 'International Tables Vol C Tables 4.2.6.8 and 6.1.1.4'
F F 0.0727 0.0534 'International Tables Vol C Tables 4.2.6.8 and 6.1.1.4'
N N 0.0311 0.0180 'International Tables Vol C Tables 4.2.6.8 and 6.1.1.4'
O O 0.0492 0.0322 'International Tables Vol C Tables 4.2.6.8 and 6.1.1.4'
S S 0.3331 0.5567 'International Tables Vol C Tables 4.2.6.8 and 6.1.1.4'
Zn Zn -1.5491 0.6778 'International Tables Vol C Tables 4.2.6.8 and 6.1.1.4'

_shelx_space_group_comment       
;
The symmetry employed for this shelxl refinement is uniquely defined
by the following loop, which should always be used as a source of
symmetry information in preference to the above space-group names.
They are only intended as comments.
;
_space_group_crystal_system      triclinic
_space_group_IT_number           2
_space_group_name_H-M_alt        'P -1'
_space_group_name_Hall           '-P 1'
loop_
_space_group_symop_operation_xyz
'x, y, z'
'-x, -y, -z'

_cell_length_a                   16.5519(3)
_cell_length_b                   17.2409(3)
_cell_length_c                   48.1977(9)
_cell_angle_alpha                92.6755(14)
_cell_angle_beta                 95.8386(14)
_cell_angle_gamma                118.0562(18)
_cell_volume                     12004.7(4)
_cell_formula_units_Z            2
_cell_measurement_reflns_used    29275
_cell_measurement_temperature    119.99(10)
_cell_measurement_theta_max      66.8910
_cell_measurement_theta_min      2.7720
_shelx_estimated_absorpt_T_max   0.821
_shelx_estimated_absorpt_T_min   0.366
_exptl_absorpt_coefficient_mu    5.018
_exptl_absorpt_correction_T_max  0.812
_exptl_absorpt_correction_T_min  0.452
_exptl_absorpt_correction_type   analytical
_exptl_absorpt_process_details   
;
CrysAlisPro 1.171.41.89a (Rigaku Oxford Diffraction, 2020)
Analytical numeric absorption correction using a multifaceted crystal
model based on expressions derived by R.C. Clark & J.S. Reid.
(Clark, R. C. & Reid, J. S. (1995). Acta Cryst. A51, 887-897)
Empirical absorption correction using spherical harmonics,
implemented in SCALE3 ABSPACK scaling algorithm.
;
_exptl_absorpt_special_details   ?
_exptl_crystal_colour            colourless
_exptl_crystal_colour_primary    colourless
_exptl_crystal_density_diffrn    1.149
_exptl_crystal_density_meas      ?
_exptl_crystal_density_method    ?
_exptl_crystal_description       plate
_exptl_crystal_F_000             4228
loop_
_exptl_crystal_face_index_h
_exptl_crystal_face_index_k
_exptl_crystal_face_index_l
_exptl_crystal_face_perp_dist
0 0 1 0.0164
0 0 -1 0.0244
1 -2 -1 0.1030
1 5 2 0.0976
2 -1 -1 0.0546
-2 1 1 0.0678
-5 -2 0 0.1125
-3 5 1 0.0884

_exptl_crystal_size_max          0.251
_exptl_crystal_size_mid          0.122
_exptl_crystal_size_min          0.041
loop_
_exptl_oxdiff_crystal_face_indexfrac_h
_exptl_oxdiff_crystal_face_indexfrac_k
_exptl_oxdiff_crystal_face_indexfrac_l
_exptl_oxdiff_crystal_face_x
_exptl_oxdiff_crystal_face_y
_exptl_oxdiff_crystal_face_z
-0.0002 0.0003 0.9995 -0.0311 -0.0066 -0.0059
0.0002 -0.0003 -0.9995 0.0311 0.0066 0.0059
0.9997 -1.9999 -0.9993 -0.0085 0.1673 0.0743
0.9954 5.0016 2.0129 0.0123 -0.2571 -0.5191
1.9976 -0.9993 -0.9933 0.0008 0.1546 -0.1041
-1.9976 0.9993 0.9933 -0.0008 -0.1546 0.1041
-4.9911 -2.0029 -0.0244 0.0024 -0.1100 0.6450
-2.9982 4.9991 0.9970 0.0714 -0.4310 -0.1288

_exptl_transmission_factor_max   ?
_exptl_transmission_factor_min   ?
_diffrn_reflns_av_R_equivalents  0.0536
_diffrn_reflns_av_unetI/netI     0.0663
_diffrn_reflns_Laue_measured_fraction_full 0.864
_diffrn_reflns_Laue_measured_fraction_max 0.848
_diffrn_reflns_limit_h_max       17
_diffrn_reflns_limit_h_min       -20
_diffrn_reflns_limit_k_max       20
_diffrn_reflns_limit_k_min       -21
_diffrn_reflns_limit_l_max       58
_diffrn_reflns_limit_l_min       -58
_diffrn_reflns_number            85991
_diffrn_reflns_point_group_measured_fraction_full 0.864
_diffrn_reflns_point_group_measured_fraction_max 0.848
_diffrn_reflns_theta_full        72.000
_diffrn_reflns_theta_max         73.236
_diffrn_reflns_theta_min         2.781
_diffrn_ambient_environment      N~2~
_diffrn_ambient_temperature      119.99(10)
_diffrn_detector                 'Hybrid Pixel Array Detector'
_diffrn_detector_area_resol_mean 10.0000
_diffrn_detector_type            'HyPix-Arc 150'
_diffrn_measured_fraction_theta_full 0.864
_diffrn_measured_fraction_theta_max 0.848
_diffrn_measurement_details      
;
List of Runs (angles in degrees, time in seconds):

  # Type    Start    End  Width  t~exp~   \w     \q     \k     \f   Frames
#--------------------------------------------------------------------------
  1  \w    -96.00 -63.00   0.50   15.00    --  -57.30   0.00   0.00   66
  2  \w    -46.00 -18.00   0.50   15.00    --  -57.30   0.00   0.00   56
  3  \w    -91.00 -25.00   0.50   15.00    --  -57.30 -15.00  60.00  132
  4  \w    -70.00 -32.00   0.50   15.00    --  -57.30 -15.00   0.00   76
  5  \w   -102.00 -25.00   0.50   15.00    --  -57.30 -15.00 -60.00  154
  6  \w     36.00  61.00   0.50   15.00    --   60.27-125.00 150.00   50
  7  \w     21.00  70.00   0.50   15.00    --   60.27 -94.00  60.00   98
  8  \w     26.00  56.00   0.50   15.00    --   60.27 -94.00-120.00   60
  9  \w     22.00  62.00   0.50   15.00    --   60.27 -94.00-180.00   80
 10  \w     24.00  53.00   0.50   15.00    --   60.27 -94.00 -90.00   58
 11  \w     21.00  61.00   0.50   15.00    --   60.27 -94.00 -30.00   80
 12  \w     35.00  85.00   0.50   15.00    --   74.70 -94.00  60.00  100
 13  \w     44.00  84.00   0.50   15.00    --   74.70 -94.00-180.00   80
 14  \w     43.00 105.00   0.50   15.00    --   74.70-125.00  30.00  124
 15  \w     36.00  78.00   0.50   15.00    --   74.70 -94.00 120.00   84
 16  \w     70.00 121.00   0.50   15.00    --   74.70  15.00-120.00  102
 17  \w     66.00 111.00   0.50   15.00    --   77.04   0.00  30.00   90
 18  \w     43.00  81.00   0.50   15.00    --   77.04 -94.00 -30.00   76
 19  \w     39.00  64.00   0.50   15.00    --   77.04 -94.00 -60.00   50
 20  \w     41.00  69.00   0.50   15.00    --   77.04 -94.00-150.00   56
 21  \w     51.00 123.00   0.50   15.00    --   77.04  15.00 120.00  144
;
_diffrn_measurement_device       'four-circle diffractometer'
_diffrn_measurement_device_type  'XtaLAB Synergy, Dualflex, HyPix-Arc 150'
_diffrn_measurement_method       '\w scans'
_diffrn_orient_matrix_type       
'CrysAlisPro convention (1999,Acta A55,543-557)'
_diffrn_orient_matrix_UB_11      -0.0068932000
_diffrn_orient_matrix_UB_12      0.0163509000
_diffrn_orient_matrix_UB_13      -0.0310937000
_diffrn_orient_matrix_UB_21      0.0452512000
_diffrn_orient_matrix_UB_22      -0.0577646000
_diffrn_orient_matrix_UB_23      -0.0065617000
_diffrn_orient_matrix_UB_31      -0.0961863000
_diffrn_orient_matrix_UB_32      -0.0822705000
_diffrn_orient_matrix_UB_33      -0.0058803000
_diffrn_radiation_monochromator  mirror
_diffrn_radiation_probe          x-ray
_diffrn_radiation_type           'Cu K\a'
_diffrn_radiation_wavelength     1.54184
_diffrn_source                   'micro-focus sealed X-ray tube'
_diffrn_source_type              'PhotonJet (Cu) X-ray Source'
_reflns_Friedel_coverage         0.000
_reflns_Friedel_fraction_full    .
_reflns_Friedel_fraction_max     .
_reflns_number_gt                27649
_reflns_number_total             40878
_reflns_odcompleteness_completeness 86.27
_reflns_odcompleteness_iscentric 1
_reflns_odcompleteness_theta     71.98
_reflns_special_details          
;
 Reflections were merged by SHELXL according to the crystal
 class for the calculation of statistics and refinement.
 
 Structure factors included contributions from the .fab file.
 
 _reflns_Friedel_fraction is defined as the number of unique
 Friedel pairs measured divided by the number that would be
 possible theoretically, ignoring centric projections and
 systematic absences.
;
_reflns_threshold_expression     'I > 2\s(I)'
_computing_cell_refinement       'CrysAlisPro 1.171.41.89a (Rigaku OD, 2020)'
_computing_data_collection       'CrysAlisPro 1.171.41.89a (Rigaku OD, 2020)'
_computing_data_reduction        'CrysAlisPro 1.171.41.89a (Rigaku OD, 2020)'
_computing_molecular_graphics    'Olex2 1.3 (Dolomanov et al., 2009)'
_computing_publication_material  'Olex2 1.3 (Dolomanov et al., 2009)'
_computing_structure_refinement  'SHELXL 2018/3 (Sheldrick, 2015)'
_computing_structure_solution    'SHELXT 2018/3 (Sheldrick, 2015)'
_refine_diff_density_max         1.732
_refine_diff_density_min         -1.328
_refine_diff_density_rms         0.128
_refine_ls_extinction_coef       .
_refine_ls_extinction_method     none
_refine_ls_goodness_of_fit_ref   1.167
_refine_ls_hydrogen_treatment    constr
_refine_ls_matrix_type           full
_refine_ls_number_parameters     2244
_refine_ls_number_reflns         40878
_refine_ls_number_restraints     114
_refine_ls_R_factor_all          0.1352
_refine_ls_R_factor_gt           0.1086
_refine_ls_restrained_S_all      1.174
_refine_ls_shift/su_max          0.003
_refine_ls_shift/su_mean         0.000
_refine_ls_structure_factor_coef Fsqd
_refine_ls_weighting_details     
'w=1/[\s^2^(Fo^2^)+(0.2000P)^2^] where P=(Fo^2^+2Fc^2^)/3'
_refine_ls_weighting_scheme      calc
_refine_ls_wR_factor_gt          0.3049
_refine_ls_wR_factor_ref         0.3255
_refine_special_details          
;Due to disorder in the crystal structure (counter ions and isopropanol 
solvent molecules), 
diffraction at high angle was poor, and data were truncated, 
this limiting the resolution and completeness of the data.

Squeeze:
This crystal structure show very large voids were solvent and some
counter anions are highly disordered and cannot be located with accuracy. 
A solvent mask was calculated (using MASKS in Olex2 software), 
and 1007 electrons were found in a volume of 3947 A3 
(for a total of 3 voids per unit cell). 
This is consistent with the presence of 1[CF3SO3], 12[C3H8O] per Formula Unit 
which account for 962 electrons per unit cell. 
This "solvent free" structure was refined and squeezed solvent molecules and
triflate were added in the chemical formula moiety but 
not in the total chemical formula sum.,SQUEEZE
;
_olex2_refinement_description    
;
1. Fixed Uiso
 At 1.2 times of:
  All C(H) groups, All C(H,H) groups
 At 1.5 times of:
  All C(H,H,H) groups
2. Restrained distances
 C1A-F3 = C1A-F4 = C1A-F5
 1.33 with sigma of 0.02
 C1A-S9
 1.82 with sigma of 0.02
 S9-O7 = S9-O8 = S9-O9
 1.44 with sigma of 0.02
 C1TA-F1TA = C1TA-F2TA = C1TA-F3TA
 1.33 with sigma of 0.02
 C1TA-S1A
 1.82 with sigma of 0.02
 S1A-O1TA = S1A-O2TA = S1A-O3TA
 1.44 with sigma of 0.02
 C4T-F10T = C4T-F11T = C4T-F12T
 1.33 with sigma of 0.02
 C4T-S4
 1.82 with sigma of 0.02
 S4-O10T = S4-O11T = S4-O12T
 1.44 with sigma of 0.02
 C6T-F16T = C6T-F17T = C6T-F18T
 1.33 with sigma of 0.02
 C6T-S6
 1.82 with sigma of 0.02
 S6-O16T = S6-O17T = S6-O18T
 1.44 with sigma of 0.02
 C7T-F19T = C7T-F20T = C7T-F21T
 1.33 with sigma of 0.02
 C7T-S7
 1.72 with sigma of 0.02
 S7-O19T = S7-O20T = S7-O21T
 1.44 with sigma of 0.02
 C8T-S8
 1.82 with sigma of 0.02
 C6T-F18T
 1.33 with sigma of 0.02
 C6T-F16T
 1.33 with sigma of 0.02
 C6T-F17T
 1.33 with sigma of 0.02
 S5-C5T
 1.8 with sigma of 0.02
 C8T-F24T
 1.33 with sigma of 0.02
 C8T-F22T
 1.33 with sigma of 0.02
 C8T-F23T
 1.33 with sigma of 0.02
 C1A-O8
 2.56 with sigma of 0.04
 C1A-O9
 2.57 with sigma of 0.04
 C1A-O7
 2.58 with sigma of 0.04
 C1TA-O2TA
 2.56 with sigma of 0.04
 C1TA-O3TA
 2.57 with sigma of 0.04
 C1TA-O1TA
 2.58 with sigma of 0.04
 C4T-O11T
 2.56 with sigma of 0.04
 C4T-O12T
 2.57 with sigma of 0.04
 C4T-O10T
 2.58 with sigma of 0.04
 C6T-O17T
 2.56 with sigma of 0.04
 C6T-O18T
 2.57 with sigma of 0.04
 C6T-O16T
 2.58 with sigma of 0.04
 C7T-O20T
 2.56 with sigma of 0.04
 C7T-O21T
 2.57 with sigma of 0.04
 C7T-O19T
 2.58 with sigma of 0.04
3. Uiso/Uaniso restraints and constraints
Uiso(C2T) = Uiso(C1A)
Uiso(F4) = Uiso(F5T) = Uiso(F3) = Uiso(F6T) = Uiso(F5) = Uiso(F4T)
Uiso(O9) = Uiso(O5T) = Uiso(O7) = Uiso(O6T) = Uiso(O8) = Uiso(O4T)
Uiso(S2) = Uiso(S9)
Uiso(F2TA) = Uiso(F2TB) = Uiso(F1TB) = Uiso(F1TA) = Uiso(F3TA) = Uiso(F3TB)
Uiso(O1TB) = Uiso(O1TA) = Uiso(O2TA) = Uiso(O2TB) = Uiso(O3TA) = Uiso(O3TB)
Uiso(C1TA) = Uiso(C1TB)
Uiso(S1A) = Uiso(S1B)
4. Rigid body (RIGU) restrains
 C4S, C2S, C3S, O1S
 with sigma for 1-2 distances of 0.004 and sigma for 1-3 distances of 0.004
5. Same fragment restrains
{C1TB, F1TB, F2TB, F3TB, S1B, O1TB, O2TB, O3TB} sigma for 1-2: 0.02, 1-3: 0.04
as in
{C1TA, F1TA, F2TA, F3TA, S1A, O1TA, O2TA, O3TA}
{C1A, F3, F4, F5, S9, O7, O8, O9} sigma for 1-2: 0.02, 1-3: 0.04
as in
{C2T, F4T, F5T, F6T, S2, O4T, O5T, O6T}
6. Others
 Sof(C1A)=Sof(F3)=Sof(F4)=Sof(F5)=Sof(S9)=Sof(O7)=Sof(O8)=Sof(O9)=1-FVAR(1)
 Sof(C2T)=Sof(F4T)=Sof(F5T)=Sof(F6T)=Sof(S2)=Sof(O4T)=Sof(O5T)=Sof(O6T)=FVAR(1)
 Sof(C1TB)=Sof(F1TB)=Sof(F2TB)=Sof(F3TB)=Sof(S1B)=Sof(O1TB)=Sof(O2TB)=
 Sof(O3TB)=1-FVAR(2)
 Sof(C1TA)=Sof(F1TA)=Sof(F2TA)=Sof(F3TA)=Sof(S1A)=Sof(O1TA)=Sof(O2TA)=
 Sof(O3TA)=FVAR(2)
 Fixed Sof: S8(0.5) F22T(0.5) F23T(0.5) F24T(0.5) O23T(0.5) O24T(0.5)
 O26T(0.5) C8T(0.5) C7T(0.5) F19T(0.5) F20T(0.5) F21T(0.5) S7(0.5) O19T(0.5)
 O20T(0.5) O21T(0.5)
7.a Riding coordinates:
 C3S(H3SA,H3SB,H3SC), C4S(H4SA,H4SB,H4SC)
7.b Ternary CH refined with riding coordinates:
 C2S(H2S)
7.c Secondary CH2 refined with riding coordinates:
 C13(H13A,H13B), C13B(H13C,H13D), C13C(H13E,H13F), C33C(H33A,H33C), C33(H33D,
 H33E), C47C(H47A,H47B), C47B(H47C,H47D), C49(H49A,H49B), C49C(H49C,H49D),
 C49B(H49E,H49F)
7.d Aromatic/amide H refined with riding coordinates:
 C1(H1), C1B(H1B), C1C(H1C), C3C(H3C), C3B(H3B), C3(H3), C4C(H4C), C4(H4),
 C4B(H4B), C8B(H8B), C8(H8), C8C(H8C), C10B(H10B), C10(H10), C10C(H10C),
 C11(H11), C11C(H11C), C11B(H11B), C15B(H15B), C15C(H15C), C15(H15), C19C(H19C),
  C19B(H19B), C19(H19), C20B(H20B), C20C(H20C), C20(H20), C22B(H22B),
 C22C(H22C), C22(H22), C23C(H23C), C23(H23), C23B(H23B), C24B(H24B), C24(H24),
 C24C(H24C), C28B(H28B), C28C(H28C), C28(H28), C30(H30), C30B(H30B), C30C(H30C),
  C31C(H31C), C31(H31), C31B(H31B), C33B(H33B), C35(H35), C35C(H35C),
 C35B(H35B), C39(H39), C39C(H39C), C39B(H39B), C40(H40), C40C(H40C), C40B(H40B),
  C42C(H42C), C42B(H42B), C42(H42), C43(H43), C43B(H43B), C43C(H43C),
 C44C(H44C), C44(H44), C44B(H44B), C47(H47)
7.e Idealised Me refined as rotating group:
 C48(H48A,H48B,H48C), C48B(H48D,H48E,H48F), C48C(H48G,H48H,H48I), C50B(H50A,
 H50B,H50C), C50C(H50D,H50E,H50F), C50(H50G,H50H,H50I), C51(H51A,H51B,H51C),
 C51B(H51D,H51E,H51F), C51C(H51G,H51H,H51I), C52C(H52A,H52B,H52C), C52(H52D,
 H52E,H52F), C52B(H52G,H52H,H52I), C53B(H53A,H53B,H53C), C53C(H53D,H53E,H53F),
 C53(H53G,H53H,H53I), C54B(H54A,H54B,H54C), C54(H54D,H54E,H54F), C54C(H54G,H54H,
 H54I), C55(H55A,H55B,H55C), C55C(H55D,H55E,H55F), C55B(H55G,H55H,H55I)
;
_atom_sites_solution_hydrogens   mixed
_atom_sites_solution_primary     dual
_atom_sites_solution_secondary   difmap
loop_
_atom_site_label
_atom_site_type_symbol
_atom_site_fract_x
_atom_site_fract_y
_atom_site_fract_z
_atom_site_U_iso_or_equiv
_atom_site_adp_type
_atom_site_occupancy
_atom_site_site_symmetry_order
_atom_site_calc_flag
_atom_site_refinement_flags_posn
_atom_site_refinement_flags_adp
_atom_site_refinement_flags_occupancy
_atom_site_disorder_assembly
_atom_site_disorder_group
Eu1 Eu 0.38666(3) 0.76012(3) 0.71703(2) 0.04952(15) Uani 1 1 d . . . . .
Eu2 Eu 0.36118(3) 0.80968(3) 0.90051(2) 0.05096(15) Uani 1 1 d . . . . .
Zn1 Zn 0.36375(7) 0.68642(6) 0.53704(2) 0.0500(2) Uani 1 1 d . . . . .
O1 O 0.3028(4) 0.8809(4) 0.93137(12) 0.0648(15) Uani 1 1 d . . . . .
O1C O 0.4794(4) 0.8749(4) 0.94007(12) 0.0620(14) Uani 1 1 d . . . . .
O1B O 0.2981(4) 0.7005(4) 0.93103(13) 0.0672(15) Uani 1 1 d . . . . .
N1C N 0.2448(5) 0.5693(5) 0.51279(16) 0.0636(19) Uani 1 1 d . . . . .
N1 N 0.4656(5) 0.6754(5) 0.51353(17) 0.069(2) Uani 1 1 d . . . . .
N1B N 0.3510(4) 0.7846(4) 0.51298(14) 0.0534(15) Uani 1 1 d . . . . .
N2 N 0.4894(5) 0.7860(5) 0.55813(16) 0.0652(19) Uani 1 1 d . . . . .
N2C N 0.3531(5) 0.5796(4) 0.55904(13) 0.0522(15) Uani 1 1 d . . . . .
N2B N 0.2680(4) 0.7126(4) 0.55604(13) 0.0455(13) Uani 1 1 d . . . . .
N3C N 0.2803(6) 0.4371(5) 0.56572(19) 0.074(2) Uani 1 1 d . . . . .
N3 N 0.6427(6) 0.8644(6) 0.5581(3) 0.106(3) Uani 1 1 d . . . . .
N3B N 0.1854(4) 0.7825(4) 0.55766(15) 0.0584(16) Uani 1 1 d . . . . .
N4 N 0.2806(5) 0.7687(4) 0.67452(13) 0.0570(17) Uani 1 1 d . . . . .
N4C N 0.5220(5) 0.8483(4) 0.68878(16) 0.0667(19) Uani 1 1 d . . . . .
N4B N 0.3705(5) 0.6220(4) 0.68874(15) 0.0612(18) Uani 1 1 d . . . . .
N5C N 0.6429(5) 0.9711(6) 0.68209(18) 0.082(2) Uani 1 1 d . . . . .
N5B N 0.3756(7) 0.4957(5) 0.69136(18) 0.078(2) Uani 1 1 d . . . . .
N5 N 0.1531(7) 0.7796(6) 0.66408(16) 0.077(2) Uani 1 1 d . . . . .
N6B N 0.5169(6) 0.7175(5) 0.72794(16) 0.0669(19) Uani 1 1 d . . . . .
N6C N 0.4364(5) 0.9267(5) 0.71325(14) 0.0633(18) Uani 1 1 d . . . . .
N6 N 0.2111(4) 0.6434(4) 0.70858(13) 0.0493(15) Uani 1 1 d . . . . .
N7B N 0.5157(5) 0.8527(4) 0.75825(16) 0.067(2) Uani 1 1 d . . . . .
N7 N 0.3290(4) 0.6405(4) 0.75120(13) 0.0519(15) Uani 1 1 d . . . . .
N7C N 0.3027(5) 0.8254(4) 0.74289(13) 0.0594(17) Uani 1 1 d . . . . .
N8B N 0.6699(6) 0.9353(6) 0.7642(2) 0.089(3) Uani 1 1 d . . . . .
N8C N 0.2237(6) 0.9005(5) 0.73446(17) 0.075(2) Uani 1 1 d . . . . .
N8 N 0.2584(5) 0.4934(4) 0.74877(14) 0.0600(17) Uani 1 1 d . . . . .
N9 N 0.5072(4) 0.8921(4) 0.87660(14) 0.0538(15) Uani 1 1 d . . . . .
N9C N 0.3137(5) 0.6662(4) 0.86837(15) 0.0585(17) Uani 1 1 d . . . . .
N9B N 0.2697(5) 0.8448(4) 0.86168(15) 0.0614(17) Uani 1 1 d . . . . .
N10B N 0.1409(6) 0.8458(6) 0.8422(2) 0.086(2) Uani 1 1 d . . . . .
N10 N 0.6367(5) 1.0109(5) 0.86932(16) 0.0679(19) Uani 1 1 d . . . . .
N10C N 0.3127(6) 0.5374(4) 0.85976(18) 0.077(2) Uani 1 1 d . . . . .
N11C N 0.4577(6) 0.7295(4) 0.91016(15) 0.0663(19) Uani 1 1 d . . . . .
N11 N 0.4423(5) 0.9830(4) 0.90477(14) 0.0613(18) Uani 1 1 d . . . . .
N11B N 0.1834(5) 0.7260(5) 0.89727(16) 0.0685(19) Uani 1 1 d . . . . .
N12B N 0.2082(7) 0.6568(6) 0.9642(2) 0.099(3) Uani 1 1 d . . . . .
N12C N 0.6300(5) 0.9166(5) 0.95562(18) 0.075(2) Uani 1 1 d . . . . .
N12 N 0.2470(6) 0.9782(6) 0.9286(2) 0.091(3) Uani 1 1 d . . . . .
C1 C 0.4476(7) 0.6128(6) 0.4920(2) 0.074(3) Uani 1 1 d . . . . .
H1 H 0.385966 0.579661 0.482677 0.089 Uiso 1 1 calc R U . . .
C1B C 0.4011(6) 0.8224(6) 0.49254(17) 0.060(2) Uani 1 1 d . . . . .
H1B H 0.435745 0.797100 0.485350 0.072 Uiso 1 1 calc R U . . .
C1C C 0.1891(7) 0.5728(7) 0.4918(2) 0.074(3) Uani 1 1 d . . . . .
H1C H 0.210011 0.626273 0.483263 0.089 Uiso 1 1 calc R U . . .
C2C C 0.1028(9) 0.5043(9) 0.4814(3) 0.101(4) Uani 1 1 d . . . . .
C2B C 0.4049(6) 0.8976(6) 0.48118(19) 0.067(2) Uani 1 1 d . . . . .
C2 C 0.5152(10) 0.5950(9) 0.4828(3) 0.105(4) Uani 1 1 d . . . . .
C3C C 0.0723(9) 0.4308(8) 0.4958(3) 0.110(4) Uani 1 1 d . . . . .
H3C H 0.012003 0.382890 0.490091 0.132 Uiso 1 1 calc R U . . .
C3B C 0.3610(7) 0.9369(7) 0.4933(3) 0.092(3) Uani 1 1 d . . . . .
H3B H 0.364275 0.989419 0.486909 0.110 Uiso 1 1 calc R U . . .
C3 C 0.6040(10) 0.6427(9) 0.4972(4) 0.122(6) Uani 1 1 d . . . . .
H3 H 0.650809 0.629996 0.492079 0.146 Uiso 1 1 calc R U . . .
C4C C 0.1275(7) 0.4248(7) 0.5185(2) 0.085(3) Uiso 1 1 d . . . . .
H4C H 0.106480 0.374106 0.528436 0.101 Uiso 1 1 calc R U . . .
C4 C 0.6267(8) 0.7079(9) 0.5187(3) 0.111(5) Uani 1 1 d . . . . .
H4 H 0.688033 0.741165 0.528189 0.133 Uiso 1 1 calc R U . . .
C4B C 0.3119(6) 0.9007(6) 0.5149(2) 0.072(2) Uani 1 1 d . . . . .
H4B H 0.282855 0.929381 0.523769 0.086 Uiso 1 1 calc R U . . .
C5 C 0.5522(8) 0.7237(7) 0.5262(3) 0.091(4) Uani 1 1 d . . . . .
C5B C 0.3046(6) 0.8234(5) 0.52384(17) 0.0576(19) Uani 1 1 d . . . . .
C5C C 0.2147(7) 0.4968(6) 0.5257(2) 0.071(2) Uani 1 1 d . . . . .
C6B C 0.2524(5) 0.7754(5) 0.54595(17) 0.0545(18) Uani 1 1 d . . . . .
C6 C 0.5624(7) 0.7910(6) 0.5481(2) 0.074(3) Uani 1 1 d . . . . .
C6C C 0.2800(6) 0.5014(5) 0.5498(2) 0.061(2) Uani 1 1 d . . . . .
C7C C 0.4041(6) 0.5669(6) 0.58187(17) 0.0541(19) Uani 1 1 d . . . . .
C7B C 0.2045(5) 0.6738(5) 0.57416(17) 0.0518(18) Uani 1 1 d . . . . .
C7 C 0.5210(7) 0.8618(6) 0.5758(2) 0.072(2) Uani 1 1 d . . . . .
C8B C 0.1848(5) 0.6018(5) 0.58883(15) 0.0500(17) Uani 1 1 d . . . . .
H8B H 0.220663 0.572146 0.588013 0.060 Uiso 1 1 calc R U . . .
C8 C 0.4695(7) 0.8901(5) 0.58985(17) 0.072(3) Uani 1 1 d . . . . .
H8 H 0.404579 0.854285 0.589127 0.087 Uiso 1 1 calc R U . . .
C8C C 0.4871(6) 0.6275(7) 0.59837(18) 0.066(2) Uani 1 1 d . . . . .
H8C H 0.516652 0.688505 0.595709 0.079 Uiso 1 1 calc R U . . .
C9C C 0.5246(7) 0.5944(7) 0.61892(18) 0.069(3) Uani 1 1 d . . . . .
C9 C 0.5173(8) 0.9749(5) 0.6054(2) 0.085(3) Uani 1 1 d . . . . .
C9B C 0.1145(5) 0.5731(6) 0.60445(18) 0.061(2) Uani 1 1 d . . . . .
C10B C 0.0640(6) 0.6204(6) 0.60585(19) 0.066(2) Uani 1 1 d . . . . .
H10B H 0.015022 0.600571 0.616914 0.079 Uiso 1 1 calc R U . . .
C10 C 0.6149(9) 1.0215(6) 0.6066(3) 0.097(4) Uani 1 1 d . . . . .
H10 H 0.648257 1.076576 0.617947 0.116 Uiso 1 1 calc R U . . .
C10C C 0.4725(9) 0.5025(8) 0.6224(2) 0.085(3) Uani 1 1 d . . . . .
H10C H 0.496053 0.480940 0.637200 0.102 Uiso 1 1 calc R U . . .
C11 C 0.6650(10) 0.9901(9) 0.5918(4) 0.130(6) Uani 1 1 d . . . . .
H11 H 0.730235 1.023704 0.592798 0.156 Uiso 1 1 calc R U . . .
C11C C 0.3946(10) 0.4456(8) 0.6069(2) 0.088(3) Uani 1 1 d . . . . .
H11C H 0.365398 0.384800 0.609774 0.105 Uiso 1 1 calc R U . . .
C11B C 0.0823(6) 0.6919(7) 0.5922(2) 0.069(2) Uani 1 1 d . . . . .
H11B H 0.047966 0.722754 0.593822 0.083 Uiso 1 1 calc R U . . .
C12B C 0.1532(5) 0.7193(5) 0.57565(17) 0.0535(18) Uani 1 1 d . . . . .
C12C C 0.3554(7) 0.4772(5) 0.5860(2) 0.065(2) Uani 1 1 d . . . . .
C12 C 0.6169(7) 0.9099(6) 0.5759(3) 0.088(4) Uani 1 1 d . . . . .
C13 C 0.4664(10) 1.0149(6) 0.6173(2) 0.106(4) Uani 1 1 d . . . . .
H13A H 0.449212 1.044546 0.602553 0.128 Uiso 1 1 calc R U . . .
H13B H 0.508881 1.061339 0.632471 0.128 Uiso 1 1 calc R U . . .
C13B C 0.0824(6) 0.4868(6) 0.61789(19) 0.067(2) Uani 1 1 d . . . . .
H13C H 0.055483 0.436570 0.602951 0.080 Uiso 1 1 calc R U . . .
H13D H 0.033411 0.479642 0.629328 0.080 Uiso 1 1 calc R U . . .
C13C C 0.6175(7) 0.6549(7) 0.6354(2) 0.079(3) Uani 1 1 d . . . . .
H13E H 0.665405 0.666566 0.623067 0.094 Uiso 1 1 calc R U . . .
H13F H 0.628757 0.624208 0.650974 0.094 Uiso 1 1 calc R U . . .
C14C C 0.6288(6) 0.7444(7) 0.64776(18) 0.066(2) Uani 1 1 d . . . . .
C14 C 0.3773(9) 0.9527(6) 0.62951(19) 0.084(3) Uani 1 1 d . . . . .
C14B C 0.1629(6) 0.4845(5) 0.63675(18) 0.059(2) Uani 1 1 d . . . . .
C15B C 0.2285(6) 0.5601(5) 0.65211(16) 0.0544(19) Uani 1 1 d . . . . .
H15B H 0.227664 0.614317 0.650218 0.065 Uiso 1 1 calc R U . . .
C15C C 0.5634(6) 0.7480(6) 0.66202(17) 0.063(2) Uani 1 1 d . . . . .
H15C H 0.508923 0.695300 0.663996 0.076 Uiso 1 1 calc R U . . .
C15 C 0.3783(8) 0.8891(5) 0.64632(16) 0.074(3) Uani 1 1 d . . . . .
H15 H 0.432644 0.883434 0.650156 0.088 Uiso 1 1 calc R U . . .
C16 C 0.3010(8) 0.8360(5) 0.65700(18) 0.068(3) Uani 1 1 d . . . . .
C16C C 0.5766(6) 0.8295(7) 0.67368(19) 0.066(2) Uani 1 1 d . . . . .
C16B C 0.2956(7) 0.5573(5) 0.6703(2) 0.063(2) Uani 1 1 d . . . . .
C17C C 0.5645(6) 0.9365(6) 0.69347(17) 0.065(2) Uani 1 1 d . . . . .
C17B C 0.4162(6) 0.5847(6) 0.7002(2) 0.063(2) Uani 1 1 d . . . . .
C17 C 0.1931(7) 0.7354(6) 0.67752(16) 0.059(2) Uani 1 1 d . . . . .
C18B C 0.3001(8) 0.4756(5) 0.6722(2) 0.073(3) Uani 1 1 d . . . . .
C18C C 0.6525(6) 0.9052(7) 0.6693(2) 0.078(3) Uani 1 1 d . . . . .
C18 C 0.2198(9) 0.8435(6) 0.6508(2) 0.078(3) Uani 1 1 d . . . . .
C19C C 0.7206(7) 0.9022(9) 0.6561(3) 0.106(4) Uani 1 1 d . . . . .
H19C H 0.777300 0.954194 0.655538 0.128 Uiso 1 1 calc R U . . .
C19B C 0.2323(8) 0.3982(6) 0.6554(2) 0.082(3) Uani 1 1 d . . . . .
H19B H 0.233940 0.343848 0.655757 0.098 Uiso 1 1 calc R U . . .
C19 C 0.2180(10) 0.9061(8) 0.6333(2) 0.093(4) Uani 1 1 d . . . . .
H19 H 0.163439 0.910713 0.628613 0.112 Uiso 1 1 calc R U . . .
C20B C 0.1642(7) 0.4048(5) 0.6387(2) 0.076(3) Uani 1 1 d . . . . .
H20B H 0.116040 0.353054 0.627965 0.092 Uiso 1 1 calc R U . . .
C20C C 0.7042(8) 0.8203(10) 0.6435(3) 0.106(4) Uani 1 1 d . . . . .
H20C H 0.746168 0.817764 0.631945 0.127 Uiso 1 1 calc R U . . .
C20 C 0.2966(11) 0.9586(7) 0.6236(2) 0.097(4) Uani 1 1 d . . . . .
H20 H 0.297352 1.002262 0.612167 0.116 Uiso 1 1 calc R U . . .
C21 C 0.1495(6) 0.6573(6) 0.69233(17) 0.059(2) Uani 1 1 d . . . . .
C21C C 0.5185(8) 0.9825(7) 0.7050(2) 0.080(3) Uani 1 1 d . . . . .
C21B C 0.5020(7) 0.6370(7) 0.7186(2) 0.081(3) Uani 1 1 d . . . . .
C22B C 0.5712(10) 0.6126(9) 0.7259(3) 0.110(4) Uani 1 1 d . . . . .
H22B H 0.562115 0.555514 0.719770 0.132 Uiso 1 1 calc R U . . .
C22C C 0.5520(9) 1.0704(7) 0.7074(3) 0.125(6) Uani 1 1 d . . . . .
H22C H 0.612360 1.108349 0.703278 0.150 Uiso 1 1 calc R U . . .
C22 C 0.0555(7) 0.5957(7) 0.68748(19) 0.070(2) Uani 1 1 d . . . . .
H22 H 0.013170 0.606438 0.675634 0.084 Uiso 1 1 calc R U . . .
C23C C 0.4961(15) 1.1047(9) 0.7160(4) 0.176(9) Uani 1 1 d . . . . .
H23C H 0.517118 1.166546 0.716865 0.211 Uiso 1 1 calc R U . . .
C23 C 0.0252(7) 0.5177(7) 0.7005(2) 0.073(2) Uani 1 1 d . . . . .
H23 H -0.038721 0.475681 0.697622 0.087 Uiso 1 1 calc R U . . .
C23B C 0.6519(10) 0.6734(12) 0.7420(3) 0.124(5) Uani 1 1 d . . . . .
H23B H 0.700544 0.659317 0.746113 0.149 Uiso 1 1 calc R U . . .
C24B C 0.6636(8) 0.7531(9) 0.7522(3) 0.098(4) Uani 1 1 d . . . . .
H24B H 0.716991 0.793166 0.764724 0.117 Uiso 1 1 calc R U . . .
C24 C 0.0870(7) 0.5008(6) 0.71745(19) 0.067(2) Uani 1 1 d . . . . .
H24 H 0.067179 0.447819 0.726185 0.080 Uiso 1 1 calc R U . . .
C24C C 0.4112(9) 1.0495(7) 0.7230(3) 0.101(4) Uani 1 1 d . . . . .
H24C H 0.372146 1.071946 0.728619 0.122 Uiso 1 1 calc R U . . .
C25C C 0.3830(8) 0.9584(6) 0.7219(2) 0.076(3) Uani 1 1 d . . . . .
C25B C 0.5947(7) 0.7734(7) 0.7436(2) 0.075(3) Uani 1 1 d . . . . .
C25 C 0.1793(6) 0.5656(5) 0.72097(16) 0.0548(19) Uani 1 1 d . . . . .
C26 C 0.2547(6) 0.5652(5) 0.73961(16) 0.0507(18) Uani 1 1 d . . . . .
C26C C 0.3023(7) 0.8944(6) 0.73267(19) 0.065(2) Uani 1 1 d . . . . .
C26B C 0.5974(7) 0.8572(6) 0.75512(19) 0.068(2) Uani 1 1 d . . . . .
C27 C 0.3795(6) 0.6155(5) 0.76974(17) 0.056(2) Uani 1 1 d . . . . .
C27C C 0.2171(6) 0.7819(6) 0.75360(17) 0.062(2) Uani 1 1 d . . . . .
C27B C 0.5420(7) 0.9361(6) 0.7733(2) 0.075(3) Uani 1 1 d . . . . .
C28B C 0.4865(7) 0.9673(6) 0.78372(18) 0.068(2) Uani 1 1 d . . . . .
H28B H 0.421311 0.931214 0.781769 0.082 Uiso 1 1 calc R U . . .
C28C C 0.1835(6) 0.7068(6) 0.76807(16) 0.0559(19) Uani 1 1 d . . . . .
H28C H 0.218725 0.677532 0.772577 0.067 Uiso 1 1 calc R U . . .
C28 C 0.4578(6) 0.6676(6) 0.78870(17) 0.057(2) Uani 1 1 d . . . . .
H28 H 0.483778 0.730133 0.790681 0.069 Uiso 1 1 calc R U . . .
C29 C 0.4973(6) 0.6267(6) 0.80470(17) 0.061(2) Uani 1 1 d . . . . .
C29B C 0.5283(8) 1.0521(6) 0.7969(2) 0.075(3) Uani 1 1 d . . . . .
C29C C 0.0984(6) 0.6785(6) 0.77522(18) 0.065(2) Uani 1 1 d . . . . .
C30 C 0.4560(8) 0.5335(7) 0.8017(2) 0.079(3) Uani 1 1 d . . . . .
H30 H 0.485611 0.506518 0.812277 0.095 Uiso 1 1 calc R U . . .
C30B C 0.6274(12) 1.1065(8) 0.7992(3) 0.119(5) Uani 1 1 d . . . . .
H30B H 0.656443 1.164995 0.808279 0.142 Uiso 1 1 calc R U . . .
C30C C 0.0459(7) 0.7231(8) 0.7687(2) 0.086(3) Uani 1 1 d . . . . .
H30C H -0.014115 0.700313 0.774051 0.104 Uiso 1 1 calc R U . . .
C31C C 0.0781(8) 0.7953(8) 0.7554(3) 0.089(3) Uani 1 1 d . . . . .
H31C H 0.042294 0.824147 0.751172 0.107 Uiso 1 1 calc R U . . .
C31 C 0.3740(8) 0.4791(7) 0.7840(2) 0.077(3) Uani 1 1 d . . . . .
H31 H 0.346173 0.416464 0.782897 0.092 Uiso 1 1 calc R U . . .
C31B C 0.6791(9) 1.0736(7) 0.7881(3) 0.116(5) Uani 1 1 d . . . . .
H31B H 0.744154 1.109518 0.789255 0.139 Uiso 1 1 calc R U . . .
C32B C 0.6377(7) 0.9895(7) 0.7756(3) 0.089(3) Uani 1 1 d . . . . .
C32C C 0.1696(7) 0.8282(7) 0.7477(2) 0.071(3) Uani 1 1 d . . . . .
C32 C 0.3345(6) 0.5220(5) 0.76767(18) 0.059(2) Uani 1 1 d . . . . .
C33B C 0.4724(10) 1.0905(6) 0.8087(2) 0.103(4) Uani 1 1 d . . . . .
H33B H 0.494042 1.152456 0.811118 0.124 Uiso 1 1 calc R U . . .
C33C C 0.0523(7) 0.5910(7) 0.7897(2) 0.085(3) Uani 1 1 d . . . . .
H33A H 0.009307 0.594851 0.801927 0.102 Uiso 1 1 calc R U . . .
H33C H 0.015657 0.540481 0.775166 0.102 Uiso 1 1 calc R U . . .
C33 C 0.5846(7) 0.6774(7) 0.8250(2) 0.073(3) Uani 1 1 d . . . . .
H33D H 0.637554 0.682706 0.815783 0.088 Uiso 1 1 calc R U . . .
H33E H 0.581173 0.643541 0.841292 0.088 Uiso 1 1 calc R U . . .
C34B C 0.3824(8) 1.0268(6) 0.8162(2) 0.078(3) Uani 1 1 d . . . . .
C34C C 0.1229(6) 0.5742(6) 0.80725(19) 0.067(2) Uani 1 1 d . . . . .
C34 C 0.6030(6) 0.7721(6) 0.83579(18) 0.064(2) Uani 1 1 d . . . . .
C35 C 0.5394(6) 0.7805(6) 0.84990(18) 0.059(2) Uani 1 1 d . . . . .
H35 H 0.483497 0.729802 0.852268 0.070 Uiso 1 1 calc R U . . .
C35C C 0.1885(6) 0.6379(5) 0.82846(19) 0.062(2) Uani 1 1 d . . . . .
H35C H 0.191423 0.694123 0.831322 0.075 Uiso 1 1 calc R U . . .
C35B C 0.3790(7) 0.9668(6) 0.83524(18) 0.068(2) Uani 1 1 d . . . . .
H35B H 0.433462 0.965449 0.842855 0.082 Uiso 1 1 calc R U . . .
C36B C 0.2933(7) 0.9092(5) 0.84262(18) 0.062(2) Uani 1 1 d . . . . .
C36 C 0.5574(6) 0.8640(5) 0.86069(17) 0.059(2) Uani 1 1 d . . . . .
C36C C 0.2488(6) 0.6191(5) 0.84517(18) 0.061(2) Uani 1 1 d . . . . .
C37B C 0.1772(6) 0.8078(6) 0.86106(19) 0.063(2) Uani 1 1 d . . . . .
C37C C 0.3496(7) 0.6171(5) 0.87644(19) 0.067(2) Uani 1 1 d . . . . .
C37 C 0.5586(6) 0.9794(5) 0.88109(16) 0.058(2) Uani 1 1 d . . . . .
C38 C 0.6379(6) 0.9374(6) 0.85563(19) 0.069(2) Uani 1 1 d . . . . .
C38C C 0.2462(7) 0.5374(5) 0.84003(19) 0.066(2) Uani 1 1 d . . . . .
C38B C 0.2139(8) 0.9080(7) 0.8312(2) 0.075(3) Uani 1 1 d . . . . .
C39 C 0.7025(8) 0.9313(8) 0.8405(2) 0.088(3) Uani 1 1 d . . . . .
H39 H 0.757034 0.981469 0.836914 0.106 Uiso 1 1 calc R U . . .
C39C C 0.1845(8) 0.4720(6) 0.8183(2) 0.084(3) Uani 1 1 d . . . . .
H39C H 0.184743 0.417503 0.814515 0.100 Uiso 1 1 calc R U . . .
C39B C 0.2165(10) 0.9670(8) 0.8121(3) 0.097(4) Uani 1 1 d . . . . .
H39B H 0.161354 0.967317 0.804646 0.116 Uiso 1 1 calc R U . . .
C40 C 0.6799(7) 0.8456(8) 0.8310(2) 0.087(3) Uani 1 1 d . . . . .
H40 H 0.721173 0.837556 0.820424 0.104 Uiso 1 1 calc R U . . .
C40C C 0.1237(7) 0.4932(6) 0.8029(2) 0.077(3) Uani 1 1 d . . . . .
H40C H 0.079700 0.450381 0.788507 0.092 Uiso 1 1 calc R U . . .
C40B C 0.2982(10) 1.0235(8) 0.8045(2) 0.093(4) Uani 1 1 d . . . . .
H40B H 0.299747 1.062254 0.790916 0.112 Uiso 1 1 calc R U . . .
C41B C 0.1288(6) 0.7353(6) 0.8770(2) 0.069(2) Uani 1 1 d . . . . .
C41 C 0.5306(6) 1.0321(5) 0.89867(18) 0.062(2) Uani 1 1 d . . . . .
C41C C 0.4231(8) 0.6448(6) 0.9011(2) 0.078(3) Uani 1 1 d . . . . .
C42C C 0.4515(10) 0.5906(8) 0.9151(3) 0.101(4) Uani 1 1 d . . . . .
H42C H 0.426283 0.529977 0.908371 0.121 Uiso 1 1 calc R U . . .
C42B C 0.0320(7) 0.6774(8) 0.8721(3) 0.091(3) Uani 1 1 d . . . . .
H42B H -0.006421 0.682628 0.857049 0.109 Uiso 1 1 calc R U . . .
C42 C 0.5786(7) 1.1167(6) 0.9096(2) 0.075(3) Uani 1 1 d . . . . .
H42 H 0.637832 1.151394 0.904200 0.089 Uiso 1 1 calc R U . . .
C43 C 0.5500(8) 1.1553(6) 0.9273(2) 0.077(3) Uani 1 1 d . . . . .
H43 H 0.590319 1.213778 0.935763 0.093 Uiso 1 1 calc R U . . .
C43B C -0.0036(8) 0.6134(9) 0.8899(3) 0.115(5) Uani 1 1 d . . . . .
H43B H -0.067837 0.572662 0.887153 0.138 Uiso 1 1 calc R U . . .
C43C C 0.5166(9) 0.6265(8) 0.9388(3) 0.103(4) Uani 1 1 d . . . . .
H43C H 0.536140 0.590451 0.948703 0.123 Uiso 1 1 calc R U . . .
C44C C 0.5526(10) 0.7132(8) 0.9478(3) 0.104(4) Uani 1 1 d . . . . .
H44C H 0.597955 0.739132 0.963970 0.125 Uiso 1 1 calc R U . . .
C44 C 0.4613(8) 1.1104(6) 0.9334(2) 0.075(3) Uani 1 1 d . . . . .
H44 H 0.436841 1.137446 0.945125 0.090 Uiso 1 1 calc R U . . .
C44B C 0.0551(8) 0.6076(7) 0.9124(3) 0.090(3) Uani 1 1 d . . . . .
H44B H 0.030899 0.563779 0.924957 0.108 Uiso 1 1 calc R U . . .
C45 C 0.4068(7) 1.0197(6) 0.92096(18) 0.065(2) Uani 1 1 d . . . . .
C45B C 0.1453(7) 0.6655(7) 0.9155(2) 0.079(3) Uani 1 1 d . . . . .
C45C C 0.5220(7) 0.7633(6) 0.9331(2) 0.071(2) Uani 1 1 d . . . . .
C46 C 0.3145(7) 0.9572(5) 0.92751(18) 0.062(2) Uani 1 1 d . . . . .
C46B C 0.2224(7) 0.6738(5) 0.9376(2) 0.067(2) Uani 1 1 d . . . . .
C46C C 0.5446(8) 0.8566(6) 0.9434(2) 0.074(3) Uani 1 1 d . . . . .
C47C C 0.6390(7) 0.9988(6) 0.9704(2) 0.082(3) Uani 1 1 d . . . . .
H47A H 0.601167 1.019418 0.958917 0.099 Uiso 1 1 calc R U . . .
H47B H 0.704320 1.045692 0.972470 0.099 Uiso 1 1 calc R U . . .
C47B C 0.2863(10) 0.6665(8) 0.9845(2) 0.107(4) Uani 1 1 d . . . . .
H47C H 0.323479 0.644734 0.975142 0.129 Uiso 1 1 calc R U . . .
H47D H 0.262283 0.630461 1.000061 0.129 Uiso 1 1 calc R U . . .
C47 C 0.1556(11) 0.9085(10) 0.9360(3) 0.125(5) Uani 1 1 d . . . . .
H47 H 0.104193 0.871407 0.922294 0.151 Uiso 1 1 calc R U . . .
C48 C 0.1542(12) 0.9039(12) 0.9651(4) 0.189(10) Uani 1 1 d . . . . .
H48A H 0.205828 0.895332 0.973187 0.283 Uiso 1 1 calc R U . . .
H48B H 0.095720 0.854190 0.968336 0.283 Uiso 1 1 calc R U . . .
H48C H 0.160194 0.959053 0.973913 0.283 Uiso 1 1 calc R U . . .
C48B C 0.3484(9) 0.7650(7) 0.9963(2) 0.101(4) Uani 1 1 d . . . . .
H48D H 0.366633 0.801406 0.980769 0.152 Uiso 1 1 calc R U . . .
H48E H 0.403743 0.771463 1.007977 0.152 Uiso 1 1 calc R U . . .
H48F H 0.313890 0.784107 1.007725 0.152 Uiso 1 1 calc R U . . .
C48C C 0.6083(9) 0.9837(7) 0.9988(2) 0.097(4) Uani 1 1 d . . . . .
H48G H 0.543386 0.937865 0.996740 0.145 Uiso 1 1 calc R U . . .
H48H H 0.614706 1.038804 1.007860 0.145 Uiso 1 1 calc R U . . .
H48I H 0.646590 0.964689 1.010312 0.145 Uiso 1 1 calc R U . . .
C49 C 0.2486(10) 1.0577(9) 0.9201(3) 0.114(4) Uani 1 1 d . . . . .
H49A H 0.313413 1.105277 0.921454 0.137 Uiso 1 1 calc R U . . .
H49B H 0.216532 1.077229 0.932705 0.137 Uiso 1 1 calc R U . . .
C49C C 0.7125(9) 0.9082(9) 0.9534(3) 0.110(4) Uani 1 1 d . . . . .
H49C H 0.694507 0.847017 0.945899 0.132 Uiso 1 1 calc R U . . .
H49D H 0.748484 0.920305 0.972285 0.132 Uiso 1 1 calc R U . . .
C49B C 0.1332(15) 0.6534(14) 0.9768(5) 0.189(8) Uiso 1 1 d . . . . .
H49E H 0.098592 0.675532 0.964585 0.227 Uiso 1 1 calc R U . . .
H49F H 0.156062 0.690412 0.995094 0.227 Uiso 1 1 calc R U . . .
C50B C 0.065(2) 0.5485(19) 0.9813(6) 0.274(14) Uiso 1 1 d . . . . .
H50A H 0.041156 0.513019 0.962994 0.411 Uiso 1 1 calc R U . . .
H50B H 0.013999 0.543920 0.990784 0.411 Uiso 1 1 calc R U . . .
H50C H 0.101233 0.526666 0.992764 0.411 Uiso 1 1 calc R U . . .
C50C C 0.7734(12) 0.9741(12) 0.9338(4) 0.160(7) Uani 1 1 d . . . . .
H50D H 0.735126 0.968531 0.916124 0.241 Uiso 1 1 calc R U . . .
H50E H 0.822787 0.960713 0.929909 0.241 Uiso 1 1 calc R U . . .
H50F H 0.800748 1.034642 0.942935 0.241 Uiso 1 1 calc R U . . .
C50 C 0.2006(13) 1.0410(11) 0.8897(4) 0.156(7) Uani 1 1 d . . . . .
H50G H 0.182467 0.980534 0.881960 0.234 Uiso 1 1 calc R U . . .
H50H H 0.243250 1.083070 0.878289 0.234 Uiso 1 1 calc R U . . .
H50I H 0.145456 1.048568 0.889400 0.234 Uiso 1 1 calc R U . . .
C51 C 0.4905(11) 0.5287(10) 0.4576(3) 0.129(6) Uani 1 1 d . . . . .
H51A H 0.424958 0.484756 0.455984 0.194 Uiso 1 1 calc R U . . .
H51B H 0.528413 0.499071 0.459897 0.194 Uiso 1 1 calc R U . . .
H51C H 0.502011 0.559252 0.440660 0.194 Uiso 1 1 calc R U . . .
C51B C 0.4549(8) 0.9295(8) 0.4569(2) 0.091(3) Uani 1 1 d . . . . .
H51D H 0.492605 0.900432 0.454275 0.136 Uiso 1 1 calc R U . . .
H51E H 0.494935 0.993592 0.460277 0.136 Uiso 1 1 calc R U . . .
H51F H 0.410192 0.915447 0.439963 0.136 Uiso 1 1 calc R U . . .
C51C C 0.0455(9) 0.5159(9) 0.4566(3) 0.114(4) Uani 1 1 d . . . . .
H51G H 0.067241 0.579006 0.455320 0.171 Uiso 1 1 calc R U . . .
H51H H -0.019777 0.487082 0.459317 0.171 Uiso 1 1 calc R U . . .
H51I H 0.052225 0.488917 0.439227 0.171 Uiso 1 1 calc R U . . .
C52C C 0.2176(9) 0.3449(6) 0.5628(3) 0.110(4) Uani 1 1 d . . . . .
H52A H 0.161890 0.334532 0.570899 0.164 Uiso 1 1 calc R U . . .
H52B H 0.246979 0.314085 0.572541 0.164 Uiso 1 1 calc R U . . .
H52C H 0.200629 0.322471 0.542824 0.164 Uiso 1 1 calc R U . . .
C52 C 0.7389(7) 0.9031(9) 0.5506(4) 0.137(6) Uani 1 1 d . . . . .
H52D H 0.773402 0.965815 0.557827 0.205 Uiso 1 1 calc R U . . .
H52E H 0.736112 0.896967 0.530182 0.205 Uiso 1 1 calc R U . . .
H52F H 0.770025 0.871738 0.559001 0.205 Uiso 1 1 calc R U . . .
C52B C 0.1455(8) 0.8429(7) 0.5525(2) 0.088(3) Uani 1 1 d . . . . .
H52G H 0.101782 0.820811 0.535117 0.132 Uiso 1 1 calc R U . . .
H52H H 0.195245 0.902247 0.550904 0.132 Uiso 1 1 calc R U . . .
H52I H 0.113109 0.845280 0.568223 0.132 Uiso 1 1 calc R U . . .
C53B C 0.3987(10) 0.4280(8) 0.7010(3) 0.117(5) Uani 1 1 d . . . . .
H53A H 0.434629 0.416979 0.687896 0.176 Uiso 1 1 calc R U . . .
H53B H 0.341646 0.373114 0.701909 0.176 Uiso 1 1 calc R U . . .
H53C H 0.435305 0.448665 0.719702 0.176 Uiso 1 1 calc R U . . .
C53C C 0.7103(9) 1.0656(8) 0.6835(4) 0.145(7) Uani 1 1 d . . . . .
H53D H 0.773176 1.073211 0.686865 0.218 Uiso 1 1 calc R U . . .
H53E H 0.700840 1.098553 0.698754 0.218 Uiso 1 1 calc R U . . .
H53F H 0.701863 1.087842 0.665650 0.218 Uiso 1 1 calc R U . . .
C53 C 0.0573(8) 0.7665(7) 0.6649(3) 0.093(3) Uani 1 1 d . . . . .
H53G H 0.015596 0.724641 0.648922 0.139 Uiso 1 1 calc R U . . .
H53H H 0.057640 0.823268 0.663793 0.139 Uiso 1 1 calc R U . . .
H53I H 0.036114 0.743084 0.682413 0.139 Uiso 1 1 calc R U . . .
C54B C 0.7705(7) 0.9657(10) 0.7621(4) 0.134(6) Uani 1 1 d . . . . .
H54A H 0.775513 0.934435 0.745367 0.201 Uiso 1 1 calc R U . . .
H54B H 0.799080 0.952922 0.778823 0.201 Uiso 1 1 calc R U . . .
H54C H 0.802350 1.029465 0.760660 0.201 Uiso 1 1 calc R U . . .
C54 C 0.1960(7) 0.3999(5) 0.7390(2) 0.076(3) Uani 1 1 d . . . . .
H54D H 0.141233 0.378300 0.748614 0.114 Uiso 1 1 calc R U . . .
H54E H 0.228052 0.365382 0.743034 0.114 Uiso 1 1 calc R U . . .
H54F H 0.176948 0.393406 0.718690 0.114 Uiso 1 1 calc R U . . .
C54C C 0.1929(10) 0.9605(8) 0.7225(3) 0.104(4) Uani 1 1 d . . . . .
H54G H 0.217054 1.014537 0.735419 0.156 Uiso 1 1 calc R U . . .
H54H H 0.125168 0.931439 0.719568 0.156 Uiso 1 1 calc R U . . .
H54I H 0.215889 0.975641 0.704489 0.156 Uiso 1 1 calc R U . . .
C55 C 0.7046(8) 1.1019(6) 0.8674(3) 0.108(4) Uani 1 1 d . . . . .
H55A H 0.745603 1.126854 0.885238 0.162 Uiso 1 1 calc R U . . .
H55B H 0.672854 1.136570 0.863105 0.162 Uiso 1 1 calc R U . . .
H55C H 0.741146 1.103657 0.852392 0.162 Uiso 1 1 calc R U . . .
C55C C 0.3382(11) 0.4641(7) 0.8604(3) 0.111(4) Uani 1 1 d . . . . .
H55D H 0.404440 0.489206 0.866988 0.167 Uiso 1 1 calc R U . . .
H55E H 0.323864 0.433334 0.841524 0.167 Uiso 1 1 calc R U . . .
H55F H 0.302779 0.422233 0.873193 0.167 Uiso 1 1 calc R U . . .
C55B C 0.0423(8) 0.8290(10) 0.8375(3) 0.121(5) Uani 1 1 d . . . . .
H55G H 0.040368 0.880013 0.829962 0.181 Uiso 1 1 calc R U . . .
H55H H 0.017380 0.820090 0.855419 0.181 Uiso 1 1 calc R U . . .
H55I H 0.004929 0.776125 0.824225 0.181 Uiso 1 1 calc R U . . .
O1S O 0.2676(9) 0.3806(7) 0.9182(2) 0.154(4) Uani 1 1 d . . . . .
C2S C 0.1936(16) 0.3888(13) 0.9320(4) 0.166(6) Uani 1 1 d . . . . .
H2S H 0.138794 0.329434 0.932141 0.199 Uiso 1 1 calc R U . . .
C3S C 0.229(2) 0.4315(13) 0.9592(5) 0.228(11) Uani 1 1 d . . . . .
H3SA H 0.262827 0.496247 0.960795 0.342 Uiso 1 1 d R U . . .
H3SB H 0.268657 0.409927 0.968965 0.342 Uiso 1 1 d R U . . .
H3SC H 0.172627 0.411827 0.967695 0.342 Uiso 1 1 d R U . . .
C4S C 0.1656(15) 0.4508(12) 0.9144(5) 0.193(8) Uani 1 1 d . . . . .
H4SA H 0.218370 0.493518 0.906061 0.290 Uiso 1 1 d R U . . .
H4SB H 0.144340 0.482628 0.926581 0.290 Uiso 1 1 d R U . . .
H4SC H 0.115280 0.412938 0.899471 0.290 Uiso 1 1 d R U . . .
S8 S 0.8507(6) 0.7273(6) 0.5905(2) 0.140(3) Uiso 0.5 1 d D . P . .
F22T F 0.7536(18) 0.6018(18) 0.5399(6) 0.218(10) Uiso 0.5 1 d D . P . .
F23T F 0.864(2) 0.614(2) 0.5652(6) 0.232(11) Uiso 0.5 1 d D . P . .
F24T F 0.8619(18) 0.7225(18) 0.5407(6) 0.213(10) Uiso 0.5 1 d D . P . .
O23T O 0.840(3) 0.679(3) 0.6119(9) 0.251(15) Uiso 0.5 1 d . . P . .
O24T O 0.9482(15) 0.7943(15) 0.5969(5) 0.148(7) Uiso 0.5 1 d . . P . .
O26T O 0.7919(15) 0.7694(14) 0.5846(5) 0.144(7) Uiso 0.5 1 d . . P . .
C8T C 0.823(3) 0.6612(19) 0.5575(5) 0.31(4) Uiso 0.5 1 d D . P . .
C7T C 0.715(2) 0.5136(15) 0.7859(6) 0.36(5) Uiso 0.5 1 d D . P . .
F19T F 0.706(2) 0.5125(19) 0.7579(6) 0.231(11) Uiso 0.5 1 d D . P . .
F20T F 0.7198(19) 0.4449(18) 0.7957(6) 0.219(10) Uiso 0.5 1 d D . P . .
F21T F 0.792(3) 0.520(3) 0.7772(9) 0.316(18) Uiso 0.5 1 d D . P . .
S7 S 0.7959(5) 0.6050(5) 0.80715(17) 0.116(2) Uiso 0.5 1 d D . P . .
O19T O 0.8757(9) 0.6084(10) 0.8207(3) 0.097(4) Uiso 0.5 1 d D . P . .
O20T O 0.782(2) 0.584(2) 0.8343(4) 0.252(15) Uiso 0.5 1 d D . P . .
O21T O 0.8215(17) 0.6785(13) 0.7950(5) 0.177(9) Uiso 0.5 1 d D . P . .
S5 S 0.9025(4) 0.2560(4) 0.74759(13) 0.1593(17) Uiso 1 1 d D . . . .
F13T F 0.7682(12) 0.2769(12) 0.7592(4) 0.269(7) Uiso 1 1 d . . . . .
F14T F 0.8095(13) 0.2881(13) 0.7166(5) 0.286(8) Uiso 1 1 d . . . . .
F15T F 0.8639(10) 0.3861(10) 0.7504(3) 0.236(6) Uiso 1 1 d . . . . .
O13T O 0.8448(9) 0.1649(9) 0.7419(3) 0.172(4) Uiso 1 1 d . . . . .
O14T O 0.976(2) 0.3124(19) 0.7659(6) 0.341(13) Uiso 1 1 d . . . . .
O15T O 0.953(2) 0.294(2) 0.7236(7) 0.379(15) Uiso 1 1 d . . . . .
C5T C 0.8448(9) 0.2987(9) 0.7407(3) 0.106(4) Uiso 1 1 d D . . . .
C1TA C 0.4866(14) 0.3286(16) 0.7838(6) 0.125(6) Uiso 0.271(7) 1 d D . P A 1
F1TA F 0.451(2) 0.319(2) 0.8078(6) 0.145(2) Uiso 0.271(7) 1 d D . P A 1
F2TA F 0.524(2) 0.4069(16) 0.7740(8) 0.145(2) Uiso 0.271(7) 1 d D . P A 1
F3TA F 0.5377(19) 0.289(2) 0.7808(7) 0.145(2) Uiso 0.271(7) 1 d D . P A 1
S1A S 0.3805(8) 0.2597(8) 0.7603(3) 0.0962(12) Uiso 0.271(7) 1 d D . P A 1
O1TA O 0.3178(17) 0.2916(19) 0.7566(6) 0.1060(19) Uiso 0.271(7) 1 d D . P A 1
O2TA O 0.4278(18) 0.2773(19) 0.7347(5) 0.1060(19) Uiso 0.271(7) 1 d D . P A 1
O3TA O 0.3549(19) 0.1690(11) 0.7615(7) 0.1060(19) Uiso 0.271(7) 1 d D . P A 1
C1TB C 0.4753(11) 0.3116(11) 0.7647(4) 0.125(6) Uiso 0.729(7) 1 d D . P A 2
F1TB F 0.4551(9) 0.3190(9) 0.7912(3) 0.145(2) Uiso 0.729(7) 1 d D . P A 2
F2TB F 0.5161(8) 0.3936(8) 0.7573(3) 0.145(2) Uiso 0.729(7) 1 d D . P A 2
F3TB F 0.5320(9) 0.2781(9) 0.7659(3) 0.145(2) Uiso 0.729(7) 1 d D . P A 2
S1B S 0.3616(3) 0.2428(3) 0.74539(13) 0.0962(12) Uiso 0.729(7) 1 d D . P A 2
O1TB O 0.3117(8) 0.2892(8) 0.7444(3) 0.1060(19) Uiso 0.729(7) 1 d D . P A 2
O2TB O 0.3829(8) 0.2350(8) 0.7171(3) 0.1060(19) Uiso 0.729(7) 1 d D . P A 2
O3TB O 0.3210(8) 0.1584(7) 0.7560(3) 0.1060(19) Uiso 0.729(7) 1 d D . P A 2
C2T C 0.8906(15) 0.2608(14) 0.9446(4) 0.091(5) Uiso 0.491(8) 1 d D . P B 1
F4T F 0.8319(17) 0.1837(15) 0.9475(6) 0.204(4) Uiso 0.491(8) 1 d D . P B 1
F5T F 0.9506(18) 0.2585(18) 0.9278(5) 0.204(4) Uiso 0.491(8) 1 d D . P B 1
F6T F 0.9559(17) 0.3046(17) 0.9680(5) 0.204(4) Uiso 0.491(8) 1 d D . P B 1
S2 S 0.8479(6) 0.3296(5) 0.93404(17) 0.1035(14) Uiso 0.491(8) 1 d D . P B 1
O4T O 0.7944(16) 0.2826(16) 0.9067(4) 0.153(3) Uiso 0.491(8) 1 d D . P B 1
O5T O 0.7850(16) 0.3145(16) 0.9534(5) 0.153(3) Uiso 0.491(8) 1 d D . P B 1
O6T O 0.9253(14) 0.4104(13) 0.9305(5) 0.153(3) Uiso 0.491(8) 1 d D . P B 1
C1A C 0.8760(13) 0.2924(13) 0.9389(4) 0.091(5) Uiso 0.509(8) 1 d D . P B 2
F3 F 0.9526(16) 0.3354(16) 0.9566(5) 0.204(4) Uiso 0.509(8) 1 d D . P B 2
F4 F 0.9060(18) 0.2712(17) 0.9164(5) 0.204(4) Uiso 0.509(8) 1 d D . P B 2
F5 F 0.8139(16) 0.2155(15) 0.9466(6) 0.204(4) Uiso 0.509(8) 1 d D . P B 2
S9 S 0.8181(6) 0.3502(5) 0.92815(16) 0.1035(14) Uiso 0.509(8) 1 d D . P B 2
O7 O 0.7786(15) 0.3582(15) 0.9526(4) 0.153(3) Uiso 0.509(8) 1 d D . P B 2
O8 O 0.8920(13) 0.4355(11) 0.9243(5) 0.153(3) Uiso 0.509(8) 1 d D . P B 2
O9 O 0.7556(14) 0.2982(14) 0.9040(4) 0.153(3) Uiso 0.509(8) 1 d D . P B 2
S3 S 0.3656(4) 0.2746(3) 0.97315(10) 0.161(2) Uani 1 1 d . . . . .
F7T F 0.4831(11) 0.4322(11) 0.9628(3) 0.244(6) Uiso 1 1 d . . . . .
F8T F 0.5393(9) 0.3837(8) 0.9947(3) 0.190(4) Uiso 1 1 d . . . . .
F9T F 0.5210(11) 0.3315(10) 0.9525(3) 0.236(6) Uiso 1 1 d . . . . .
O7T O 0.3151(14) 0.2663(9) 0.9470(3) 0.232(9) Uani 1 1 d . . . . .
O8T O 0.3762(10) 0.2000(7) 0.9806(2) 0.161(5) Uani 1 1 d . . . . .
O9T O 0.3455(13) 0.3184(11) 0.9955(2) 0.219(8) Uani 1 1 d . . . . .
C3T C 0.4750(18) 0.3558(18) 0.9727(6) 0.190(8) Uiso 1 1 d . . . . .
C6T C 0.2178(12) 0.1151(16) 0.5356(5) 0.38(3) Uiso 1 1 d D . . . .
F16T F 0.1832(17) 0.0320(17) 0.5231(5) 0.374(12) Uiso 1 1 d D . . . .
F17T F 0.1716(16) 0.1126(16) 0.5568(5) 0.358(11) Uiso 1 1 d D . . . .
F18T F 0.2192(9) 0.1684(9) 0.5166(3) 0.207(5) Uiso 1 1 d D . . . .
S6 S 0.3330(3) 0.1410(3) 0.54505(10) 0.1370(13) Uiso 1 1 d D . . . .
O16T O 0.3265(9) 0.0728(9) 0.5638(3) 0.183(5) Uiso 1 1 d D . . . .
O17T O 0.3794(12) 0.2302(11) 0.5627(4) 0.257(8) Uiso 1 1 d D . . . .
O18T O 0.3754(7) 0.1367(7) 0.5213(2) 0.136(3) Uiso 1 1 d D . . . .
C4T C -0.0605(14) 0.1525(12) 0.5350(5) 0.257(13) Uiso 1 1 d D . . . .
S4 S -0.0930(3) 0.2320(4) 0.54522(13) 0.1577(18) Uani 1 1 d D . . . .
F10T F -0.1359(9) 0.0859(9) 0.5191(3) 0.207(5) Uiso 1 1 d D . . . .
F11T F -0.0376(12) 0.1199(12) 0.5566(4) 0.280(7) Uiso 1 1 d D . . . .
F12T F 0.0123(9) 0.1876(9) 0.5211(3) 0.209(5) Uiso 1 1 d D . . . .
O10T O -0.1689(11) 0.1853(14) 0.5611(4) 0.281(11) Uani 1 1 d D . . . .
O11T O -0.1142(10) 0.2616(8) 0.5192(3) 0.180(6) Uani 1 1 d D . . . .
O12T O -0.0159(6) 0.2966(7) 0.5642(2) 0.153(4) Uani 1 1 d D . . . .

loop_
_atom_site_aniso_label
_atom_site_aniso_U_11
_atom_site_aniso_U_22
_atom_site_aniso_U_33
_atom_site_aniso_U_23
_atom_site_aniso_U_13
_atom_site_aniso_U_12
Eu1 0.0678(3) 0.0415(2) 0.0447(3) 0.00777(18) 0.0136(2) 0.0293(2)
Eu2 0.0595(3) 0.0394(2) 0.0476(3) 0.00007(19) 0.0042(2) 0.0194(2)
Zn1 0.0498(6) 0.0464(5) 0.0519(6) 0.0071(4) 0.0131(4) 0.0201(4)
O1 0.069(4) 0.056(3) 0.056(3) 0.000(3) 0.014(3) 0.019(3)
O1C 0.065(4) 0.054(3) 0.055(3) -0.003(3) -0.004(3) 0.022(3)
O1B 0.071(4) 0.046(3) 0.072(4) 0.007(3) 0.018(3) 0.017(3)
N1C 0.049(4) 0.062(4) 0.078(5) -0.015(4) 0.005(3) 0.028(3)
N1 0.067(5) 0.076(5) 0.083(5) 0.042(4) 0.035(4) 0.042(4)
N1B 0.051(4) 0.055(4) 0.054(4) 0.010(3) 0.008(3) 0.025(3)
N2 0.061(4) 0.057(4) 0.079(5) 0.028(4) 0.014(4) 0.027(4)
N2C 0.069(4) 0.048(4) 0.051(4) 0.007(3) 0.016(3) 0.036(3)
N2B 0.045(3) 0.033(3) 0.051(3) 0.005(2) 0.012(3) 0.012(3)
N3C 0.090(6) 0.046(4) 0.094(6) 0.013(4) 0.035(5) 0.035(4)
N3 0.069(6) 0.067(6) 0.160(11) 0.018(6) -0.014(6) 0.021(5)
N3B 0.052(4) 0.062(4) 0.062(4) 0.007(3) 0.008(3) 0.028(3)
N4 0.093(5) 0.051(4) 0.040(3) 0.001(3) 0.003(3) 0.046(4)
N4C 0.088(5) 0.048(4) 0.070(5) 0.021(3) 0.025(4) 0.032(4)
N4B 0.083(5) 0.053(4) 0.066(4) 0.022(3) 0.025(4) 0.044(4)
N5C 0.064(5) 0.084(6) 0.071(5) 0.005(4) 0.006(4) 0.015(4)
N5B 0.110(6) 0.072(5) 0.082(6) 0.015(4) 0.023(5) 0.065(5)
N5 0.119(7) 0.084(5) 0.051(4) -0.006(4) -0.005(4) 0.073(5)
N6B 0.083(5) 0.084(5) 0.059(4) 0.022(4) 0.030(4) 0.056(5)
N6C 0.097(5) 0.060(4) 0.044(4) 0.000(3) 0.009(4) 0.047(4)
N6 0.065(4) 0.045(3) 0.046(3) 0.000(3) 0.019(3) 0.031(3)
N7B 0.077(5) 0.041(4) 0.076(5) 0.012(3) 0.030(4) 0.019(3)
N7 0.061(4) 0.049(4) 0.045(3) 0.001(3) 0.008(3) 0.025(3)
N7C 0.092(5) 0.051(4) 0.039(3) -0.002(3) 0.012(3) 0.037(4)
N8B 0.062(5) 0.090(6) 0.100(7) 0.017(5) 0.020(5) 0.020(5)
N8C 0.093(6) 0.063(5) 0.074(5) -0.004(4) 0.008(4) 0.043(4)
N8 0.091(5) 0.043(3) 0.053(4) 0.005(3) 0.010(4) 0.038(4)
N9 0.054(4) 0.043(3) 0.057(4) 0.000(3) -0.003(3) 0.020(3)
N9C 0.073(4) 0.035(3) 0.063(4) 0.012(3) 0.014(3) 0.021(3)
N9B 0.073(5) 0.052(4) 0.062(4) -0.009(3) -0.001(3) 0.035(4)
N10B 0.088(6) 0.093(6) 0.086(6) -0.011(5) -0.005(5) 0.056(5)
N10 0.065(5) 0.053(4) 0.064(5) 0.005(3) 0.014(4) 0.009(4)
N10C 0.113(6) 0.042(4) 0.078(5) 0.007(4) 0.023(5) 0.037(4)
N11C 0.095(5) 0.052(4) 0.053(4) -0.004(3) 0.003(4) 0.038(4)
N11 0.088(5) 0.047(4) 0.047(4) -0.001(3) -0.006(3) 0.034(4)
N11B 0.077(5) 0.060(4) 0.060(5) 0.000(4) 0.014(4) 0.026(4)
N12B 0.100(7) 0.096(7) 0.091(7) 0.015(5) 0.033(6) 0.034(6)
N12C 0.066(5) 0.072(5) 0.083(6) -0.002(4) -0.007(4) 0.034(4)
N12 0.093(6) 0.076(6) 0.112(7) -0.017(5) 0.012(5) 0.051(5)
C1 0.100(7) 0.077(6) 0.064(6) 0.011(5) 0.039(5) 0.052(6)
C1B 0.058(5) 0.069(5) 0.048(4) 0.013(4) 0.010(4) 0.025(4)
C1C 0.079(6) 0.074(6) 0.067(6) -0.020(5) -0.011(5) 0.041(5)
C2C 0.106(9) 0.111(9) 0.087(8) -0.051(7) -0.036(7) 0.067(8)
C2B 0.067(5) 0.075(6) 0.066(6) 0.025(5) 0.013(4) 0.037(5)
C2 0.104(9) 0.127(10) 0.141(11) 0.071(9) 0.084(9) 0.085(8)
C3C 0.104(9) 0.061(7) 0.133(12) -0.013(7) -0.012(8) 0.022(6)
C3B 0.082(7) 0.089(7) 0.117(9) 0.057(7) 0.016(6) 0.046(6)
C3 0.121(11) 0.101(9) 0.218(17) 0.087(10) 0.121(12) 0.088(9)
C4 0.076(7) 0.117(10) 0.186(14) 0.100(10) 0.077(8) 0.065(7)
C4B 0.060(5) 0.054(5) 0.104(8) 0.022(5) 0.015(5) 0.028(4)
C5 0.088(8) 0.078(7) 0.149(11) 0.070(7) 0.066(7) 0.058(6)
C5B 0.070(5) 0.056(5) 0.051(5) 0.008(4) -0.002(4) 0.035(4)
C5C 0.077(6) 0.051(5) 0.077(6) -0.009(4) 0.008(5) 0.025(5)
C6B 0.057(5) 0.057(5) 0.055(5) 0.003(4) 0.006(4) 0.032(4)
C6 0.062(6) 0.063(6) 0.102(8) 0.043(5) 0.012(5) 0.031(5)
C6C 0.056(5) 0.041(4) 0.082(6) 0.003(4) 0.030(4) 0.014(4)
C7C 0.062(5) 0.070(5) 0.049(4) 0.016(4) 0.026(4) 0.042(4)
C7B 0.051(4) 0.040(4) 0.054(4) -0.002(3) 0.011(3) 0.013(3)
C7 0.083(7) 0.053(5) 0.067(6) 0.014(4) 0.001(5) 0.022(5)
C8B 0.045(4) 0.048(4) 0.048(4) -0.002(3) 0.010(3) 0.015(3)
C8 0.099(7) 0.043(4) 0.043(5) 0.015(4) -0.008(4) 0.010(5)
C8C 0.079(6) 0.085(6) 0.054(5) 0.017(4) 0.025(4) 0.052(5)
C9C 0.096(7) 0.104(7) 0.058(5) 0.018(5) 0.027(5) 0.085(6)
C9 0.126(9) 0.031(4) 0.061(6) 0.007(4) -0.017(6) 0.013(5)
C9B 0.049(5) 0.056(5) 0.060(5) -0.002(4) 0.010(4) 0.011(4)
C10B 0.055(5) 0.066(5) 0.063(5) -0.005(4) 0.014(4) 0.018(4)
C10 0.096(9) 0.038(5) 0.103(9) 0.001(5) -0.043(7) 0.001(6)
C10C 0.121(9) 0.114(9) 0.079(7) 0.047(7) 0.043(7) 0.095(8)
C11 0.097(10) 0.086(9) 0.162(15) 0.036(9) -0.043(10) 0.016(8)
C11C 0.132(10) 0.097(8) 0.072(7) 0.026(6) 0.032(7) 0.080(8)
C11B 0.065(5) 0.082(6) 0.067(6) -0.001(5) 0.015(4) 0.041(5)
C12B 0.047(4) 0.043(4) 0.062(5) 0.001(3) 0.011(4) 0.015(3)
C12C 0.079(6) 0.044(4) 0.086(7) 0.020(4) 0.037(5) 0.034(5)
C12 0.052(6) 0.040(5) 0.124(10) 0.021(5) -0.016(6) -0.013(5)
C13 0.178(12) 0.038(5) 0.058(6) 0.007(4) 0.007(7) 0.018(6)
C13B 0.065(5) 0.056(5) 0.061(5) 0.002(4) 0.019(4) 0.013(4)
C13C 0.086(7) 0.125(9) 0.068(6) 0.016(6) 0.015(5) 0.083(7)
C14C 0.060(5) 0.098(7) 0.056(5) 0.021(5) 0.015(4) 0.047(5)
C14 0.151(10) 0.050(5) 0.046(5) 0.005(4) -0.007(6) 0.049(6)
C14B 0.069(5) 0.040(4) 0.059(5) 0.005(3) 0.032(4) 0.014(4)
C15B 0.074(5) 0.042(4) 0.049(4) 0.005(3) 0.020(4) 0.026(4)
C15C 0.076(6) 0.075(6) 0.048(5) 0.017(4) 0.025(4) 0.040(5)
C15 0.129(8) 0.042(4) 0.035(4) 0.001(3) 0.002(5) 0.031(5)
C16 0.120(8) 0.035(4) 0.053(5) -0.003(4) -0.013(5) 0.046(5)
C16C 0.057(5) 0.091(7) 0.056(5) 0.011(5) 0.013(4) 0.040(5)
C16B 0.089(6) 0.042(4) 0.070(6) 0.012(4) 0.042(5) 0.035(4)
C17C 0.076(6) 0.063(5) 0.042(4) 0.011(4) 0.009(4) 0.020(5)
C17B 0.064(5) 0.061(5) 0.067(6) 0.010(4) 0.021(4) 0.028(4)
C17 0.080(6) 0.064(5) 0.038(4) -0.002(4) -0.001(4) 0.041(5)
C18B 0.101(7) 0.040(4) 0.086(7) 0.022(4) 0.038(6) 0.034(5)
C18C 0.045(5) 0.074(6) 0.089(7) -0.001(5) 0.009(5) 0.008(5)
C18 0.136(9) 0.050(5) 0.056(5) -0.001(4) -0.001(6) 0.053(6)
C19C 0.057(6) 0.108(9) 0.134(11) -0.007(8) 0.033(7) 0.021(6)
C19B 0.122(9) 0.045(5) 0.099(8) 0.014(5) 0.039(7) 0.051(6)
C19 0.143(11) 0.080(7) 0.076(7) 0.013(6) -0.017(7) 0.074(8)
C20B 0.083(7) 0.037(4) 0.091(7) 0.002(4) 0.038(6) 0.010(4)
C20C 0.070(7) 0.144(12) 0.121(10) 0.021(9) 0.034(7) 0.061(8)
C20 0.170(13) 0.060(6) 0.076(7) 0.008(5) -0.002(8) 0.071(8)
C21 0.083(6) 0.064(5) 0.049(4) -0.008(4) 0.002(4) 0.055(5)
C21C 0.117(8) 0.078(7) 0.058(6) 0.020(5) 0.025(6) 0.053(6)
C21B 0.089(7) 0.093(7) 0.087(7) 0.018(6) 0.043(6) 0.058(6)
C22B 0.136(11) 0.123(10) 0.121(10) 0.003(8) -0.004(9) 0.107(9)
C22C 0.120(10) 0.044(6) 0.202(16) 0.020(7) 0.086(10) 0.019(6)
C22 0.077(6) 0.092(7) 0.057(5) 0.012(5) 0.010(4) 0.052(6)
C23C 0.30(2) 0.074(8) 0.218(19) 0.081(10) 0.171(18) 0.116(12)
C23 0.071(6) 0.081(6) 0.059(5) -0.006(5) 0.008(4) 0.033(5)
C23B 0.099(9) 0.195(16) 0.118(11) 0.004(11) 0.005(8) 0.105(11)
C24B 0.095(8) 0.135(10) 0.094(8) 0.014(8) 0.010(6) 0.079(8)
C24 0.085(7) 0.057(5) 0.066(6) 0.010(4) 0.017(5) 0.040(5)
C24C 0.157(11) 0.062(6) 0.120(10) 0.031(6) 0.064(9) 0.071(7)
C25C 0.121(8) 0.060(5) 0.067(6) 0.014(4) 0.019(6) 0.058(6)
C25B 0.066(6) 0.095(7) 0.073(6) 0.022(5) 0.024(5) 0.042(6)
C25 0.080(6) 0.047(4) 0.044(4) -0.003(3) 0.009(4) 0.036(4)
C26 0.076(5) 0.043(4) 0.045(4) 0.009(3) 0.021(4) 0.035(4)
C26C 0.090(6) 0.065(5) 0.061(5) -0.006(4) 0.002(5) 0.057(5)
C26B 0.077(6) 0.070(6) 0.054(5) 0.020(4) 0.013(4) 0.030(5)
C27 0.080(6) 0.049(4) 0.057(5) 0.008(4) 0.016(4) 0.043(4)
C27C 0.072(5) 0.073(6) 0.041(4) -0.011(4) 0.005(4) 0.038(5)
C27B 0.099(8) 0.053(5) 0.059(5) 0.013(4) 0.010(5) 0.025(5)
C28B 0.086(6) 0.062(5) 0.051(5) 0.007(4) 0.001(4) 0.033(5)
C28C 0.060(5) 0.068(5) 0.041(4) -0.006(4) 0.005(3) 0.033(4)
C28 0.073(5) 0.062(5) 0.050(5) 0.005(4) 0.017(4) 0.040(4)
C29 0.085(6) 0.072(5) 0.052(5) 0.005(4) 0.018(4) 0.057(5)
C29B 0.106(8) 0.040(4) 0.065(6) 0.007(4) 0.007(5) 0.023(5)
C29C 0.064(5) 0.074(6) 0.049(5) -0.005(4) 0.008(4) 0.026(5)
C30 0.110(8) 0.086(7) 0.071(6) 0.008(5) 0.006(6) 0.073(6)
C30B 0.172(15) 0.059(7) 0.091(9) 0.010(6) 0.023(9) 0.027(9)
C30C 0.066(6) 0.097(8) 0.090(8) -0.021(6) 0.006(5) 0.037(6)
C31C 0.080(7) 0.092(8) 0.106(9) 0.000(7) 0.007(6) 0.051(6)
C31 0.112(8) 0.070(6) 0.070(6) 0.007(5) 0.009(6) 0.062(6)
C31B 0.091(9) 0.056(7) 0.111(10) 0.014(6) 0.013(7) -0.037(6)
C32B 0.072(7) 0.055(6) 0.107(9) 0.022(6) 0.013(6) 0.002(6)
C32C 0.083(6) 0.080(6) 0.067(6) -0.014(5) 0.002(5) 0.056(6)
C32 0.087(6) 0.056(5) 0.055(5) 0.011(4) 0.017(4) 0.051(5)
C33B 0.184(12) 0.041(5) 0.079(7) 0.019(5) 0.015(8) 0.050(7)
C33C 0.060(6) 0.106(8) 0.064(6) -0.020(6) 0.009(5) 0.022(6)
C33 0.089(7) 0.092(7) 0.069(6) 0.016(5) 0.018(5) 0.066(6)
C34B 0.133(9) 0.052(5) 0.060(5) 0.003(4) 0.006(6) 0.056(6)
C34C 0.060(5) 0.059(5) 0.058(5) -0.003(4) 0.022(4) 0.006(4)
C34 0.067(6) 0.078(6) 0.057(5) 0.003(4) 0.004(4) 0.044(5)
C35 0.052(5) 0.061(5) 0.062(5) 0.000(4) 0.001(4) 0.029(4)
C35C 0.058(5) 0.048(4) 0.068(6) 0.001(4) 0.017(4) 0.014(4)
C35B 0.088(7) 0.055(5) 0.054(5) -0.009(4) -0.006(5) 0.033(5)
C36B 0.090(6) 0.046(4) 0.053(5) -0.007(4) -0.013(4) 0.040(5)
C36 0.075(6) 0.051(5) 0.051(5) 0.001(4) -0.002(4) 0.032(4)
C36C 0.082(6) 0.031(4) 0.057(5) 0.008(3) 0.021(4) 0.014(4)
C37B 0.067(6) 0.064(5) 0.064(5) -0.012(4) -0.007(4) 0.042(5)
C37C 0.096(7) 0.031(4) 0.057(5) -0.004(3) 0.012(5) 0.016(4)
C37 0.056(5) 0.043(4) 0.046(4) -0.008(3) -0.004(3) 0.003(4)
C38 0.063(5) 0.069(6) 0.058(5) 0.002(4) 0.002(4) 0.019(5)
C38C 0.085(6) 0.045(4) 0.057(5) 0.009(4) 0.010(4) 0.022(4)
C38B 0.093(7) 0.074(6) 0.070(6) 0.001(5) -0.006(5) 0.053(6)
C39 0.086(7) 0.084(7) 0.084(7) 0.005(6) 0.025(6) 0.030(6)
C39C 0.125(9) 0.042(5) 0.073(7) -0.002(4) 0.020(6) 0.031(5)
C39B 0.115(9) 0.086(8) 0.090(8) 0.011(6) -0.014(7) 0.054(7)
C40 0.064(6) 0.120(9) 0.082(7) 0.005(6) 0.021(5) 0.047(7)
C40C 0.088(7) 0.044(5) 0.061(6) -0.020(4) 0.009(5) 0.004(5)
C40B 0.149(11) 0.091(8) 0.067(7) 0.019(6) 0.001(7) 0.082(8)
C41B 0.063(6) 0.072(6) 0.068(6) -0.011(5) 0.003(4) 0.030(5)
C41 0.072(6) 0.049(5) 0.052(5) 0.000(4) 0.000(4) 0.019(4)
C41C 0.111(8) 0.049(5) 0.079(7) 0.016(5) 0.016(6) 0.041(5)
C42C 0.153(11) 0.078(7) 0.101(9) 0.007(6) 0.007(8) 0.081(8)
C42B 0.053(6) 0.097(8) 0.103(9) -0.011(7) 0.011(5) 0.022(6)
C42 0.076(6) 0.061(6) 0.069(6) -0.002(5) -0.001(5) 0.021(5)
C43 0.097(7) 0.043(5) 0.072(6) -0.004(4) 0.017(5) 0.016(5)
C43B 0.062(7) 0.103(10) 0.134(12) -0.013(9) 0.010(7) 0.005(7)
C43C 0.135(10) 0.097(9) 0.090(8) 0.000(7) -0.015(8) 0.074(8)
C44C 0.143(11) 0.093(8) 0.086(8) -0.008(6) -0.021(7) 0.074(8)
C44 0.119(8) 0.046(5) 0.065(6) -0.002(4) 0.001(5) 0.047(5)
C44B 0.079(7) 0.071(7) 0.098(9) -0.002(6) 0.023(6) 0.017(6)
C45 0.086(6) 0.062(5) 0.055(5) -0.005(4) -0.007(4) 0.047(5)
C45B 0.077(7) 0.072(6) 0.076(7) -0.001(5) 0.022(5) 0.024(6)
C45C 0.085(6) 0.058(5) 0.079(6) 0.008(5) 0.012(5) 0.042(5)
C46 0.086(6) 0.044(4) 0.060(5) -0.005(4) 0.011(4) 0.036(4)
C46B 0.077(6) 0.037(4) 0.065(6) 0.012(4) 0.020(5) 0.006(4)
C46C 0.090(7) 0.066(6) 0.058(5) 0.001(4) 0.001(5) 0.035(6)
C47C 0.082(7) 0.051(5) 0.084(7) -0.011(5) -0.011(5) 0.013(5)
C47B 0.143(11) 0.092(8) 0.064(7) 0.023(6) 0.009(7) 0.038(8)
C47 0.127(12) 0.116(11) 0.113(12) -0.023(9) 0.011(9) 0.046(9)
C48 0.153(15) 0.157(15) 0.139(15) -0.059(13) 0.037(12) -0.020(12)
C48B 0.130(10) 0.091(8) 0.062(6) -0.007(6) 0.007(6) 0.038(7)
C48C 0.137(10) 0.081(7) 0.080(7) -0.015(6) -0.016(7) 0.066(7)
C49 0.136(11) 0.111(9) 0.125(11) -0.021(8) -0.009(9) 0.091(9)
C49C 0.102(9) 0.099(9) 0.128(11) -0.006(8) -0.021(8) 0.054(8)
C50C 0.154(15) 0.144(15) 0.186(19) 0.015(14) 0.045(14) 0.070(12)
C50 0.197(17) 0.130(12) 0.160(16) -0.010(11) -0.051(13) 0.111(13)
C51 0.212(15) 0.166(13) 0.104(9) 0.050(9) 0.093(10) 0.150(13)
C51B 0.090(7) 0.106(8) 0.088(8) 0.050(7) 0.025(6) 0.051(6)
C51C 0.114(10) 0.128(11) 0.102(9) -0.026(8) -0.025(8) 0.071(9)
C52C 0.120(9) 0.040(5) 0.152(12) 0.024(6) 0.042(8) 0.018(6)
C52 0.046(6) 0.100(9) 0.26(2) 0.047(11) 0.018(8) 0.029(6)
C52B 0.097(7) 0.099(8) 0.094(8) 0.028(6) 0.023(6) 0.065(6)
C53B 0.143(11) 0.079(7) 0.174(14) 0.049(8) 0.052(10) 0.080(8)
C53C 0.099(10) 0.085(9) 0.192(17) -0.018(10) 0.057(10) -0.009(8)
C53 0.127(9) 0.089(7) 0.100(8) 0.002(6) 0.002(7) 0.086(7)
C54B 0.056(7) 0.148(13) 0.174(15) 0.028(11) 0.009(8) 0.031(8)
C54 0.103(7) 0.046(5) 0.083(7) 0.005(4) 0.007(5) 0.040(5)
C54C 0.149(11) 0.103(8) 0.112(9) 0.025(7) 0.016(8) 0.101(8)
C55 0.105(8) 0.052(6) 0.103(9) -0.001(6) 0.036(7) -0.017(6)
C55C 0.198(14) 0.074(7) 0.091(8) 0.019(6) 0.029(9) 0.087(8)
C55B 0.093(8) 0.137(11) 0.148(13) 0.000(9) -0.027(8) 0.077(8)
O1S 0.220(12) 0.132(8) 0.134(9) 0.027(7) 0.023(8) 0.104(8)
C2S 0.22(2) 0.134(14) 0.157(14) 0.024(10) 0.048(13) 0.093(14)
C3S 0.36(3) 0.137(16) 0.172(15) -0.016(13) 0.063(17) 0.102(19)
C4S 0.221(19) 0.138(14) 0.27(2) 0.107(15) 0.127(17) 0.104(14)
S3 0.273(6) 0.126(3) 0.121(3) -0.008(3) -0.027(4) 0.138(4)
O7T 0.44(2) 0.168(11) 0.111(9) -0.044(8) -0.092(12) 0.195(15)
O8T 0.282(14) 0.156(9) 0.126(8) 0.032(7) 0.034(9) 0.167(10)
O9T 0.37(2) 0.309(17) 0.113(8) -0.040(10) -0.026(11) 0.295(17)
S4 0.123(3) 0.144(4) 0.158(4) -0.003(3) 0.026(3) 0.025(3)
O10T 0.173(13) 0.33(2) 0.237(18) 0.018(17) 0.095(13) 0.023(14)
O11T 0.216(13) 0.135(9) 0.141(10) 0.035(8) -0.021(9) 0.051(9)
O12T 0.101(7) 0.145(9) 0.163(10) -0.025(8) 0.002(7) 0.025(6)

_geom_special_details            
;
 All esds (except the esd in the dihedral angle between two l.s. planes)
 are estimated using the full covariance matrix.  The cell esds are taken
 into account individually in the estimation of esds in distances, angles
 and torsion angles; correlations between esds in cell parameters are only
 used when they are defined by crystal symmetry.  An approximate (isotropic)
 treatment of cell esds is used for estimating esds involving l.s. planes.
;
loop_
_geom_bond_atom_site_label_1
_geom_bond_atom_site_label_2
_geom_bond_distance
_geom_bond_site_symmetry_2
_geom_bond_publ_flag
Eu1 N4 2.616(7) . ?
Eu1 N4C 2.606(7) . ?
Eu1 N4B 2.573(7) . ?
Eu1 N6B 2.601(7) . ?
Eu1 N6C 2.611(7) . ?
Eu1 N6 2.615(7) . ?
Eu1 N7B 2.587(8) . ?
Eu1 N7 2.581(6) . ?
Eu1 N7C 2.538(6) . ?
Eu2 O1 2.428(6) . ?
Eu2 O1C 2.388(6) . ?
Eu2 O1B 2.350(6) . ?
Eu2 N9 2.585(7) . ?
Eu2 N9C 2.589(6) . ?
Eu2 N9B 2.559(7) . ?
Eu2 N11C 2.582(7) . ?
Eu2 N11 2.624(6) . ?
Eu2 N11B 2.580(8) . ?
Eu2 C46 3.241(8) . ?
Eu2 C46B 3.183(8) . ?
Eu2 C46C 3.224(11) . ?
Zn1 N1C 2.211(7) . ?
Zn1 N1 2.197(7) . ?
Zn1 N1B 2.173(6) . ?
Zn1 N2 2.087(8) . ?
Zn1 N2C 2.112(6) . ?
Zn1 N2B 2.117(6) . ?
O1 C46 1.261(10) . ?
O1C C46C 1.257(12) . ?
O1B C46B 1.199(11) . ?
N1C C1C 1.321(11) . ?
N1C C5C 1.322(12) . ?
N1 C1 1.366(11) . ?
N1 C5 1.332(14) . ?
N1B C1B 1.342(10) . ?
N1B C5B 1.358(10) . ?
N2 C6 1.315(12) . ?
N2 C7 1.366(12) . ?
N2C C6C 1.335(10) . ?
N2C C7C 1.406(10) . ?
N2B C6B 1.328(10) . ?
N2B C7B 1.377(9) . ?
N3C C6C 1.378(12) . ?
N3C C12C 1.363(13) . ?
N3C C52C 1.422(12) . ?
N3 C6 1.353(13) . ?
N3 C12 1.366(16) . ?
N3 C52 1.498(15) . ?
N3B C6B 1.347(10) . ?
N3B C12B 1.364(10) . ?
N3B C52B 1.489(11) . ?
N4 C16 1.397(10) . ?
N4 C17 1.310(11) . ?
N4C C16C 1.358(11) . ?
N4C C17C 1.337(11) . ?
N4B C16B 1.396(12) . ?
N4B C17B 1.303(11) . ?
N5C C17C 1.338(12) . ?
N5C C18C 1.347(13) . ?
N5C C53C 1.473(14) . ?
N5B C17B 1.378(11) . ?
N5B C18B 1.365(13) . ?
N5B C53B 1.470(12) . ?
N5 C17 1.367(11) . ?
N5 C18 1.382(14) . ?
N5 C53 1.498(14) . ?
N6B C21B 1.336(12) . ?
N6B C25B 1.311(12) . ?
N6C C21C 1.357(13) . ?
N6C C25C 1.327(11) . ?
N6 C21 1.340(10) . ?
N6 C25 1.382(10) . ?
N7B C26B 1.342(12) . ?
N7B C27B 1.426(11) . ?
N7 C26 1.342(10) . ?
N7 C27 1.380(10) . ?
N7C C26C 1.312(10) . ?
N7C C27C 1.422(11) . ?
N8B C26B 1.327(12) . ?
N8B C32B 1.393(15) . ?
N8B C54B 1.509(14) . ?
N8C C26C 1.365(11) . ?
N8C C32C 1.379(13) . ?
N8C C54C 1.468(12) . ?
N8 C26 1.359(9) . ?
N8 C32 1.342(11) . ?
N8 C54 1.468(11) . ?
N9 C36 1.409(11) . ?
N9 C37 1.328(10) . ?
N9C C36C 1.383(11) . ?
N9C C37C 1.296(11) . ?
N9B C36B 1.411(11) . ?
N9B C37B 1.351(11) . ?
N10B C37B 1.389(12) . ?
N10B C38B 1.364(14) . ?
N10B C55B 1.508(14) . ?
N10 C37 1.345(11) . ?
N10 C38 1.410(12) . ?
N10 C55 1.452(11) . ?
N10C C37C 1.384(10) . ?
N10C C38C 1.381(12) . ?
N10C C55C 1.508(12) . ?
N11C C41C 1.324(11) . ?
N11C C45C 1.347(12) . ?
N11 C41 1.373(11) . ?
N11 C45 1.323(11) . ?
N11B C41B 1.329(12) . ?
N11B C45B 1.355(12) . ?
N12B C46B 1.345(12) . ?
N12B C47B 1.477(16) . ?
N12B C49B 1.42(2) . ?
N12C C46C 1.346(12) . ?
N12C C47C 1.491(12) . ?
N12C C49C 1.453(14) . ?
N12 C46 1.331(12) . ?
N12 C47 1.516(18) . ?
N12 C49 1.439(15) . ?
C1 H1 0.9500 . ?
C1 C2 1.396(13) . ?
C1B H1B 0.9500 . ?
C1B C2B 1.408(12) . ?
C1C H1C 0.9500 . ?
C1C C2C 1.378(15) . ?
C2C C3C 1.374(18) . ?
C2C C51C 1.532(16) . ?
C2B C3B 1.356(14) . ?
C2B C51B 1.480(13) . ?
C2 C3 1.39(2) . ?
C2 C51 1.509(19) . ?
C3C H3C 0.9500 . ?
C3C C4C 1.390(17) . ?
C3B H3B 0.9500 . ?
C3B C4B 1.375(14) . ?
C3 H3 0.9500 . ?
C3 C4 1.38(2) . ?
C4C H4C 0.9500 . ?
C4C C5C 1.385(14) . ?
C4 H4 0.9500 . ?
C4 C5 1.455(14) . ?
C4B H4B 0.9500 . ?
C4B C5B 1.374(11) . ?
C5 C6 1.468(16) . ?
C5B C6B 1.471(11) . ?
C5C C6C 1.479(14) . ?
C7C C8C 1.401(12) . ?
C7C C12C 1.404(11) . ?
C7B C8B 1.377(11) . ?
C7B C12B 1.404(11) . ?
C7 C8 1.380(14) . ?
C7 C12 1.401(14) . ?
C8B H8B 0.9500 . ?
C8B C9B 1.356(10) . ?
C8 H8 0.9500 . ?
C8 C9 1.420(12) . ?
C8C H8C 0.9500 . ?
C8C C9C 1.398(12) . ?
C9C C10C 1.432(15) . ?
C9C C13C 1.499(14) . ?
C9 C10 1.420(17) . ?
C9 C13 1.456(18) . ?
C9B C10B 1.418(13) . ?
C9B C13B 1.528(12) . ?
C10B H10B 0.9500 . ?
C10B C11B 1.345(13) . ?
C10 H10 0.9500 . ?
C10 C11 1.41(2) . ?
C10C H10C 0.9500 . ?
C10C C11C 1.315(16) . ?
C11 H11 0.9500 . ?
C11 C12 1.368(18) . ?
C11C H11C 0.9500 . ?
C11C C12C 1.409(14) . ?
C11B H11B 0.9500 . ?
C11B C12B 1.394(11) . ?
C13 H13A 0.9900 . ?
C13 H13B 0.9900 . ?
C13 C14 1.554(17) . ?
C13B H13C 0.9900 . ?
C13B H13D 0.9900 . ?
C13B C14B 1.552(13) . ?
C13C H13E 0.9900 . ?
C13C H13F 0.9900 . ?
C13C C14C 1.546(14) . ?
C14C C15C 1.365(11) . ?
C14C C20C 1.361(16) . ?
C14 C15 1.399(12) . ?
C14 C20 1.389(17) . ?
C14B C15B 1.356(11) . ?
C14B C20B 1.391(12) . ?
C15B H15B 0.9500 . ?
C15B C16B 1.366(13) . ?
C15C H15C 0.9500 . ?
C15C C16C 1.395(13) . ?
C15 H15 0.9500 . ?
C15 C16 1.348(14) . ?
C16 C18 1.414(14) . ?
C16C C18C 1.365(13) . ?
C16B C18B 1.450(11) . ?
C17C C21C 1.462(14) . ?
C17B C21B 1.442(14) . ?
C17 C21 1.458(12) . ?
C18B C19B 1.415(15) . ?
C18C C19C 1.369(15) . ?
C18 C19 1.408(13) . ?
C19C H19C 0.9500 . ?
C19C C20C 1.401(17) . ?
C19B H19B 0.9500 . ?
C19B C20B 1.373(15) . ?
C19 H19 0.9500 . ?
C19 C20 1.336(18) . ?
C20B H20B 0.9500 . ?
C20C H20C 0.9500 . ?
C20 H20 0.9500 . ?
C21 C22 1.397(13) . ?
C21C C22C 1.340(14) . ?
C21B C22B 1.415(14) . ?
C22B H22B 0.9500 . ?
C22B C23B 1.372(18) . ?
C22C H22C 0.9500 . ?
C22C C23C 1.396(19) . ?
C22 H22 0.9500 . ?
C22 C23 1.398(13) . ?
C23C H23C 0.9500 . ?
C23C C24C 1.37(2) . ?
C23 H23 0.9500 . ?
C23 C24 1.391(13) . ?
C23B H23B 0.9500 . ?
C23B C24B 1.354(18) . ?
C24B H24B 0.9500 . ?
C24B C25B 1.374(14) . ?
C24 H24 0.9500 . ?
C24 C25 1.392(12) . ?
C24C H24C 0.9500 . ?
C24C C25C 1.408(12) . ?
C25C C26C 1.443(14) . ?
C25B C26B 1.503(14) . ?
C25 C26 1.464(12) . ?
C27 C28 1.382(12) . ?
C27 C32 1.415(11) . ?
C27C C28C 1.400(12) . ?
C27C C32C 1.379(12) . ?
C27B C28B 1.386(14) . ?
C27B C32B 1.397(14) . ?
C28B H28B 0.9500 . ?
C28B C29B 1.375(12) . ?
C28C H28C 0.9500 . ?
C28C C29C 1.345(12) . ?
C28 H28 0.9500 . ?
C28 C29 1.379(11) . ?
C29 C30 1.413(13) . ?
C29 C33 1.501(13) . ?
C29B C30B 1.445(19) . ?
C29B C33B 1.505(16) . ?
C29C C30C 1.429(14) . ?
C29C C33C 1.572(15) . ?
C30 H30 0.9500 . ?
C30 C31 1.394(14) . ?
C30B H30B 0.9500 . ?
C30B C31B 1.363(19) . ?
C30C H30C 0.9500 . ?
C30C C31C 1.328(16) . ?
C31C H31C 0.9500 . ?
C31C C32C 1.443(15) . ?
C31 H31 0.9500 . ?
C31 C32 1.413(12) . ?
C31B H31B 0.9500 . ?
C31B C32B 1.355(16) . ?
C33B H33B 0.9500 . ?
C33B C34B 1.472(17) . ?
C33C H33A 0.9900 . ?
C33C H33C 0.9900 . ?
C33C C34C 1.517(15) . ?
C33 H33D 0.9900 . ?
C33 H33E 0.9900 . ?
C33 C34 1.565(13) . ?
C34B C35B 1.399(13) . ?
C34B C40B 1.424(16) . ?
C34C C35C 1.406(12) . ?
C34C C40C 1.409(14) . ?
C34 C35 1.369(12) . ?
C34 C40 1.359(14) . ?
C35 H35 0.9500 . ?
C35 C36 1.387(11) . ?
C35C H35C 0.9500 . ?
C35C C36C 1.384(13) . ?
C35B H35B 0.9500 . ?
C35B C36B 1.390(14) . ?
C36B C38B 1.364(13) . ?
C36 C38 1.395(12) . ?
C36C C38C 1.398(11) . ?
C37B C41B 1.439(14) . ?
C37C C41C 1.492(14) . ?
C37 C41 1.470(12) . ?
C38 C39 1.395(14) . ?
C38C C39C 1.416(13) . ?
C38B C39B 1.389(15) . ?
C39 H39 0.9500 . ?
C39 C40 1.382(16) . ?
C39C H39C 0.9500 . ?
C39C C40C 1.383(15) . ?
C39B H39B 0.9500 . ?
C39B C40B 1.345(17) . ?
C40 H40 0.9500 . ?
C40C H40C 0.9500 . ?
C40B H40B 0.9500 . ?
C41B C42B 1.420(14) . ?
C41 C42 1.338(12) . ?
C41C C42C 1.398(14) . ?
C42C H42C 0.9500 . ?
C42C C43C 1.381(16) . ?
C42B H42B 0.9500 . ?
C42B C43B 1.372(18) . ?
C42 H42 0.9500 . ?
C42 C43 1.309(13) . ?
C43 H43 0.9500 . ?
C43 C44 1.372(14) . ?
C43B H43B 0.9500 . ?
C43B C44B 1.421(18) . ?
C43C H43C 0.9500 . ?
C43C C44C 1.353(15) . ?
C44C H44C 0.9500 . ?
C44C C45C 1.378(14) . ?
C44 H44 0.9500 . ?
C44 C45 1.446(12) . ?
C44B H44B 0.9500 . ?
C44B C45B 1.336(15) . ?
C45 C46 1.475(13) . ?
C45B C46B 1.524(15) . ?
C45C C46C 1.514(13) . ?
C47C H47A 0.9900 . ?
C47C H47B 0.9900 . ?
C47C C48C 1.501(15) . ?
C47B H47C 0.9900 . ?
C47B H47D 0.9900 . ?
C47B C48B 1.553(15) . ?
C47 H47 0.9500 . ?
C47 C48 1.41(2) . ?
C48 H48A 0.9800 . ?
C48 H48B 0.9800 . ?
C48 H48C 0.9800 . ?
C48B H48D 0.9800 . ?
C48B H48E 0.9800 . ?
C48B H48F 0.9800 . ?
C48C H48G 0.9800 . ?
C48C H48H 0.9800 . ?
C48C H48I 0.9800 . ?
C49 H49A 0.9900 . ?
C49 H49B 0.9900 . ?
C49 C50 1.539(19) . ?
C49C H49C 0.9900 . ?
C49C H49D 0.9900 . ?
C49C C50C 1.56(2) . ?
C49B H49E 0.9900 . ?
C49B H49F 0.9900 . ?
C49B C50B 1.66(3) . ?
C50B H50A 0.9800 . ?
C50B H50B 0.9800 . ?
C50B H50C 0.9800 . ?
C50C H50D 0.9800 . ?
C50C H50E 0.9800 . ?
C50C H50F 0.9800 . ?
C50 H50G 0.9800 . ?
C50 H50H 0.9800 . ?
C50 H50I 0.9800 . ?
C51 H51A 0.9800 . ?
C51 H51B 0.9800 . ?
C51 H51C 0.9800 . ?
C51B H51D 0.9800 . ?
C51B H51E 0.9800 . ?
C51B H51F 0.9800 . ?
C51C H51G 0.9800 . ?
C51C H51H 0.9800 . ?
C51C H51I 0.9800 . ?
C52C H52A 0.9800 . ?
C52C H52B 0.9800 . ?
C52C H52C 0.9800 . ?
C52 H52D 0.9800 . ?
C52 H52E 0.9800 . ?
C52 H52F 0.9800 . ?
C52B H52G 0.9800 . ?
C52B H52H 0.9800 . ?
C52B H52I 0.9800 . ?
C53B H53A 0.9800 . ?
C53B H53B 0.9800 . ?
C53B H53C 0.9800 . ?
C53C H53D 0.9800 . ?
C53C H53E 0.9800 . ?
C53C H53F 0.9800 . ?
C53 H53G 0.9800 . ?
C53 H53H 0.9800 . ?
C53 H53I 0.9800 . ?
C54B H54A 0.9800 . ?
C54B H54B 0.9800 . ?
C54B H54C 0.9800 . ?
C54 H54D 0.9800 . ?
C54 H54E 0.9800 . ?
C54 H54F 0.9800 . ?
C54C H54G 0.9800 . ?
C54C H54H 0.9800 . ?
C54C H54I 0.9800 . ?
C55 H55A 0.9800 . ?
C55 H55B 0.9800 . ?
C55 H55C 0.9800 . ?
C55C H55D 0.9800 . ?
C55C H55E 0.9800 . ?
C55C H55F 0.9800 . ?
C55B H55G 0.9800 . ?
C55B H55H 0.9800 . ?
C55B H55I 0.9800 . ?
O1S C2S 1.51(2) . ?
C2S H2S 1.0000 . ?
C2S C3S 1.40(3) . ?
C2S C4S 1.60(2) . ?
C3S H3SA 0.9804 . ?
C3S H3SB 0.9802 . ?
C3S H3SC 0.9793 . ?
C4S H4SA 0.9801 . ?
C4S H4SB 0.9806 . ?
C4S H4SC 0.9800 . ?
S8 O23T 1.33(4) . ?
S8 O24T 1.46(2) . ?
S8 O26T 1.48(2) . ?
S8 C8T 1.796(19) . ?
F22T C8T 1.307(19) . ?
F23T C8T 1.32(2) . ?
F24T C8T 1.32(2) . ?
C7T F19T 1.343(19) . ?
C7T F20T 1.329(19) . ?
C7T F21T 1.34(2) . ?
C7T S7 1.706(17) . ?
F19T F21T 1.57(5) . ?
F20T F21T 1.67(5) . ?
F21T S7 1.98(4) . ?
S7 O19T 1.386(13) . ?
S7 O20T 1.385(18) . ?
S7 O21T 1.318(16) . ?
O19T O20T 1.62(3) . ?
S5 O13T 1.395(13) . ?
S5 O14T 1.34(3) . ?
S5 O15T 1.49(3) . ?
S5 C5T 1.477(12) . ?
F13T C5T 1.53(2) . ?
F14T C5T 1.21(2) . ?
F15T C5T 1.430(18) . ?
C1TA F1TA 1.332(16) . ?
C1TA F2TA 1.326(15) . ?
C1TA F3TA 1.320(15) . ?
C1TA S1A 1.812(15) . ?
S1A O1TA 1.385(13) . ?
S1A O2TA 1.495(14) . ?
S1A O3TA 1.421(13) . ?
C1TB F1TB 1.369(18) . ?
C1TB F2TB 1.335(16) . ?
C1TB F3TB 1.311(16) . ?
C1TB S1B 1.805(16) . ?
S1B O1TB 1.394(10) . ?
S1B O2TB 1.457(11) . ?
S1B O3TB 1.433(10) . ?
C2T F4T 1.25(2) . ?
C2T F5T 1.359(19) . ?
C2T F6T 1.38(2) . ?
C2T S2 1.713(17) . ?
S2 O4T 1.470(18) . ?
S2 O5T 1.412(17) . ?
S2 O6T 1.413(17) . ?
C1A F3 1.312(16) . ?
C1A F4 1.342(15) . ?
C1A F5 1.340(16) . ?
C1A S9 1.739(14) . ?
S9 O7 1.436(14) . ?
S9 O8 1.440(14) . ?
S9 O9 1.420(14) . ?
S3 O7T 1.400(12) . ?
S3 O8T 1.433(9) . ?
S3 O9T 1.440(11) . ?
S3 C3T 1.69(3) . ?
F7T C3T 1.37(3) . ?
F8T C3T 1.31(2) . ?
F9T C3T 1.45(2) . ?
C6T F16T 1.350(14) . ?
C6T F17T 1.327(13) . ?
C6T F18T 1.323(13) . ?
C6T S6 1.745(16) . ?
S6 O16T 1.487(12) . ?
S6 O17T 1.520(14) . ?
S6 O18T 1.418(10) . ?
C4T S4 1.761(15) . ?
C4T F10T 1.356(16) . ?
C4T F11T 1.308(17) . ?
C4T F12T 1.336(16) . ?
S4 O10T 1.454(12) . ?
S4 O11T 1.446(11) . ?
S4 O12T 1.427(9) . ?

loop_
_geom_angle_atom_site_label_1
_geom_angle_atom_site_label_2
_geom_angle_atom_site_label_3
_geom_angle
_geom_angle_site_symmetry_1
_geom_angle_site_symmetry_3
_geom_angle_publ_flag
N4C Eu1 N4 85.3(2) . . ?
N4C Eu1 N6C 62.0(2) . . ?
N4C Eu1 N6 140.0(2) . . ?
N4B Eu1 N4 86.2(2) . . ?
N4B Eu1 N4C 85.2(2) . . ?
N4B Eu1 N6B 62.4(3) . . ?
N4B Eu1 N6C 141.5(2) . . ?
N4B Eu1 N6 72.5(2) . . ?
N4B Eu1 N7B 125.0(2) . . ?
N4B Eu1 N7 76.4(2) . . ?
N6B Eu1 N4 140.6(2) . . ?
N6B Eu1 N4C 69.9(2) . . ?
N6B Eu1 N6C 117.6(3) . . ?
N6B Eu1 N6 122.8(2) . . ?
N6C Eu1 N4 72.2(2) . . ?
N6C Eu1 N6 119.6(2) . . ?
N6 Eu1 N4 61.1(2) . . ?
N7B Eu1 N4 144.0(2) . . ?
N7B Eu1 N4C 80.6(2) . . ?
N7B Eu1 N6B 62.8(2) . . ?
N7B Eu1 N6C 71.9(2) . . ?
N7B Eu1 N6 139.3(2) . . ?
N7 Eu1 N4 123.8(2) . . ?
N7 Eu1 N4C 143.6(2) . . ?
N7 Eu1 N6B 73.7(2) . . ?
N7 Eu1 N6C 142.1(2) . . ?
N7 Eu1 N6 62.7(2) . . ?
N7 Eu1 N7B 84.5(2) . . ?
N7C Eu1 N4 80.4(2) . . ?
N7C Eu1 N4C 124.9(2) . . ?
N7C Eu1 N4B 145.3(2) . . ?
N7C Eu1 N6B 138.9(2) . . ?
N7C Eu1 N6C 62.9(2) . . ?
N7C Eu1 N6 73.0(2) . . ?
N7C Eu1 N7B 81.0(2) . . ?
N7C Eu1 N7 84.7(2) . . ?
O1 Eu2 N9 124.66(19) . . ?
O1 Eu2 N9C 143.1(2) . . ?
O1 Eu2 N9B 83.7(2) . . ?
O1 Eu2 N11C 132.4(2) . . ?
O1 Eu2 N11 63.3(2) . . ?
O1 Eu2 N11B 67.3(2) . . ?
O1 Eu2 C46 19.8(2) . . ?
O1 Eu2 C46B 68.4(2) . . ?
O1 Eu2 C46C 95.0(2) . . ?
O1C Eu2 O1 75.9(2) . . ?
O1C Eu2 N9 78.4(2) . . ?
O1C Eu2 N9C 128.2(2) . . ?
O1C Eu2 N9B 143.2(2) . . ?
O1C Eu2 N11C 65.2(2) . . ?
O1C Eu2 N11 68.1(2) . . ?
O1C Eu2 N11B 131.2(2) . . ?
O1C Eu2 C46 78.9(2) . . ?
O1C Eu2 C46B 91.1(2) . . ?
O1C Eu2 C46C 19.5(2) . . ?
O1B Eu2 O1 80.1(2) . . ?
O1B Eu2 O1C 80.5(2) . . ?
O1B Eu2 N9 141.3(2) . . ?
O1B Eu2 N9C 77.9(2) . . ?
O1B Eu2 N9B 126.0(2) . . ?
O1B Eu2 N11C 67.7(2) . . ?
O1B Eu2 N11 136.0(2) . . ?
O1B Eu2 N11B 63.0(2) . . ?
O1B Eu2 C46 99.9(2) . . ?
O1B Eu2 C46B 18.1(2) . . ?
O1B Eu2 C46C 80.0(2) . . ?
N9 Eu2 N9C 90.3(2) . . ?
N9 Eu2 N11 61.7(2) . . ?
N9 Eu2 C46 107.3(2) . . ?
N9 Eu2 C46B 159.4(2) . . ?
N9 Eu2 C46C 69.5(2) . . ?
N9C Eu2 N11 146.0(2) . . ?
N9C Eu2 C46 151.1(2) . . ?
N9C Eu2 C46B 82.3(2) . . ?
N9C Eu2 C46C 109.7(2) . . ?
N9B Eu2 N9 89.0(2) . . ?
N9B Eu2 N9C 85.7(2) . . ?
N9B Eu2 N11C 143.6(2) . . ?
N9B Eu2 N11 75.5(2) . . ?
N9B Eu2 N11B 63.2(3) . . ?
N9B Eu2 C46 72.2(2) . . ?
N9B Eu2 C46B 109.5(3) . . ?
N9B Eu2 C46C 153.0(3) . . ?
N11C Eu2 N9 74.0(2) . . ?
N11C Eu2 N9C 63.0(2) . . ?
N11C Eu2 N11 120.2(2) . . ?
N11C Eu2 C46 143.3(2) . . ?
N11C Eu2 C46B 85.5(3) . . ?
N11C Eu2 C46C 46.8(2) . . ?
N11 Eu2 C46 45.7(2) . . ?
N11 Eu2 C46B 130.6(2) . . ?
N11 Eu2 C46C 79.8(2) . . ?
N11B Eu2 N9 149.6(2) . . ?
N11B Eu2 N9C 76.4(2) . . ?
N11B Eu2 N11C 120.9(3) . . ?
N11B Eu2 N11 117.5(2) . . ?
N11B Eu2 C46 77.0(2) . . ?
N11B Eu2 C46B 46.4(3) . . ?
N11B Eu2 C46C 140.7(3) . . ?
C46B Eu2 C46 87.7(2) . . ?
C46B Eu2 C46C 94.9(3) . . ?
C46C Eu2 C46 98.1(2) . . ?
N1 Zn1 N1C 93.9(3) . . ?
N1B Zn1 N1C 96.6(3) . . ?
N1B Zn1 N1 95.6(2) . . ?
N2 Zn1 N1C 169.9(3) . . ?
N2 Zn1 N1 77.2(3) . . ?
N2 Zn1 N1B 88.9(3) . . ?
N2 Zn1 N2C 99.3(3) . . ?
N2 Zn1 N2B 101.4(3) . . ?
N2C Zn1 N1C 75.8(3) . . ?
N2C Zn1 N1 89.9(2) . . ?
N2C Zn1 N1B 170.9(3) . . ?
N2C Zn1 N2B 98.7(2) . . ?
N2B Zn1 N1C 88.1(2) . . ?
N2B Zn1 N1 171.4(2) . . ?
N2B Zn1 N1B 75.8(2) . . ?
C46 O1 Eu2 119.5(5) . . ?
C46C O1C Eu2 121.3(6) . . ?
C46B O1B Eu2 124.3(6) . . ?
C1C N1C Zn1 124.4(7) . . ?
C1C N1C C5C 118.2(8) . . ?
C5C N1C Zn1 114.4(6) . . ?
C1 N1 Zn1 126.6(6) . . ?
C5 N1 Zn1 113.1(7) . . ?
C5 N1 C1 118.6(9) . . ?
C1B N1B Zn1 124.8(6) . . ?
C1B N1B C5B 117.7(7) . . ?
C5B N1B Zn1 115.7(5) . . ?
C6 N2 Zn1 114.1(7) . . ?
C6 N2 C7 105.7(8) . . ?
C7 N2 Zn1 138.4(7) . . ?
C6C N2C Zn1 115.6(6) . . ?
C6C N2C C7C 107.5(7) . . ?
C7C N2C Zn1 136.9(5) . . ?
C6B N2B Zn1 115.8(5) . . ?
C6B N2B C7B 106.2(6) . . ?
C7B N2B Zn1 137.2(5) . . ?
C6C N3C C52C 129.3(10) . . ?
C12C N3C C6C 107.5(7) . . ?
C12C N3C C52C 123.3(9) . . ?
C6 N3 C12 103.7(10) . . ?
C6 N3 C52 133.7(13) . . ?
C12 N3 C52 122.1(10) . . ?
C6B N3B C12B 107.8(7) . . ?
C6B N3B C52B 129.9(8) . . ?
C12B N3B C52B 122.3(7) . . ?
C16 N4 Eu1 128.6(6) . . ?
C17 N4 Eu1 115.1(5) . . ?
C17 N4 C16 107.7(8) . . ?
C16C N4C Eu1 136.0(6) . . ?
C17C N4C Eu1 117.4(6) . . ?
C17C N4C C16C 105.1(8) . . ?
C16B N4B Eu1 129.9(5) . . ?
C17B N4B Eu1 116.3(6) . . ?
C17B N4B C16B 107.5(7) . . ?
C17C N5C C18C 109.2(8) . . ?
C17C N5C C53C 126.4(10) . . ?
C18C N5C C53C 124.4(10) . . ?
C17B N5B C53B 130.0(10) . . ?
C18B N5B C17B 107.3(7) . . ?
C18B N5B C53B 122.4(10) . . ?
C17 N5 C18 107.2(9) . . ?
C17 N5 C53 127.3(9) . . ?
C18 N5 C53 125.4(9) . . ?
C21B N6B Eu1 119.3(7) . . ?
C25B N6B Eu1 119.9(6) . . ?
C25B N6B C21B 120.8(9) . . ?
C21C N6C Eu1 121.8(6) . . ?
C25C N6C Eu1 118.4(6) . . ?
C25C N6C C21C 119.6(8) . . ?
C21 N6 Eu1 121.3(5) . . ?
C21 N6 C25 118.1(7) . . ?
C25 N6 Eu1 120.6(5) . . ?
C26B N7B Eu1 113.5(6) . . ?
C26B N7B C27B 102.8(8) . . ?
C27B N7B Eu1 131.9(6) . . ?
C26 N7 Eu1 113.0(5) . . ?
C26 N7 C27 105.8(6) . . ?
C27 N7 Eu1 129.1(5) . . ?
C26C N7C Eu1 114.9(5) . . ?
C26C N7C C27C 104.3(8) . . ?
C27C N7C Eu1 129.6(5) . . ?
C26B N8B C32B 108.0(9) . . ?
C26B N8B C54B 128.4(11) . . ?
C32B N8B C54B 123.6(10) . . ?
C26C N8C C32C 104.2(8) . . ?
C26C N8C C54C 130.8(10) . . ?
C32C N8C C54C 124.6(9) . . ?
C26 N8 C54 127.9(8) . . ?
C32 N8 C26 108.1(7) . . ?
C32 N8 C54 123.8(7) . . ?
C36 N9 Eu2 133.6(5) . . ?
C37 N9 Eu2 121.1(5) . . ?
C37 N9 C36 104.8(7) . . ?
C36C N9C Eu2 136.3(6) . . ?
C37C N9C Eu2 116.8(6) . . ?
C37C N9C C36C 106.4(7) . . ?
C36B N9B Eu2 134.6(6) . . ?
C37B N9B Eu2 118.0(6) . . ?
C37B N9B C36B 106.1(8) . . ?
C37B N10B C55B 126.5(11) . . ?
C38B N10B C37B 106.3(8) . . ?
C38B N10B C55B 126.8(10) . . ?
C37 N10 C38 106.8(7) . . ?
C37 N10 C55 129.4(9) . . ?
C38 N10 C55 123.5(8) . . ?
C37C N10C C55C 130.4(10) . . ?
C38C N10C C37C 105.6(8) . . ?
C38C N10C C55C 123.9(9) . . ?
C41C N11C Eu2 120.3(7) . . ?
C41C N11C C45C 118.7(8) . . ?
C45C N11C Eu2 115.4(5) . . ?
C41 N11 Eu2 121.5(5) . . ?
C45 N11 Eu2 115.2(6) . . ?
C45 N11 C41 120.0(7) . . ?
C41B N11B Eu2 122.0(6) . . ?
C41B N11B C45B 119.4(9) . . ?
C45B N11B Eu2 118.3(7) . . ?
C46B N12B C47B 118.8(10) . . ?
C46B N12B C49B 125.2(14) . . ?
C49B N12B C47B 113.8(13) . . ?
C46C N12C C47C 116.6(8) . . ?
C46C N12C C49C 123.9(9) . . ?
C49C N12C C47C 119.3(8) . . ?
C46 N12 C47 117.9(10) . . ?
C46 N12 C49 125.7(10) . . ?
C49 N12 C47 115.9(10) . . ?
N1 C1 H1 118.3 . . ?
N1 C1 C2 123.4(12) . . ?
C2 C1 H1 118.3 . . ?
N1B C1B H1B 118.3 . . ?
N1B C1B C2B 123.5(8) . . ?
C2B C1B H1B 118.3 . . ?
N1C C1C H1C 117.8 . . ?
N1C C1C C2C 124.5(11) . . ?
C2C C1C H1C 117.8 . . ?
C1C C2C C51C 119.5(13) . . ?
C3C C2C C1C 115.8(11) . . ?
C3C C2C C51C 124.5(12) . . ?
C1B C2B C51B 119.4(9) . . ?
C3B C2B C1B 117.2(9) . . ?
C3B C2B C51B 123.4(9) . . ?
C1 C2 C51 119.9(13) . . ?
C3 C2 C1 117.1(13) . . ?
C3 C2 C51 123.1(11) . . ?
C2C C3C H3C 119.1 . . ?
C2C C3C C4C 121.8(11) . . ?
C4C C3C H3C 119.1 . . ?
C2B C3B H3B 120.0 . . ?
C2B C3B C4B 120.0(9) . . ?
C4B C3B H3B 120.0 . . ?
C2 C3 H3 118.9 . . ?
C4 C3 C2 122.1(10) . . ?
C4 C3 H3 118.9 . . ?
C3C C4C H4C 121.9 . . ?
C5C C4C C3C 116.2(11) . . ?
C5C C4C H4C 121.9 . . ?
C3 C4 H4 121.6 . . ?
C3 C4 C5 116.9(13) . . ?
C5 C4 H4 121.6 . . ?
C3B C4B H4B 119.8 . . ?
C5B C4B C3B 120.4(9) . . ?
C5B C4B H4B 119.8 . . ?
N1 C5 C4 121.8(12) . . ?
N1 C5 C6 113.0(8) . . ?
C4 C5 C6 125.2(13) . . ?
N1B C5B C4B 120.9(8) . . ?
N1B C5B C6B 112.3(7) . . ?
C4B C5B C6B 126.8(8) . . ?
N1C C5C C4C 123.4(10) . . ?
N1C C5C C6C 114.0(8) . . ?
C4C C5C C6C 122.5(10) . . ?
N2B C6B N3B 111.6(7) . . ?
N2B C6B C5B 118.7(7) . . ?
N3B C6B C5B 129.6(7) . . ?
N2 C6 N3 114.6(11) . . ?
N2 C6 C5 120.3(9) . . ?
N3 C6 C5 124.9(11) . . ?
N2C C6C N3C 110.4(9) . . ?
N2C C6C C5C 118.3(8) . . ?
N3C C6C C5C 131.4(8) . . ?
C8C C7C N2C 130.0(8) . . ?
C8C C7C C12C 123.5(8) . . ?
C12C C7C N2C 106.5(8) . . ?
N2B C7B C12B 108.2(7) . . ?
C8B C7B N2B 131.3(7) . . ?
C8B C7B C12B 120.5(7) . . ?
N2 C7 C8 127.5(9) . . ?
N2 C7 C12 107.3(10) . . ?
C8 C7 C12 125.1(10) . . ?
C7B C8B H8B 119.9 . . ?
C9B C8B C7B 120.1(8) . . ?
C9B C8B H8B 119.9 . . ?
C7 C8 H8 121.3 . . ?
C7 C8 C9 117.3(10) . . ?
C9 C8 H8 121.3 . . ?
C7C C8C H8C 121.4 . . ?
C9C C8C C7C 117.1(9) . . ?
C9C C8C H8C 121.4 . . ?
C8C C9C C10C 117.4(10) . . ?
C8C C9C C13C 119.2(9) . . ?
C10C C9C C13C 123.4(9) . . ?
C8 C9 C10 117.3(12) . . ?
C8 C9 C13 120.5(11) . . ?
C10 C9 C13 121.9(10) . . ?
C8B C9B C10B 118.5(8) . . ?
C8B C9B C13B 121.6(8) . . ?
C10B C9B C13B 119.5(8) . . ?
C9B C10B H10B 118.5 . . ?
C11B C10B C9B 123.0(8) . . ?
C11B C10B H10B 118.5 . . ?
C9 C10 H10 118.3 . . ?
C11 C10 C9 123.4(11) . . ?
C11 C10 H10 118.3 . . ?
C9C C10C H10C 117.3 . . ?
C11C C10C C9C 125.4(10) . . ?
C11C C10C H10C 117.3 . . ?
C10 C11 H11 120.9 . . ?
C12 C11 C10 118.2(13) . . ?
C12 C11 H11 120.9 . . ?
C10C C11C H11C 120.8 . . ?
C10C C11C C12C 118.3(11) . . ?
C12C C11C H11C 120.8 . . ?
C10B C11B H11B 121.0 . . ?
C10B C11B C12B 118.0(8) . . ?
C12B C11B H11B 121.0 . . ?
N3B C12B C7B 106.0(7) . . ?
N3B C12B C11B 133.9(8) . . ?
C11B C12B C7B 119.9(8) . . ?
N3C C12C C7C 108.0(8) . . ?
N3C C12C C11C 133.6(9) . . ?
C7C C12C C11C 118.1(10) . . ?
N3 C12 C7 108.7(9) . . ?
N3 C12 C11 132.6(13) . . ?
C11 C12 C7 118.6(14) . . ?
C9 C13 H13A 108.0 . . ?
C9 C13 H13B 108.0 . . ?
C9 C13 C14 117.3(8) . . ?
H13A C13 H13B 107.2 . . ?
C14 C13 H13A 108.0 . . ?
C14 C13 H13B 108.0 . . ?
C9B C13B H13C 109.2 . . ?
C9B C13B H13D 109.2 . . ?
C9B C13B C14B 112.0(7) . . ?
H13C C13B H13D 107.9 . . ?
C14B C13B H13C 109.2 . . ?
C14B C13B H13D 109.2 . . ?
C9C C13C H13E 108.6 . . ?
C9C C13C H13F 108.6 . . ?
C9C C13C C14C 114.8(7) . . ?
H13E C13C H13F 107.6 . . ?
C14C C13C H13E 108.6 . . ?
C14C C13C H13F 108.6 . . ?
C15C C14C C13C 121.0(9) . . ?
C20C C14C C13C 119.0(9) . . ?
C20C C14C C15C 120.0(10) . . ?
C15 C14 C13 119.3(11) . . ?
C20 C14 C13 121.0(10) . . ?
C20 C14 C15 119.7(12) . . ?
C15B C14B C13B 118.9(8) . . ?
C15B C14B C20B 121.3(10) . . ?
C20B C14B C13B 119.8(8) . . ?
C14B C15B H15B 120.4 . . ?
C14B C15B C16B 119.2(8) . . ?
C16B C15B H15B 120.4 . . ?
C14C C15C H15C 120.1 . . ?
C14C C15C C16C 119.8(9) . . ?
C16C C15C H15C 120.1 . . ?
C14 C15 H15 120.5 . . ?
C16 C15 C14 119.0(11) . . ?
C16 C15 H15 120.5 . . ?
N4 C16 C18 107.0(9) . . ?
C15 C16 N4 132.7(9) . . ?
C15 C16 C18 120.3(9) . . ?
N4C C16C C15C 129.7(8) . . ?
N4C C16C C18C 110.7(9) . . ?
C18C C16C C15C 119.6(9) . . ?
N4B C16B C18B 106.7(9) . . ?
C15B C16B N4B 132.6(7) . . ?
C15B C16B C18B 120.6(9) . . ?
N4C C17C N5C 110.0(9) . . ?
N4C C17C C21C 121.1(9) . . ?
N5C C17C C21C 128.0(9) . . ?
N4B C17B N5B 112.4(8) . . ?
N4B C17B C21B 120.2(8) . . ?
N5B C17B C21B 127.2(9) . . ?
N4 C17 N5 111.6(8) . . ?
N4 C17 C21 119.9(8) . . ?
N5 C17 C21 128.4(9) . . ?
N5B C18B C16B 106.0(8) . . ?
N5B C18B C19B 134.9(9) . . ?
C19B C18B C16B 119.1(10) . . ?
N5C C18C C16C 105.0(9) . . ?
N5C C18C C19C 133.9(10) . . ?
C16C C18C C19C 120.9(11) . . ?
N5 C18 C16 106.4(8) . . ?
N5 C18 C19 132.7(12) . . ?
C19 C18 C16 120.8(11) . . ?
C18C C19C H19C 120.9 . . ?
C18C C19C C20C 118.2(11) . . ?
C20C C19C H19C 120.9 . . ?
C18B C19B H19B 121.4 . . ?
C20B C19B C18B 117.1(8) . . ?
C20B C19B H19B 121.4 . . ?
C18 C19 H19 121.5 . . ?
C20 C19 C18 117.0(12) . . ?
C20 C19 H19 121.5 . . ?
C14B C20B H20B 118.7 . . ?
C19B C20B C14B 122.5(9) . . ?
C19B C20B H20B 118.7 . . ?
C14C C20C C19C 120.7(11) . . ?
C14C C20C H20C 119.7 . . ?
C19C C20C H20C 119.7 . . ?
C14 C20 H20 118.4 . . ?
C19 C20 C14 123.2(10) . . ?
C19 C20 H20 118.4 . . ?
N6 C21 C17 112.6(8) . . ?
N6 C21 C22 122.2(8) . . ?
C22 C21 C17 124.6(8) . . ?
N6C C21C C17C 112.9(8) . . ?
C22C C21C N6C 122.5(10) . . ?
C22C C21C C17C 124.6(10) . . ?
N6B C21B C17B 114.8(9) . . ?
N6B C21B C22B 118.9(11) . . ?
C22B C21B C17B 126.1(10) . . ?
C21B C22B H22B 120.8 . . ?
C23B C22B C21B 118.4(12) . . ?
C23B C22B H22B 120.8 . . ?
C21C C22C H22C 120.8 . . ?
C21C C22C C23C 118.4(12) . . ?
C23C C22C H22C 120.8 . . ?
C21 C22 H22 120.8 . . ?
C21 C22 C23 118.5(9) . . ?
C23 C22 H22 120.8 . . ?
C22C C23C H23C 120.0 . . ?
C24C C23C C22C 120.0(10) . . ?
C24C C23C H23C 120.0 . . ?
C22 C23 H23 119.5 . . ?
C24 C23 C22 121.1(9) . . ?
C24 C23 H23 119.5 . . ?
C22B C23B H23B 119.3 . . ?
C24B C23B C22B 121.3(12) . . ?
C24B C23B H23B 119.3 . . ?
C23B C24B H24B 121.5 . . ?
C23B C24B C25B 117.0(12) . . ?
C25B C24B H24B 121.5 . . ?
C23 C24 H24 121.7 . . ?
C23 C24 C25 116.5(9) . . ?
C25 C24 H24 121.7 . . ?
C23C C24C H24C 120.8 . . ?
C23C C24C C25C 118.5(10) . . ?
C25C C24C H24C 120.8 . . ?
N6C C25C C24C 120.7(10) . . ?
N6C C25C C26C 114.4(8) . . ?
C24C C25C C26C 124.5(9) . . ?
N6B C25B C24B 123.3(11) . . ?
N6B C25B C26B 114.7(9) . . ?
C24B C25B C26B 121.4(11) . . ?
N6 C25 C24 123.6(8) . . ?
N6 C25 C26 110.3(7) . . ?
C24 C25 C26 125.9(8) . . ?
N7 C26 N8 111.2(7) . . ?
N7 C26 C25 121.7(7) . . ?
N8 C26 C25 127.0(7) . . ?
N7C C26C N8C 114.9(9) . . ?
N7C C26C C25C 119.7(8) . . ?
N8C C26C C25C 125.4(8) . . ?
N7B C26B C25B 116.5(8) . . ?
N8B C26B N7B 114.1(9) . . ?
N8B C26B C25B 129.3(10) . . ?
N7 C27 C28 129.3(7) . . ?
N7 C27 C32 108.1(7) . . ?
C28 C27 C32 122.5(8) . . ?
C28C C27C N7C 128.7(8) . . ?
C32C C27C N7C 107.6(9) . . ?
C32C C27C C28C 123.7(9) . . ?
C28B C27B N7B 129.0(9) . . ?
C28B C27B C32B 121.2(10) . . ?
C32B C27B N7B 109.7(10) . . ?
C27B C28B H28B 120.9 . . ?
C29B C28B C27B 118.2(10) . . ?
C29B C28B H28B 120.9 . . ?
C27C C28C H28C 122.0 . . ?
C29C C28C C27C 116.0(8) . . ?
C29C C28C H28C 122.0 . . ?
C27 C28 H28 120.8 . . ?
C29 C28 C27 118.5(8) . . ?
C29 C28 H28 120.8 . . ?
C28 C29 C30 119.4(9) . . ?
C28 C29 C33 122.7(8) . . ?
C30 C29 C33 117.9(8) . . ?
C28B C29B C30B 119.9(11) . . ?
C28B C29B C33B 121.1(10) . . ?
C30B C29B C33B 118.9(10) . . ?
C28C C29C C30C 121.9(10) . . ?
C28C C29C C33C 119.6(9) . . ?
C30C C29C C33C 118.4(9) . . ?
C29 C30 H30 118.3 . . ?
C31 C30 C29 123.3(9) . . ?
C31 C30 H30 118.3 . . ?
C29B C30B H30B 120.1 . . ?
C31B C30B C29B 119.9(11) . . ?
C31B C30B H30B 120.1 . . ?
C29C C30C H30C 118.8 . . ?
C31C C30C C29C 122.3(10) . . ?
C31C C30C H30C 118.8 . . ?
C30C C31C H31C 121.3 . . ?
C30C C31C C32C 117.3(10) . . ?
C32C C31C H31C 121.3 . . ?
C30 C31 H31 121.8 . . ?
C30 C31 C32 116.5(9) . . ?
C32 C31 H31 121.8 . . ?
C30B C31B H31B 120.1 . . ?
C32B C31B C30B 119.9(12) . . ?
C32B C31B H31B 120.1 . . ?
N8B C32B C27B 104.9(9) . . ?
C31B C32B N8B 134.1(12) . . ?
C31B C32B C27B 120.9(13) . . ?
N8C C32C C31C 132.5(9) . . ?
C27C C32C N8C 108.9(9) . . ?
C27C C32C C31C 118.7(10) . . ?
N8 C32 C27 106.6(7) . . ?
N8 C32 C31 133.8(8) . . ?
C31 C32 C27 119.6(9) . . ?
C29B C33B H33B 121.8 . . ?
C34B C33B C29B 116.3(8) . . ?
C34B C33B H33B 121.8 . . ?
C29C C33C H33A 109.1 . . ?
C29C C33C H33C 109.1 . . ?
H33A C33C H33C 107.8 . . ?
C34C C33C C29C 112.5(7) . . ?
C34C C33C H33A 109.1 . . ?
C34C C33C H33C 109.1 . . ?
C29 C33 H33D 108.9 . . ?
C29 C33 H33E 108.9 . . ?
C29 C33 C34 113.5(7) . . ?
H33D C33 H33E 107.7 . . ?
C34 C33 H33D 108.9 . . ?
C34 C33 H33E 108.9 . . ?
C35B C34B C33B 119.2(10) . . ?
C35B C34B C40B 118.8(11) . . ?
C40B C34B C33B 122.0(10) . . ?
C35C C34C C33C 121.4(9) . . ?
C35C C34C C40C 117.9(10) . . ?
C40C C34C C33C 120.7(9) . . ?
C35 C34 C33 119.0(8) . . ?
C40 C34 C33 121.3(9) . . ?
C40 C34 C35 119.7(9) . . ?
C34 C35 H35 120.4 . . ?
C34 C35 C36 119.2(8) . . ?
C36 C35 H35 120.4 . . ?
C34C C35C H35C 119.8 . . ?
C36C C35C C34C 120.3(8) . . ?
C36C C35C H35C 119.8 . . ?
C34B C35B H35B 121.0 . . ?
C36B C35B C34B 118.0(10) . . ?
C36B C35B H35B 121.0 . . ?
C35B C36B N9B 130.3(8) . . ?
C38B C36B N9B 107.8(9) . . ?
C38B C36B C35B 121.9(9) . . ?
C35 C36 N9 131.6(8) . . ?
C35 C36 C38 118.9(8) . . ?
C38 C36 N9 109.4(7) . . ?
N9C C36C C35C 131.9(7) . . ?
N9C C36C C38C 108.8(8) . . ?
C35C C36C C38C 119.3(8) . . ?
N9B C37B N10B 110.3(9) . . ?
N9B C37B C41B 120.9(8) . . ?
N10B C37B C41B 128.6(9) . . ?
N9C C37C N10C 112.8(9) . . ?
N9C C37C C41C 122.9(7) . . ?
N10C C37C C41C 124.3(9) . . ?
N9 C37 N10 113.6(8) . . ?
N9 C37 C41 120.5(7) . . ?
N10 C37 C41 125.8(7) . . ?
C36 C38 N10 105.4(8) . . ?
C36 C38 C39 123.2(9) . . ?
C39 C38 N10 131.4(9) . . ?
N10C C38C C36C 106.3(8) . . ?
N10C C38C C39C 130.5(9) . . ?
C36C C38C C39C 123.2(10) . . ?
N10B C38B C36B 109.4(9) . . ?
N10B C38B C39B 130.0(11) . . ?
C36B C38B C39B 120.6(11) . . ?
C38 C39 H39 123.1 . . ?
C40 C39 C38 113.9(10) . . ?
C40 C39 H39 123.1 . . ?
C38C C39C H39C 122.5 . . ?
C40C C39C C38C 114.9(8) . . ?
C40C C39C H39C 122.5 . . ?
C38B C39B H39B 120.5 . . ?
C40B C39B C38B 119.1(11) . . ?
C40B C39B H39B 120.5 . . ?
C34 C40 C39 125.0(10) . . ?
C34 C40 H40 117.5 . . ?
C39 C40 H40 117.5 . . ?
C34C C40C H40C 117.8 . . ?
C39C C40C C34C 124.3(8) . . ?
C39C C40C H40C 117.8 . . ?
C34B C40B H40B 119.2 . . ?
C39B C40B C34B 121.6(10) . . ?
C39B C40B H40B 119.2 . . ?
N11B C41B C37B 113.7(8) . . ?
N11B C41B C42B 121.8(11) . . ?
C42B C41B C37B 124.5(10) . . ?
N11 C41 C37 112.0(7) . . ?
C42 C41 N11 118.1(9) . . ?
C42 C41 C37 129.8(9) . . ?
N11C C41C C37C 111.8(8) . . ?
N11C C41C C42C 121.2(10) . . ?
C42C C41C C37C 126.9(9) . . ?
C41C C42C H42C 120.5 . . ?
C43C C42C C41C 119.1(10) . . ?
C43C C42C H42C 120.5 . . ?
C41B C42B H42B 121.5 . . ?
C43B C42B C41B 117.0(12) . . ?
C43B C42B H42B 121.5 . . ?
C41 C42 H42 117.6 . . ?
C43 C42 C41 124.9(10) . . ?
C43 C42 H42 117.6 . . ?
C42 C43 H43 120.3 . . ?
C42 C43 C44 119.3(9) . . ?
C44 C43 H43 120.3 . . ?
C42B C43B H43B 119.8 . . ?
C42B C43B C44B 120.5(11) . . ?
C44B C43B H43B 119.8 . . ?
C42C C43C H43C 120.2 . . ?
C44C C43C C42C 119.6(11) . . ?
C44C C43C H43C 120.2 . . ?
C43C C44C H44C 120.7 . . ?
C43C C44C C45C 118.7(11) . . ?
C45C C44C H44C 120.7 . . ?
C43 C44 H44 121.7 . . ?
C43 C44 C45 116.6(9) . . ?
C45 C44 H44 121.7 . . ?
C43B C44B H44B 121.0 . . ?
C45B C44B C43B 118.1(12) . . ?
C45B C44B H44B 121.0 . . ?
N11 C45 C44 120.7(9) . . ?
N11 C45 C46 113.9(7) . . ?
C44 C45 C46 125.0(8) . . ?
N11B C45B C46B 108.4(8) . . ?
C44B C45B N11B 122.9(11) . . ?
C44B C45B C46B 128.7(11) . . ?
N11C C45C C44C 122.8(9) . . ?
N11C C45C C46C 112.6(8) . . ?
C44C C45C C46C 124.0(10) . . ?
O1 C46 Eu2 40.7(4) . . ?
O1 C46 N12 121.8(9) . . ?
O1 C46 C45 115.2(8) . . ?
N12 C46 Eu2 142.9(6) . . ?
N12 C46 C45 123.0(8) . . ?
C45 C46 Eu2 83.5(5) . . ?
O1B C46B Eu2 37.6(4) . . ?
O1B C46B N12B 120.3(10) . . ?
O1B C46B C45B 117.8(8) . . ?
N12B C46B Eu2 143.5(7) . . ?
N12B C46B C45B 121.8(9) . . ?
C45B C46B Eu2 86.2(5) . . ?
O1C C46C Eu2 39.3(4) . . ?
O1C C46C N12C 121.7(9) . . ?
O1C C46C C45C 116.5(9) . . ?
N12C C46C Eu2 149.3(7) . . ?
N12C C46C C45C 121.7(9) . . ?
C45C C46C Eu2 82.8(6) . . ?
N12C C47C H47A 109.3 . . ?
N12C C47C H47B 109.3 . . ?
N12C C47C C48C 111.5(9) . . ?
H47A C47C H47B 108.0 . . ?
C48C C47C H47A 109.3 . . ?
C48C C47C H47B 109.3 . . ?
N12B C47B H47C 109.6 . . ?
N12B C47B H47D 109.6 . . ?
N12B C47B C48B 110.4(11) . . ?
H47C C47B H47D 108.1 . . ?
C48B C47B H47C 109.6 . . ?
C48B C47B H47D 109.6 . . ?
N12 C47 H47 123.2 . . ?
C48 C47 N12 113.6(13) . . ?
C48 C47 H47 123.2 . . ?
C47 C48 H48A 109.5 . . ?
C47 C48 H48B 109.5 . . ?
C47 C48 H48C 109.5 . . ?
H48A C48 H48B 109.5 . . ?
H48A C48 H48C 109.5 . . ?
H48B C48 H48C 109.5 . . ?
C47B C48B H48D 109.5 . . ?
C47B C48B H48E 109.5 . . ?
C47B C48B H48F 109.5 . . ?
H48D C48B H48E 109.5 . . ?
H48D C48B H48F 109.5 . . ?
H48E C48B H48F 109.5 . . ?
C47C C48C H48G 109.5 . . ?
C47C C48C H48H 109.5 . . ?
C47C C48C H48I 109.5 . . ?
H48G C48C H48H 109.5 . . ?
H48G C48C H48I 109.5 . . ?
H48H C48C H48I 109.5 . . ?
N12 C49 H49A 109.7 . . ?
N12 C49 H49B 109.7 . . ?
N12 C49 C50 110.0(10) . . ?
H49A C49 H49B 108.2 . . ?
C50 C49 H49A 109.7 . . ?
C50 C49 H49B 109.7 . . ?
N12C C49C H49C 109.5 . . ?
N12C C49C H49D 109.5 . . ?
N12C C49C C50C 110.6(12) . . ?
H49C C49C H49D 108.1 . . ?
C50C C49C H49C 109.5 . . ?
C50C C49C H49D 109.5 . . ?
N12B C49B H49E 110.3 . . ?
N12B C49B H49F 110.3 . . ?
N12B C49B C50B 107.2(19) . . ?
H49E C49B H49F 108.5 . . ?
C50B C49B H49E 110.3 . . ?
C50B C49B H49F 110.3 . . ?
C49B C50B H50A 109.5 . . ?
C49B C50B H50B 109.5 . . ?
C49B C50B H50C 109.5 . . ?
H50A C50B H50B 109.5 . . ?
H50A C50B H50C 109.5 . . ?
H50B C50B H50C 109.5 . . ?
C49C C50C H50D 109.5 . . ?
C49C C50C H50E 109.5 . . ?
C49C C50C H50F 109.5 . . ?
H50D C50C H50E 109.5 . . ?
H50D C50C H50F 109.5 . . ?
H50E C50C H50F 109.5 . . ?
C49 C50 H50G 109.5 . . ?
C49 C50 H50H 109.5 . . ?
C49 C50 H50I 109.5 . . ?
H50G C50 H50H 109.5 . . ?
H50G C50 H50I 109.5 . . ?
H50H C50 H50I 109.5 . . ?
C2 C51 H51A 109.5 . . ?
C2 C51 H51B 109.5 . . ?
C2 C51 H51C 109.5 . . ?
H51A C51 H51B 109.5 . . ?
H51A C51 H51C 109.5 . . ?
H51B C51 H51C 109.5 . . ?
C2B C51B H51D 109.5 . . ?
C2B C51B H51E 109.5 . . ?
C2B C51B H51F 109.5 . . ?
H51D C51B H51E 109.5 . . ?
H51D C51B H51F 109.5 . . ?
H51E C51B H51F 109.5 . . ?
C2C C51C H51G 109.5 . . ?
C2C C51C H51H 109.5 . . ?
C2C C51C H51I 109.5 . . ?
H51G C51C H51H 109.5 . . ?
H51G C51C H51I 109.5 . . ?
H51H C51C H51I 109.5 . . ?
N3C C52C H52A 109.5 . . ?
N3C C52C H52B 109.5 . . ?
N3C C52C H52C 109.5 . . ?
H52A C52C H52B 109.5 . . ?
H52A C52C H52C 109.5 . . ?
H52B C52C H52C 109.5 . . ?
N3 C52 H52D 109.5 . . ?
N3 C52 H52E 109.5 . . ?
N3 C52 H52F 109.5 . . ?
H52D C52 H52E 109.5 . . ?
H52D C52 H52F 109.5 . . ?
H52E C52 H52F 109.5 . . ?
N3B C52B H52G 109.5 . . ?
N3B C52B H52H 109.5 . . ?
N3B C52B H52I 109.5 . . ?
H52G C52B H52H 109.5 . . ?
H52G C52B H52I 109.5 . . ?
H52H C52B H52I 109.5 . . ?
N5B C53B H53A 109.5 . . ?
N5B C53B H53B 109.5 . . ?
N5B C53B H53C 109.5 . . ?
H53A C53B H53B 109.5 . . ?
H53A C53B H53C 109.5 . . ?
H53B C53B H53C 109.5 . . ?
N5C C53C H53D 109.5 . . ?
N5C C53C H53E 109.5 . . ?
N5C C53C H53F 109.5 . . ?
H53D C53C H53E 109.5 . . ?
H53D C53C H53F 109.5 . . ?
H53E C53C H53F 109.5 . . ?
N5 C53 H53G 109.5 . . ?
N5 C53 H53H 109.5 . . ?
N5 C53 H53I 109.5 . . ?
H53G C53 H53H 109.5 . . ?
H53G C53 H53I 109.5 . . ?
H53H C53 H53I 109.5 . . ?
N8B C54B H54A 109.5 . . ?
N8B C54B H54B 109.5 . . ?
N8B C54B H54C 109.5 . . ?
H54A C54B H54B 109.5 . . ?
H54A C54B H54C 109.5 . . ?
H54B C54B H54C 109.5 . . ?
N8 C54 H54D 109.5 . . ?
N8 C54 H54E 109.5 . . ?
N8 C54 H54F 109.5 . . ?
H54D C54 H54E 109.5 . . ?
H54D C54 H54F 109.5 . . ?
H54E C54 H54F 109.5 . . ?
N8C C54C H54G 109.5 . . ?
N8C C54C H54H 109.5 . . ?
N8C C54C H54I 109.5 . . ?
H54G C54C H54H 109.5 . . ?
H54G C54C H54I 109.5 . . ?
H54H C54C H54I 109.5 . . ?
N10 C55 H55A 109.5 . . ?
N10 C55 H55B 109.5 . . ?
N10 C55 H55C 109.5 . . ?
H55A C55 H55B 109.5 . . ?
H55A C55 H55C 109.5 . . ?
H55B C55 H55C 109.5 . . ?
N10C C55C H55D 109.5 . . ?
N10C C55C H55E 109.5 . . ?
N10C C55C H55F 109.5 . . ?
H55D C55C H55E 109.5 . . ?
H55D C55C H55F 109.5 . . ?
H55E C55C H55F 109.5 . . ?
N10B C55B H55G 109.5 . . ?
N10B C55B H55H 109.5 . . ?
N10B C55B H55I 109.5 . . ?
H55G C55B H55H 109.5 . . ?
H55G C55B H55I 109.5 . . ?
H55H C55B H55I 109.5 . . ?
O1S C2S H2S 110.8 . . ?
O1S C2S C4S 107.1(15) . . ?
C3S C2S O1S 110(2) . . ?
C3S C2S H2S 110.8 . . ?
C3S C2S C4S 107.2(18) . . ?
C4S C2S H2S 110.8 . . ?
C2S C3S H3SA 115.8 . . ?
C2S C3S H3SB 111.4 . . ?
C2S C3S H3SC 100.8 . . ?
H3SA C3S H3SB 109.4 . . ?
H3SA C3S H3SC 109.5 . . ?
H3SB C3S H3SC 109.5 . . ?
C2S C4S H4SA 110.5 . . ?
C2S C4S H4SB 110.1 . . ?
C2S C4S H4SC 107.7 . . ?
H4SA C4S H4SB 109.5 . . ?
H4SA C4S H4SC 109.5 . . ?
H4SB C4S H4SC 109.5 . . ?
O23T S8 O24T 102(2) . . ?
O23T S8 O26T 121(2) . . ?
O23T S8 C8T 111(2) . . ?
O24T S8 O26T 110.6(14) . . ?
O24T S8 C8T 113.6(17) . . ?
O26T S8 C8T 99.4(16) . . ?
F22T C8T S8 142(3) . . ?
F22T C8T F23T 100(3) . . ?
F22T C8T F24T 100(2) . . ?
F23T C8T S8 97(2) . . ?
F24T C8T S8 101(2) . . ?
F24T C8T F23T 119(4) . . ?
F19T C7T S7 121(2) . . ?
F20T C7T F19T 115(3) . . ?
F20T C7T F21T 77(3) . . ?
F20T C7T S7 106(2) . . ?
F21T C7T F19T 72(3) . . ?
F21T C7T S7 80(2) . . ?
C7T F19T F21T 54.2(15) . . ?
C7T F20T F21T 51.8(15) . . ?
C7T F21T F19T 54.3(15) . . ?
C7T F21T F20T 51.1(16) . . ?
C7T F21T S7 57.9(16) . . ?
F19T F21T F20T 89(2) . . ?
F19T F21T S7 96(2) . . ?
F20T F21T S7 83(2) . . ?
C7T S7 F21T 41.8(10) . . ?
O19T S7 C7T 121.6(14) . . ?
O19T S7 F21T 89.1(14) . . ?
O20T S7 C7T 105.4(17) . . ?
O20T S7 F21T 123(2) . . ?
O20T S7 O19T 71.6(17) . . ?
O21T S7 C7T 112.8(15) . . ?
O21T S7 F21T 103.4(18) . . ?
O21T S7 O19T 107.0(14) . . ?
O21T S7 O20T 134(2) . . ?
S7 O19T O20T 54.2(10) . . ?
S7 O20T O19T 54.2(11) . . ?
O13T S5 O15T 111.4(14) . . ?
O13T S5 C5T 107.0(9) . . ?
O14T S5 O13T 138.5(15) . . ?
O14T S5 O15T 90.9(17) . . ?
O14T S5 C5T 107.8(14) . . ?
C5T S5 O15T 89.4(14) . . ?
S5 C5T F13T 113.9(12) . . ?
F14T C5T S5 117.7(15) . . ?
F14T C5T F13T 107.1(15) . . ?
F14T C5T F15T 103.6(15) . . ?
F15T C5T S5 127.5(12) . . ?
F15T C5T F13T 80.0(11) . . ?
F1TA C1TA S1A 98.4(17) . . ?
F2TA C1TA F1TA 120(2) . . ?
F2TA C1TA S1A 105.9(18) . . ?
F3TA C1TA F1TA 115(2) . . ?
F3TA C1TA F2TA 111(2) . . ?
F3TA C1TA S1A 104.0(18) . . ?
O1TA S1A C1TA 116.4(14) . . ?
O1TA S1A O2TA 105.7(17) . . ?
O1TA S1A O3TA 124.0(17) . . ?
O2TA S1A C1TA 93.5(12) . . ?
O3TA S1A C1TA 110.2(13) . . ?
O3TA S1A O2TA 100.5(16) . . ?
F1TB C1TB S1B 101.6(11) . . ?
F2TB C1TB F1TB 105.9(15) . . ?
F2TB C1TB S1B 113.2(13) . . ?
F3TB C1TB F1TB 107.8(16) . . ?
F3TB C1TB F2TB 111.0(15) . . ?
F3TB C1TB S1B 116.2(13) . . ?
O1TB S1B C1TB 109.5(8) . . ?
O1TB S1B O2TB 106.6(7) . . ?
O1TB S1B O3TB 117.7(8) . . ?
O2TB S1B C1TB 101.8(8) . . ?
O3TB S1B C1TB 109.2(8) . . ?
O3TB S1B O2TB 110.9(7) . . ?
F4T C2T F5T 109(2) . . ?
F4T C2T F6T 115(2) . . ?
F4T C2T S2 116.1(18) . . ?
F5T C2T F6T 96(2) . . ?
F5T C2T S2 111.8(17) . . ?
F6T C2T S2 107.2(16) . . ?
O4T S2 C2T 100.8(12) . . ?
O5T S2 C2T 99.5(12) . . ?
O5T S2 O4T 107.9(15) . . ?
O5T S2 O6T 127.6(15) . . ?
O6T S2 C2T 106.4(13) . . ?
O6T S2 O4T 110.7(15) . . ?
F3 C1A F4 102(2) . . ?
F3 C1A F5 114.8(19) . . ?
F3 C1A S9 117.4(17) . . ?
F4 C1A S9 107.8(16) . . ?
F5 C1A F4 106(2) . . ?
F5 C1A S9 107.8(15) . . ?
O7 S9 C1A 102.8(11) . . ?
O7 S9 O8 109.2(14) . . ?
O8 S9 C1A 103.2(11) . . ?
O9 S9 C1A 105.2(11) . . ?
O9 S9 O7 117.0(14) . . ?
O9 S9 O8 117.3(14) . . ?
O7T S3 O8T 117.5(8) . . ?
O7T S3 O9T 113.7(9) . . ?
O7T S3 C3T 107.2(13) . . ?
O8T S3 O9T 114.7(8) . . ?
O8T S3 C3T 104.4(12) . . ?
O9T S3 C3T 96.2(12) . . ?
F7T C3T S3 115.7(19) . . ?
F7T C3T F9T 100(2) . . ?
F8T C3T S3 123(2) . . ?
F8T C3T F7T 104(2) . . ?
F8T C3T F9T 99.6(19) . . ?
F9T C3T S3 111.8(19) . . ?
F16T C6T S6 100.1(17) . . ?
F17T C6T F16T 108(2) . . ?
F17T C6T S6 115.5(18) . . ?
F18T C6T F16T 110(2) . . ?
F18T C6T F17T 116(2) . . ?
F18T C6T S6 105.4(13) . . ?
O16T S6 C6T 103.2(9) . . ?
O16T S6 O17T 108.0(10) . . ?
O17T S6 C6T 106.4(11) . . ?
O18T S6 C6T 111.8(9) . . ?
O18T S6 O16T 111.5(8) . . ?
O18T S6 O17T 115.1(9) . . ?
F10T C4T S4 106.2(13) . . ?
F11T C4T S4 112.1(16) . . ?
F11T C4T F10T 108.2(18) . . ?
F11T C4T F12T 107.2(17) . . ?
F12T C4T S4 110.9(14) . . ?
F12T C4T F10T 112.2(17) . . ?
O10T S4 C4T 104.2(12) . . ?
O11T S4 C4T 104.7(10) . . ?
O11T S4 O10T 117.2(12) . . ?
O12T S4 C4T 104.9(9) . . ?
O12T S4 O10T 108.2(10) . . ?
O12T S4 O11T 116.1(8) . . ?

loop_
_geom_torsion_atom_site_label_1
_geom_torsion_atom_site_label_2
_geom_torsion_atom_site_label_3
_geom_torsion_atom_site_label_4
_geom_torsion
_geom_torsion_site_symmetry_1
_geom_torsion_site_symmetry_2
_geom_torsion_site_symmetry_3
_geom_torsion_site_symmetry_4
_geom_torsion_publ_flag
Eu1 N4 C16 C15 37.2(12) . . . . ?
Eu1 N4 C16 C18 -142.8(6) . . . . ?
Eu1 N4 C17 N5 147.6(5) . . . . ?
Eu1 N4 C17 C21 -35.9(8) . . . . ?
Eu1 N4C C16C C15C 18.5(16) . . . . ?
Eu1 N4C C16C C18C -164.1(7) . . . . ?
Eu1 N4C C17C N5C 167.3(6) . . . . ?
Eu1 N4C C17C C21C -22.5(11) . . . . ?
Eu1 N4B C16B C15B 33.3(12) . . . . ?
Eu1 N4B C16B C18B -149.3(6) . . . . ?
Eu1 N4B C17B N5B 153.0(6) . . . . ?
Eu1 N4B C17B C21B -30.0(10) . . . . ?
Eu1 N6B C21B C17B 6.9(11) . . . . ?
Eu1 N6B C21B C22B -176.6(8) . . . . ?
Eu1 N6B C25B C24B 174.4(8) . . . . ?
Eu1 N6B C25B C26B 3.3(10) . . . . ?
Eu1 N6C C21C C17C 11.7(11) . . . . ?
Eu1 N6C C21C C22C -168.7(11) . . . . ?
Eu1 N6C C25C C24C 173.4(8) . . . . ?
Eu1 N6C C25C C26C 0.3(11) . . . . ?
Eu1 N6 C21 C17 8.2(8) . . . . ?
Eu1 N6 C21 C22 179.8(6) . . . . ?
Eu1 N6 C25 C24 179.8(6) . . . . ?
Eu1 N6 C25 C26 4.2(7) . . . . ?
Eu1 N7B C26B N8B 142.2(7) . . . . ?
Eu1 N7B C26B C25B -41.0(9) . . . . ?
Eu1 N7B C27B C28B 44.7(13) . . . . ?
Eu1 N7B C27B C32B -132.2(8) . . . . ?
Eu1 N7 C26 N8 142.9(5) . . . . ?
Eu1 N7 C26 C25 -40.5(8) . . . . ?
Eu1 N7 C27 C28 47.2(11) . . . . ?
Eu1 N7 C27 C32 -136.0(6) . . . . ?
Eu1 N7C C26C N8C 145.3(6) . . . . ?
Eu1 N7C C26C C25C -37.4(10) . . . . ?
Eu1 N7C C27C C28C 42.6(11) . . . . ?
Eu1 N7C C27C C32C -138.4(6) . . . . ?
Eu2 O1 C46 N12 135.9(8) . . . . ?
Eu2 O1 C46 C45 -42.3(9) . . . . ?
Eu2 O1C C46C N12C 147.2(7) . . . . ?
Eu2 O1C C46C C45C -33.6(11) . . . . ?
Eu2 O1B C46B N12B -140.2(8) . . . . ?
Eu2 O1B C46B C45B 36.1(11) . . . . ?
Eu2 N9 C36 C35 7.8(14) . . . . ?
Eu2 N9 C36 C38 -173.0(6) . . . . ?
Eu2 N9 C37 N10 173.8(5) . . . . ?
Eu2 N9 C37 C41 -3.3(10) . . . . ?
Eu2 N9C C36C C35C 7.3(14) . . . . ?
Eu2 N9C C36C C38C -169.7(6) . . . . ?
Eu2 N9C C37C N10C 173.2(6) . . . . ?
Eu2 N9C C37C C41C -6.9(11) . . . . ?
Eu2 N9B C36B C35B 13.5(13) . . . . ?
Eu2 N9B C36B C38B -166.4(6) . . . . ?
Eu2 N9B C37B N10B 169.2(5) . . . . ?
Eu2 N9B C37B C41B -14.7(10) . . . . ?
Eu2 N11C C41C C37C 24.6(11) . . . . ?
Eu2 N11C C41C C42C -151.9(9) . . . . ?
Eu2 N11C C45C C44C 153.1(9) . . . . ?
Eu2 N11C C45C C46C -17.9(10) . . . . ?
Eu2 N11 C41 C37 19.7(9) . . . . ?
Eu2 N11 C41 C42 -158.4(7) . . . . ?
Eu2 N11 C45 C44 157.5(7) . . . . ?
Eu2 N11 C45 C46 -15.3(9) . . . . ?
Eu2 N11B C41B C37B -11.7(10) . . . . ?
Eu2 N11B C41B C42B 167.7(7) . . . . ?
Eu2 N11B C45B C44B -167.4(8) . . . . ?
Eu2 N11B C45B C46B 9.6(10) . . . . ?
Zn1 N1C C1C C2C -162.4(8) . . . . ?
Zn1 N1C C5C C4C 160.6(8) . . . . ?
Zn1 N1C C5C C6C -15.4(9) . . . . ?
Zn1 N1 C1 C2 -162.6(8) . . . . ?
Zn1 N1 C5 C4 162.7(8) . . . . ?
Zn1 N1 C5 C6 -16.4(9) . . . . ?
Zn1 N1B C1B C2B -166.9(6) . . . . ?
Zn1 N1B C5B C4B 163.2(7) . . . . ?
Zn1 N1B C5B C6B -14.4(8) . . . . ?
Zn1 N2 C6 N3 168.7(7) . . . . ?
Zn1 N2 C6 C5 -6.9(10) . . . . ?
Zn1 N2 C7 C8 12.7(15) . . . . ?
Zn1 N2 C7 C12 -163.9(7) . . . . ?
Zn1 N2C C6C N3C -179.9(5) . . . . ?
Zn1 N2C C6C C5C 0.0(9) . . . . ?
Zn1 N2C C7C C8C -1.4(12) . . . . ?
Zn1 N2C C7C C12C 178.6(6) . . . . ?
Zn1 N2B C6B N3B 175.0(5) . . . . ?
Zn1 N2B C6B C5B -2.7(9) . . . . ?
Zn1 N2B C7B C8B 5.8(13) . . . . ?
Zn1 N2B C7B C12B -172.1(6) . . . . ?
N1C C1C C2C C3C 5.0(16) . . . . ?
N1C C1C C2C C51C -178.8(10) . . . . ?
N1C C5C C6C N2C 10.7(11) . . . . ?
N1C C5C C6C N3C -169.4(8) . . . . ?
N1 C1 C2 C3 1.7(16) . . . . ?
N1 C1 C2 C51 -176.1(9) . . . . ?
N1 C5 C6 N2 16.3(12) . . . . ?
N1 C5 C6 N3 -158.8(9) . . . . ?
N1B C1B C2B C3B 5.3(14) . . . . ?
N1B C1B C2B C51B -174.2(9) . . . . ?
N1B C5B C6B N2B 11.4(11) . . . . ?
N1B C5B C6B N3B -165.7(8) . . . . ?
N2 C7 C8 C9 -175.4(8) . . . . ?
N2 C7 C12 N3 1.1(12) . . . . ?
N2 C7 C12 C11 178.9(10) . . . . ?
N2C C7C C8C C9C -176.5(7) . . . . ?
N2C C7C C12C N3C 2.2(8) . . . . ?
N2C C7C C12C C11C 176.8(7) . . . . ?
N2B C7B C8B C9B -176.4(8) . . . . ?
N2B C7B C12B N3B 1.9(8) . . . . ?
N2B C7B C12B C11B 178.6(7) . . . . ?
N4 C16 C18 N5 -1.4(9) . . . . ?
N4 C16 C18 C19 -179.9(8) . . . . ?
N4 C17 C21 N6 19.0(10) . . . . ?
N4 C17 C21 C22 -152.3(8) . . . . ?
N4C C16C C18C N5C -0.2(12) . . . . ?
N4C C16C C18C C19C 175.7(11) . . . . ?
N4C C17C C21C N6C 7.5(13) . . . . ?
N4C C17C C21C C22C -172.1(12) . . . . ?
N4B C16B C18B N5B 0.3(9) . . . . ?
N4B C16B C18B C19B -179.5(8) . . . . ?
N4B C17B C21B N6B 15.6(12) . . . . ?
N4B C17B C21B C22B -160.6(11) . . . . ?
N5C C17C C21C N6C 175.8(9) . . . . ?
N5C C17C C21C C22C -3.8(19) . . . . ?
N5C C18C C19C C20C -176.3(13) . . . . ?
N5B C17B C21B N6B -167.9(9) . . . . ?
N5B C17B C21B C22B 15.9(17) . . . . ?
N5B C18B C19B C20B 178.8(10) . . . . ?
N5 C17 C21 N6 -165.1(7) . . . . ?
N5 C17 C21 C22 23.5(13) . . . . ?
N5 C18 C19 C20 -179.5(10) . . . . ?
N6B C21B C22B C23B -1.0(19) . . . . ?
N6B C25B C26B N7B 25.8(12) . . . . ?
N6B C25B C26B N8B -158.1(10) . . . . ?
N6C C21C C22C C23C -6(2) . . . . ?
N6C C25C C26C N7C 24.9(13) . . . . ?
N6C C25C C26C N8C -158.1(9) . . . . ?
N6 C21 C22 C23 1.0(12) . . . . ?
N6 C25 C26 N7 24.8(9) . . . . ?
N6 C25 C26 N8 -159.1(7) . . . . ?
N7B C27B C28B C29B -178.0(9) . . . . ?
N7B C27B C32B N8B -5.5(12) . . . . ?
N7B C27B C32B C31B 177.5(11) . . . . ?
N7 C27 C28 C29 -178.5(8) . . . . ?
N7 C27 C32 N8 -1.3(9) . . . . ?
N7 C27 C32 C31 178.0(7) . . . . ?
N7C C27C C28C C29C -178.4(7) . . . . ?
N7C C27C C32C N8C -1.9(9) . . . . ?
N7C C27C C32C C31C 177.5(8) . . . . ?
N9 C36 C38 N10 1.2(10) . . . . ?
N9 C36 C38 C39 179.8(9) . . . . ?
N9 C37 C41 N11 -10.6(12) . . . . ?
N9 C37 C41 C42 167.3(9) . . . . ?
N9C C36C C38C N10C -2.2(10) . . . . ?
N9C C36C C38C C39C 177.7(8) . . . . ?
N9C C37C C41C N11C -11.4(14) . . . . ?
N9C C37C C41C C42C 164.9(11) . . . . ?
N9B C36B C38B N10B 0.2(10) . . . . ?
N9B C36B C38B C39B 178.0(9) . . . . ?
N9B C37B C41B N11B 17.4(12) . . . . ?
N9B C37B C41B C42B -161.9(9) . . . . ?
N10B C37B C41B N11B -167.3(8) . . . . ?
N10B C37B C41B C42B 13.4(15) . . . . ?
N10B C38B C39B C40B 179.3(11) . . . . ?
N10 C37 C41 N11 172.6(8) . . . . ?
N10 C37 C41 C42 -9.5(16) . . . . ?
N10 C38 C39 C40 177.7(10) . . . . ?
N10C C37C C41C N11C 168.4(9) . . . . ?
N10C C37C C41C C42C -15.3(17) . . . . ?
N10C C38C C39C C40C 177.5(10) . . . . ?
N11C C41C C42C C43C 0.2(19) . . . . ?
N11C C45C C46C Eu2 12.9(7) . . . . ?
N11C C45C C46C O1C 33.6(13) . . . . ?
N11C C45C C46C N12C -147.2(9) . . . . ?
N11 C41 C42 C43 4.6(16) . . . . ?
N11 C45 C46 Eu2 11.2(7) . . . . ?
N11 C45 C46 O1 37.5(11) . . . . ?
N11 C45 C46 N12 -140.8(9) . . . . ?
N11B C41B C42B C43B 2.8(16) . . . . ?
N11B C45B C46B Eu2 -6.8(7) . . . . ?
N11B C45B C46B O1B -27.9(12) . . . . ?
N11B C45B C46B N12B 148.3(9) . . . . ?
C1 N1 C5 C4 -3.5(13) . . . . ?
C1 N1 C5 C6 177.4(8) . . . . ?
C1 C2 C3 C4 -3.1(18) . . . . ?
C1B N1B C5B C4B -2.6(12) . . . . ?
C1B N1B C5B C6B 179.8(7) . . . . ?
C1B C2B C3B C4B -2.9(15) . . . . ?
C1C N1C C5C C4C -0.7(13) . . . . ?
C1C N1C C5C C6C -176.7(8) . . . . ?
C1C C2C C3C C4C -3.1(19) . . . . ?
C2C C3C C4C C5C -0.2(18) . . . . ?
C2B C3B C4B C5B -1.9(16) . . . . ?
C2 C3 C4 C5 1.3(17) . . . . ?
C3C C4C C5C N1C 2.3(16) . . . . ?
C3C C4C C5C C6C 177.9(10) . . . . ?
C3B C4B C5B N1B 4.9(14) . . . . ?
C3B C4B C5B C6B -178.0(9) . . . . ?
C3 C4 C5 N1 2.1(15) . . . . ?
C3 C4 C5 C6 -178.9(10) . . . . ?
C4C C5C C6C N2C -165.3(8) . . . . ?
C4C C5C C6C N3C 14.6(15) . . . . ?
C4 C5 C6 N2 -162.8(9) . . . . ?
C4 C5 C6 N3 22.1(15) . . . . ?
C4B C5B C6B N2B -165.9(8) . . . . ?
C4B C5B C6B N3B 16.9(14) . . . . ?
C5 N1 C1 C2 1.6(14) . . . . ?
C5B N1B C1B C2B -2.5(12) . . . . ?
C5C N1C C1C C2C -3.1(14) . . . . ?
C6B N2B C7B C8B 174.8(8) . . . . ?
C6B N2B C7B C12B -3.1(8) . . . . ?
C6B N3B C12B C7B 0.0(9) . . . . ?
C6B N3B C12B C11B -176.0(9) . . . . ?
C6 N2 C7 C8 175.1(9) . . . . ?
C6 N2 C7 C12 -1.4(10) . . . . ?
C6 N3 C12 C7 -0.3(12) . . . . ?
C6 N3 C12 C11 -177.7(13) . . . . ?
C6C N2C C7C C8C 178.5(7) . . . . ?
C6C N2C C7C C12C -1.4(8) . . . . ?
C6C N3C C12C C7C -2.2(9) . . . . ?
C6C N3C C12C C11C -175.6(10) . . . . ?
C7C N2C C6C N3C 0.1(8) . . . . ?
C7C N2C C6C C5C -180.0(7) . . . . ?
C7C C8C C9C C10C -3.5(11) . . . . ?
C7C C8C C9C C13C 174.6(7) . . . . ?
C7B N2B C6B N3B 3.2(9) . . . . ?
C7B N2B C6B C5B -174.4(7) . . . . ?
C7B C8B C9B C10B -1.7(12) . . . . ?
C7B C8B C9B C13B 171.9(7) . . . . ?
C7 N2 C6 N3 1.3(11) . . . . ?
C7 N2 C6 C5 -174.3(8) . . . . ?
C7 C8 C9 C10 -3.5(13) . . . . ?
C7 C8 C9 C13 170.7(9) . . . . ?
C8B C7B C12B N3B -176.3(7) . . . . ?
C8B C7B C12B C11B 0.4(12) . . . . ?
C8B C9B C10B C11B 0.5(13) . . . . ?
C8B C9B C13B C14B 55.3(10) . . . . ?
C8 C7 C12 N3 -175.5(10) . . . . ?
C8 C7 C12 C11 2.2(16) . . . . ?
C8 C9 C10 C11 4.0(17) . . . . ?
C8 C9 C13 C14 38.1(14) . . . . ?
C8C C7C C12C N3C -177.7(7) . . . . ?
C8C C7C C12C C11C -3.1(12) . . . . ?
C8C C9C C10C C11C 3.9(14) . . . . ?
C8C C9C C13C C14C 48.9(11) . . . . ?
C9C C10C C11C C12C -3.6(16) . . . . ?
C9C C13C C14C C15C 48.1(12) . . . . ?
C9C C13C C14C C20C -130.0(11) . . . . ?
C9 C10 C11 C12 -1(2) . . . . ?
C9 C13 C14 C15 44.1(13) . . . . ?
C9 C13 C14 C20 -135.0(11) . . . . ?
C9B C10B C11B C12B 1.1(14) . . . . ?
C9B C13B C14B C15B 36.9(10) . . . . ?
C9B C13B C14B C20B -146.2(8) . . . . ?
C10B C9B C13B C14B -131.2(8) . . . . ?
C10B C11B C12B N3B 174.0(9) . . . . ?
C10B C11B C12B C7B -1.6(13) . . . . ?
C10 C9 C13 C14 -148.0(10) . . . . ?
C10 C11 C12 N3 175.2(13) . . . . ?
C10 C11 C12 C7 -1.9(18) . . . . ?
C10C C9C C13C C14C -133.1(9) . . . . ?
C10C C11C C12C N3C 176.0(10) . . . . ?
C10C C11C C12C C7C 3.0(14) . . . . ?
C12B N3B C6B N2B -2.1(9) . . . . ?
C12B N3B C6B C5B 175.3(8) . . . . ?
C12B C7B C8B C9B 1.3(11) . . . . ?
C12C N3C C6C N2C 1.3(9) . . . . ?
C12C N3C C6C C5C -178.6(9) . . . . ?
C12C C7C C8C C9C 3.4(11) . . . . ?
C12 N3 C6 N2 -0.6(12) . . . . ?
C12 N3 C6 C5 174.7(10) . . . . ?
C12 C7 C8 C9 0.6(14) . . . . ?
C13 C9 C10 C11 -170.2(12) . . . . ?
C13 C14 C15 C16 179.4(8) . . . . ?
C13 C14 C20 C19 179.2(10) . . . . ?
C13B C9B C10B C11B -173.2(8) . . . . ?
C13B C14B C15B C16B 175.2(7) . . . . ?
C13B C14B C20B C19B -178.6(8) . . . . ?
C13C C9C C10C C11C -174.1(10) . . . . ?
C13C C14C C15C C16C 178.1(8) . . . . ?
C13C C14C C20C C19C -175.2(11) . . . . ?
C14C C15C C16C N4C -179.1(9) . . . . ?
C14C C15C C16C C18C 3.8(14) . . . . ?
C14 C15 C16 N4 -178.6(8) . . . . ?
C14 C15 C16 C18 1.3(12) . . . . ?
C14B C15B C16B N4B -179.6(8) . . . . ?
C14B C15B C16B C18B 3.3(11) . . . . ?
C15B C14B C20B C19B -1.8(13) . . . . ?
C15B C16B C18B N5B 178.1(7) . . . . ?
C15B C16B C18B C19B -1.7(13) . . . . ?
C15C C14C C20C C19C 6.6(18) . . . . ?
C15C C16C C18C N5C 177.5(9) . . . . ?
C15C C16C C18C C19C -6.7(16) . . . . ?
C15 C14 C20 C19 0.0(16) . . . . ?
C15 C16 C18 N5 178.7(7) . . . . ?
C15 C16 C18 C19 0.2(13) . . . . ?
C16 N4 C17 N5 -3.2(9) . . . . ?
C16 N4 C17 C21 173.3(7) . . . . ?
C16 C18 C19 C20 -1.5(15) . . . . ?
C16C N4C C17C N5C -0.8(10) . . . . ?
C16C N4C C17C C21C 169.4(8) . . . . ?
C16C C18C C19C C20C 9(2) . . . . ?
C16B N4B C17B N5B -1.9(10) . . . . ?
C16B N4B C17B C21B 175.0(7) . . . . ?
C16B C18B C19B C20B -1.6(13) . . . . ?
C17C N4C C16C C15C -176.7(9) . . . . ?
C17C N4C C16C C18C 0.6(11) . . . . ?
C17C N5C C18C C16C -0.3(12) . . . . ?
C17C N5C C18C C19C -175.4(14) . . . . ?
C17C C21C C22C C23C 173.1(14) . . . . ?
C17B N4B C16B C15B -176.4(9) . . . . ?
C17B N4B C16B C18B 1.0(9) . . . . ?
C17B N5B C18B C16B -1.4(10) . . . . ?
C17B N5B C18B C19B 178.3(10) . . . . ?
C17B C21B C22B C23B 175.0(12) . . . . ?
C17 N4 C16 C15 -177.3(9) . . . . ?
C17 N4 C16 C18 2.8(8) . . . . ?
C17 N5 C18 C16 -0.4(9) . . . . ?
C17 N5 C18 C19 177.8(10) . . . . ?
C17 C21 C22 C23 171.5(8) . . . . ?
C18B N5B C17B N4B 2.1(10) . . . . ?
C18B N5B C17B C21B -174.6(9) . . . . ?
C18B C19B C20B C14B 3.3(14) . . . . ?
C18C N5C C17C N4C 0.7(11) . . . . ?
C18C N5C C17C C21C -168.6(10) . . . . ?
C18C C19C C20C C14C -9(2) . . . . ?
C18 N5 C17 N4 2.3(9) . . . . ?
C18 N5 C17 C21 -173.8(8) . . . . ?
C18 C19 C20 C14 1.4(17) . . . . ?
C20B C14B C15B C16B -1.7(11) . . . . ?
C20C C14C C15C C16C -3.8(14) . . . . ?
C20 C14 C15 C16 -1.4(13) . . . . ?
C21 N6 C25 C24 0.2(10) . . . . ?
C21 N6 C25 C26 -175.5(6) . . . . ?
C21 C22 C23 C24 -1.1(13) . . . . ?
C21C N6C C25C C24C -1.0(15) . . . . ?
C21C N6C C25C C26C -174.1(8) . . . . ?
C21C C22C C23C C24C 3(3) . . . . ?
C21B N6B C25B C24B -2.5(15) . . . . ?
C21B N6B C25B C26B -173.6(8) . . . . ?
C21B C22B C23B C24B 4(2) . . . . ?
C22B C23B C24B C25B -6(2) . . . . ?
C22C C23C C24C C25C 1(3) . . . . ?
C22 C23 C24 C25 0.7(13) . . . . ?
C23C C24C C25C N6C -2(2) . . . . ?
C23C C24C C25C C26C 170.2(14) . . . . ?
C23 C24 C25 N6 -0.3(12) . . . . ?
C23 C24 C25 C26 174.7(7) . . . . ?
C23B C24B C25B N6B 5.2(18) . . . . ?
C23B C24B C25B C26B 175.7(11) . . . . ?
C24B C25B C26B N7B -145.5(10) . . . . ?
C24B C25B C26B N8B 30.7(16) . . . . ?
C24 C25 C26 N7 -150.7(8) . . . . ?
C24 C25 C26 N8 25.3(12) . . . . ?
C24C C25C C26C N7C -147.8(11) . . . . ?
C24C C25C C26C N8C 29.1(16) . . . . ?
C25C N6C C21C C17C -174.1(8) . . . . ?
C25C N6C C21C C22C 5.5(17) . . . . ?
C25B N6B C21B C17B -176.1(8) . . . . ?
C25B N6B C21B C22B 0.4(14) . . . . ?
C25 N6 C21 C17 -172.1(6) . . . . ?
C25 N6 C21 C22 -0.5(10) . . . . ?
C26 N7 C27 C28 -174.0(8) . . . . ?
C26 N7 C27 C32 2.9(8) . . . . ?
C26 N8 C32 C27 -0.8(9) . . . . ?
C26 N8 C32 C31 -179.9(9) . . . . ?
C26C N7C C27C C28C -176.6(8) . . . . ?
C26C N7C C27C C32C 2.4(9) . . . . ?
C26C N8C C32C C27C 0.6(10) . . . . ?
C26C N8C C32C C31C -178.7(10) . . . . ?
C26B N7B C27B C28B -176.5(10) . . . . ?
C26B N7B C27B C32B 6.7(10) . . . . ?
C26B N8B C32B C27B 2.1(12) . . . . ?
C26B N8B C32B C31B 178.5(13) . . . . ?
C27 N7 C26 N8 -3.4(8) . . . . ?
C27 N7 C26 C25 173.2(7) . . . . ?
C27 C28 C29 C30 -1.3(12) . . . . ?
C27 C28 C29 C33 177.3(7) . . . . ?
C27C N7C C26C N8C -2.2(9) . . . . ?
C27C N7C C26C C25C 175.1(8) . . . . ?
C27C C28C C29C C30C -0.7(12) . . . . ?
C27C C28C C29C C33C 176.0(7) . . . . ?
C27B N7B C26B N8B -5.5(11) . . . . ?
C27B N7B C26B C25B 171.3(8) . . . . ?
C27B C28B C29B C30B 1.2(14) . . . . ?
C27B C28B C29B C33B 179.9(9) . . . . ?
C28B C27B C32B N8B 177.3(9) . . . . ?
C28B C27B C32B C31B 0.3(17) . . . . ?
C28B C29B C30B C31B 0.0(18) . . . . ?
C28B C29B C33B C34B 25.0(14) . . . . ?
C28C C27C C32C N8C 177.2(8) . . . . ?
C28C C27C C32C C31C -3.4(13) . . . . ?
C28C C29C C30C C31C -0.5(15) . . . . ?
C28C C29C C33C C34C 30.0(11) . . . . ?
C28 C27 C32 N8 175.8(7) . . . . ?
C28 C27 C32 C31 -4.9(12) . . . . ?
C28 C29 C30 C31 -2.6(14) . . . . ?
C28 C29 C33 C34 24.4(12) . . . . ?
C29 C30 C31 C32 2.7(15) . . . . ?
C29 C33 C34 C35 60.1(11) . . . . ?
C29 C33 C34 C40 -118.9(10) . . . . ?
C29B C30B C31B C32B -1(2) . . . . ?
C29B C33B C34B C35B 56.3(13) . . . . ?
C29B C33B C34B C40B -122.8(11) . . . . ?
C29C C30C C31C C32C -0.2(16) . . . . ?
C29C C33C C34C C35C 54.7(11) . . . . ?
C29C C33C C34C C40C -126.2(9) . . . . ?
C30 C29 C33 C34 -156.9(8) . . . . ?
C30 C31 C32 N8 -180.0(9) . . . . ?
C30 C31 C32 C27 0.9(13) . . . . ?
C30B C29B C33B C34B -156.4(10) . . . . ?
C30B C31B C32B N8B -175.0(14) . . . . ?
C30B C31B C32B C27B 1(2) . . . . ?
C30C C29C C33C C34C -153.2(8) . . . . ?
C30C C31C C32C N8C -178.7(10) . . . . ?
C30C C31C C32C C27C 2.0(15) . . . . ?
C32B N8B C26B N7B 2.3(12) . . . . ?
C32B N8B C26B C25B -174.0(10) . . . . ?
C32B C27B C28B C29B -1.4(14) . . . . ?
C32C N8C C26C N7C 1.1(10) . . . . ?
C32C N8C C26C C25C -176.0(9) . . . . ?
C32C C27C C28C C29C 2.7(12) . . . . ?
C32 N8 C26 N7 2.7(9) . . . . ?
C32 N8 C26 C25 -173.7(7) . . . . ?
C32 C27 C28 C29 5.0(12) . . . . ?
C33B C29B C30B C31B -178.6(12) . . . . ?
C33B C34B C35B C36B 178.1(8) . . . . ?
C33B C34B C40B C39B -177.9(11) . . . . ?
C33C C29C C30C C31C -177.2(10) . . . . ?
C33C C34C C35C C36C 176.4(8) . . . . ?
C33C C34C C40C C39C -178.7(9) . . . . ?
C33 C29 C30 C31 178.7(9) . . . . ?
C33 C34 C35 C36 176.9(8) . . . . ?
C33 C34 C40 C39 -178.2(10) . . . . ?
C34B C35B C36B N9B -177.6(8) . . . . ?
C34B C35B C36B C38B 2.3(12) . . . . ?
C34C C35C C36C N9C -174.3(8) . . . . ?
C34C C35C C36C C38C 2.5(12) . . . . ?
C34 C35 C36 N9 -177.6(8) . . . . ?
C34 C35 C36 C38 3.2(13) . . . . ?
C35 C34 C40 C39 2.9(17) . . . . ?
C35 C36 C38 N10 -179.4(8) . . . . ?
C35 C36 C38 C39 -0.9(14) . . . . ?
C35C C34C C40C C39C 0.5(14) . . . . ?
C35C C36C C38C N10C -179.7(8) . . . . ?
C35C C36C C38C C39C 0.2(14) . . . . ?
C35B C34B C40B C39B 2.9(16) . . . . ?
C35B C36B C38B N10B -179.7(8) . . . . ?
C35B C36B C38B C39B -2.0(14) . . . . ?
C36B N9B C37B N10B 0.4(9) . . . . ?
C36B N9B C37B C41B 176.5(7) . . . . ?
C36B C38B C39B C40B 2.0(17) . . . . ?
C36 N9 C37 N10 0.8(10) . . . . ?
C36 N9 C37 C41 -176.3(8) . . . . ?
C36 C38 C39 C40 -0.5(16) . . . . ?
C36C N9C C37C N10C 0.2(10) . . . . ?
C36C N9C C37C C41C -179.9(8) . . . . ?
C36C C38C C39C C40C -2.4(14) . . . . ?
C37B N9B C36B C35B 179.6(8) . . . . ?
C37B N9B C36B C38B -0.4(9) . . . . ?
C37B N10B C38B C36B 0.0(10) . . . . ?
C37B N10B C38B C39B -177.4(10) . . . . ?
C37B C41B C42B C43B -177.8(10) . . . . ?
C37C N9C C36C C35C 178.3(9) . . . . ?
C37C N9C C36C C38C 1.3(9) . . . . ?
C37C N10C C38C C36C 2.2(10) . . . . ?
C37C N10C C38C C39C -177.7(10) . . . . ?
C37C C41C C42C C43C -175.8(11) . . . . ?
C37 N9 C36 C35 179.5(9) . . . . ?
C37 N9 C36 C38 -1.2(9) . . . . ?
C37 N10 C38 C36 -0.7(10) . . . . ?
C37 N10 C38 C39 -179.1(11) . . . . ?
C37 C41 C42 C43 -173.2(10) . . . . ?
C38 N10 C37 N9 -0.1(10) . . . . ?
C38 N10 C37 C41 176.9(8) . . . . ?
C38 C39 C40 C34 -0.5(18) . . . . ?
C38C N10C C37C N9C -1.6(10) . . . . ?
C38C N10C C37C C41C 178.6(9) . . . . ?
C38C C39C C40C C34C 2.0(15) . . . . ?
C38B N10B C37B N9B -0.3(10) . . . . ?
C38B N10B C37B C41B -176.0(9) . . . . ?
C38B C39B C40B C34B -2.5(18) . . . . ?
C40 C34 C35 C36 -4.1(14) . . . . ?
C40C C34C C35C C36C -2.8(12) . . . . ?
C40B C34B C35B C36B -2.7(13) . . . . ?
C41B N11B C45B C44B 7.4(15) . . . . ?
C41B N11B C45B C46B -175.7(8) . . . . ?
C41B C42B C43B C44B 0.9(18) . . . . ?
C41 N11 C45 C44 -2.6(12) . . . . ?
C41 N11 C45 C46 -175.3(7) . . . . ?
C41 C42 C43 C44 -6.8(17) . . . . ?
C41C N11C C45C C44C -0.7(16) . . . . ?
C41C N11C C45C C46C -171.7(9) . . . . ?
C41C C42C C43C C44C -1(2) . . . . ?
C42C C43C C44C C45C 1(2) . . . . ?
C42B C43B C44B C45B -0.5(19) . . . . ?
C42 C43 C44 C45 4.0(15) . . . . ?
C43 C44 C45 N11 0.4(13) . . . . ?
C43 C44 C45 C46 172.4(9) . . . . ?
C43B C44B C45B N11B -3.7(17) . . . . ?
C43B C44B C45B C46B -179.9(11) . . . . ?
C43C C44C C45C N11C 0.0(19) . . . . ?
C43C C44C C45C C46C 170.0(12) . . . . ?
C44C C45C C46C Eu2 -157.9(11) . . . . ?
C44C C45C C46C O1C -137.2(11) . . . . ?
C44C C45C C46C N12C 42.0(16) . . . . ?
C44 C45 C46 Eu2 -161.2(8) . . . . ?
C44 C45 C46 O1 -135.0(9) . . . . ?
C44 C45 C46 N12 46.8(14) . . . . ?
C44B C45B C46B Eu2 169.9(11) . . . . ?
C44B C45B C46B O1B 148.8(10) . . . . ?
C44B C45B C46B N12B -35.0(16) . . . . ?
C45 N11 C41 C37 178.5(8) . . . . ?
C45 N11 C41 C42 0.3(13) . . . . ?
C45B N11B C41B C37B 173.7(8) . . . . ?
C45B N11B C41B C42B -6.9(13) . . . . ?
C45C N11C C41C C37C 177.1(8) . . . . ?
C45C N11C C41C C42C 0.6(16) . . . . ?
C46 N12 C47 C48 83.0(17) . . . . ?
C46 N12 C49 C50 95.3(15) . . . . ?
C46B N12B C47B C48B 81.9(13) . . . . ?
C46B N12B C49B C50B 110.1(19) . . . . ?
C46C N12C C47C C48C 79.2(12) . . . . ?
C46C N12C C49C C50C 106.9(13) . . . . ?
C47C N12C C46C Eu2 54.5(17) . . . . ?
C47C N12C C46C O1C 12.3(14) . . . . ?
C47C N12C C46C C45C -166.9(9) . . . . ?
C47C N12C C49C C50C -68.2(15) . . . . ?
C47B N12B C46B Eu2 -44.7(18) . . . . ?
C47B N12B C46B O1B -3.6(15) . . . . ?
C47B N12B C46B C45B -179.7(9) . . . . ?
C47B N12B C49B C50B -87.3(19) . . . . ?
C47 N12 C46 Eu2 51.6(17) . . . . ?
C47 N12 C46 O1 2.8(15) . . . . ?
C47 N12 C46 C45 -179.1(10) . . . . ?
C47 N12 C49 C50 -76.9(15) . . . . ?
C49 N12 C46 Eu2 -120.5(11) . . . . ?
C49 N12 C46 O1 -169.3(10) . . . . ?
C49 N12 C46 C45 8.8(16) . . . . ?
C49 N12 C47 C48 -104.1(18) . . . . ?
C49C N12C C46C Eu2 -120.7(14) . . . . ?
C49C N12C C46C O1C -162.9(11) . . . . ?
C49C N12C C46C C45C 17.9(16) . . . . ?
C49C N12C C47C C48C -105.3(12) . . . . ?
C49B N12B C46B Eu2 117.1(16) . . . . ?
C49B N12B C46B O1B 158.2(14) . . . . ?
C49B N12B C46B C45B -17.9(18) . . . . ?
C49B N12B C47B C48B -82.0(15) . . . . ?
C51 C2 C3 C4 174.6(11) . . . . ?
C51B C2B C3B C4B 176.6(10) . . . . ?
C51C C2C C3C C4C -179.2(12) . . . . ?
C52C N3C C6C N2C -177.9(9) . . . . ?
C52C N3C C6C C5C 2.1(16) . . . . ?
C52C N3C C12C C7C 177.1(9) . . . . ?
C52C N3C C12C C11C 3.7(16) . . . . ?
C52 N3 C6 N2 -171.9(12) . . . . ?
C52 N3 C6 C5 3.5(19) . . . . ?
C52 N3 C12 C7 172.2(11) . . . . ?
C52 N3 C12 C11 -5(2) . . . . ?
C52B N3B C6B N2B -179.5(8) . . . . ?
C52B N3B C6B C5B -2.2(15) . . . . ?
C52B N3B C12B C7B 177.7(8) . . . . ?
C52B N3B C12B C11B 1.7(14) . . . . ?
C53B N5B C17B N4B -173.0(10) . . . . ?
C53B N5B C17B C21B 10.3(16) . . . . ?
C53B N5B C18B C16B 174.3(9) . . . . ?
C53B N5B C18B C19B -6.1(17) . . . . ?
C53C N5C C17C N4C -178.1(12) . . . . ?
C53C N5C C17C C21C 12.6(18) . . . . ?
C53C N5C C18C C16C 178.5(12) . . . . ?
C53C N5C C18C C19C 3(2) . . . . ?
C53 N5 C17 N4 -174.0(8) . . . . ?
C53 N5 C17 C21 9.9(14) . . . . ?
C53 N5 C18 C16 175.9(8) . . . . ?
C53 N5 C18 C19 -5.9(16) . . . . ?
C54B N8B C26B N7B -175.2(11) . . . . ?
C54B N8B C26B C25B 8.6(18) . . . . ?
C54B N8B C32B C27B 179.7(11) . . . . ?
C54B N8B C32B C31B -4(2) . . . . ?
C54 N8 C26 N7 -173.1(8) . . . . ?
C54 N8 C26 C25 10.5(13) . . . . ?
C54 N8 C32 C27 175.2(8) . . . . ?
C54 N8 C32 C31 -4.0(15) . . . . ?
C54C N8C C26C N7C -171.4(10) . . . . ?
C54C N8C C26C C25C 11.5(16) . . . . ?
C54C N8C C32C C27C 173.7(9) . . . . ?
C54C N8C C32C C31C -5.6(16) . . . . ?
C55 N10 C37 N9 173.3(10) . . . . ?
C55 N10 C37 C41 -9.7(16) . . . . ?
C55 N10 C38 C36 -174.6(10) . . . . ?
C55 N10 C38 C39 7.0(18) . . . . ?
C55C N10C C37C N9C 175.6(10) . . . . ?
C55C N10C C37C C41C -4.3(16) . . . . ?
C55C N10C C38C C36C -175.2(9) . . . . ?
C55C N10C C38C C39C 4.9(16) . . . . ?
C55B N10B C37B N9B -173.7(9) . . . . ?
C55B N10B C37B C41B 10.6(15) . . . . ?
C55B N10B C38B C36B 173.4(10) . . . . ?
C55B N10B C38B C39B -4.1(18) . . . . ?
O23T S8 C8T F22T 74(5) . . . . ?
O23T S8 C8T F23T -42(3) . . . . ?
O23T S8 C8T F24T -163(3) . . . . ?
O24T S8 C8T F22T -171(4) . . . . ?
O24T S8 C8T F23T 73(3) . . . . ?
O24T S8 C8T F24T -49(3) . . . . ?
O26T S8 C8T F22T -54(5) . . . . ?
O26T S8 C8T F23T -170(2) . . . . ?
O26T S8 C8T F24T 69(3) . . . . ?
C7T F19T F21T F20T 40.9(18) . . . . ?
C7T F19T F21T S7 -42.4(17) . . . . ?
C7T F20T F21T F19T -43.1(18) . . . . ?
C7T F20T F21T S7 53.5(15) . . . . ?
C7T S7 O19T O20T -97(2) . . . . ?
C7T S7 O20T O19T 118.7(15) . . . . ?
F19T C7T F20T F21T 62(3) . . . . ?
F19T C7T F21T F20T -123(2) . . . . ?
F19T C7T F21T S7 128(2) . . . . ?
F19T C7T S7 F21T -61(3) . . . . ?
F19T C7T S7 O19T -106(3) . . . . ?
F19T C7T S7 O20T 177(3) . . . . ?
F19T C7T S7 O21T 23(4) . . . . ?
F20T C7T F19T F21T -65(3) . . . . ?
F20T C7T F21T F19T 123(2) . . . . ?
F20T C7T F21T S7 -109.5(19) . . . . ?
F20T C7T S7 F21T 73(3) . . . . ?
F20T C7T S7 O19T 29(3) . . . . ?
F20T C7T S7 O20T -49(3) . . . . ?
F20T C7T S7 O21T 158(2) . . . . ?
F21T C7T S7 O19T -44(3) . . . . ?
F21T C7T S7 O20T -122(3) . . . . ?
F21T C7T S7 O21T 85(3) . . . . ?
F21T S7 O19T O20T -125(2) . . . . ?
F21T S7 O20T O19T 76.5(19) . . . . ?
S7 C7T F19T F21T 66(3) . . . . ?
S7 C7T F20T F21T -76(3) . . . . ?
S7 C7T F21T F19T -128(2) . . . . ?
S7 C7T F21T F20T 109.5(19) . . . . ?
O21T S7 O19T O20T 131(2) . . . . ?
O21T S7 O20T O19T -96(3) . . . . ?
O13T S5 C5T F13T 64.1(14) . . . . ?
O13T S5 C5T F14T -62.5(18) . . . . ?
O13T S5 C5T F15T 160.0(15) . . . . ?
O14T S5 C5T F13T -92.9(18) . . . . ?
O14T S5 C5T F14T 140(2) . . . . ?
O14T S5 C5T F15T 3(2) . . . . ?
O15T S5 C5T F13T 176.3(17) . . . . ?
O15T S5 C5T F14T 50(2) . . . . ?
O15T S5 C5T F15T -88(2) . . . . ?
F1TA C1TA S1A O1TA 69(2) . . . . ?
F1TA C1TA S1A O2TA 178(2) . . . . ?
F1TA C1TA S1A O3TA -79(2) . . . . ?
F2TA C1TA S1A O1TA -55(3) . . . . ?
F2TA C1TA S1A O2TA 54(2) . . . . ?
F2TA C1TA S1A O3TA 157(2) . . . . ?
F3TA C1TA S1A O1TA -172(2) . . . . ?
F3TA C1TA S1A O2TA -63(2) . . . . ?
F3TA C1TA S1A O3TA 40(3) . . . . ?
F1TB C1TB S1B O1TB 67.3(13) . . . . ?
F1TB C1TB S1B O2TB 179.8(11) . . . . ?
F1TB C1TB S1B O3TB -63.0(13) . . . . ?
F2TB C1TB S1B O1TB -45.8(16) . . . . ?
F2TB C1TB S1B O2TB 66.7(15) . . . . ?
F2TB C1TB S1B O3TB -176.1(13) . . . . ?
F3TB C1TB S1B O1TB -176.0(14) . . . . ?
F3TB C1TB S1B O2TB -63.5(16) . . . . ?
F3TB C1TB S1B O3TB 53.7(17) . . . . ?
F4T C2T S2 O4T -61(2) . . . . ?
F4T C2T S2 O5T 50(2) . . . . ?
F4T C2T S2 O6T -176(2) . . . . ?
F5T C2T S2 O4T 66(2) . . . . ?
F5T C2T S2 O5T 176(2) . . . . ?
F5T C2T S2 O6T -50(2) . . . . ?
F6T C2T S2 O4T 169.7(18) . . . . ?
F6T C2T S2 O5T -79.8(19) . . . . ?
F6T C2T S2 O6T 54(2) . . . . ?
F3 C1A S9 O7 -73(2) . . . . ?
F3 C1A S9 O8 40(2) . . . . ?
F3 C1A S9 O9 164(2) . . . . ?
F4 C1A S9 O7 172.2(19) . . . . ?
F4 C1A S9 O8 -74(2) . . . . ?
F4 C1A S9 O9 49(2) . . . . ?
F5 C1A S9 O7 58.4(19) . . . . ?
F5 C1A S9 O8 171.9(18) . . . . ?
F5 C1A S9 O9 -65(2) . . . . ?
O7T S3 C3T F7T 47(2) . . . . ?
O7T S3 C3T F8T 176(2) . . . . ?
O7T S3 C3T F9T -66(2) . . . . ?
O8T S3 C3T F7T 172.7(18) . . . . ?
O8T S3 C3T F8T -59(2) . . . . ?
O8T S3 C3T F9T 60(2) . . . . ?
O9T S3 C3T F7T -70(2) . . . . ?
O9T S3 C3T F8T 59(2) . . . . ?
O9T S3 C3T F9T 177.1(17) . . . . ?
F16T C6T S6 O16T -59.9(17) . . . . ?
F16T C6T S6 O17T -173.4(16) . . . . ?
F16T C6T S6 O18T 60.1(17) . . . . ?
F17T C6T S6 O16T 56(2) . . . . ?
F17T C6T S6 O17T -57(2) . . . . ?
F17T C6T S6 O18T 176.2(18) . . . . ?
F18T C6T S6 O16T -173.6(16) . . . . ?
F18T C6T S6 O17T 72.8(19) . . . . ?
F18T C6T S6 O18T -53.6(19) . . . . ?
F10T C4T S4 O10T 60.6(17) . . . . ?
F10T C4T S4 O11T -63.0(16) . . . . ?
F10T C4T S4 O12T 174.2(13) . . . . ?
F11T C4T S4 O10T -57.3(19) . . . . ?
F11T C4T S4 O11T 179.0(16) . . . . ?
F11T C4T S4 O12T 56.3(18) . . . . ?
F12T C4T S4 O10T -177.2(16) . . . . ?
F12T C4T S4 O11T 59.2(17) . . . . ?
F12T C4T S4 O12T -63.6(17) . . . . ?

_smtbx_masks_special_details     
;
A solvent mask was calculated and 1007 electrons were 
found in a volume of 3947\%A^3^ in 3 voids per unit cell. 
This is consistent with the presence of 
1[CF3SO3], 12[C3H8O] per Formula Unit 
which account for 962 electrons 
per unit cell.
;
loop_
_smtbx_masks_void_nr
_smtbx_masks_void_average_x
_smtbx_masks_void_average_y
_smtbx_masks_void_average_z
_smtbx_masks_void_volume
_smtbx_masks_void_count_electrons
_smtbx_masks_void_content
1 -0.689 -0.028 -0.875 3882.7 1007.0 '2 CF3SO3,24 C3H8O'
2 0.373 0.790 0.812 17.0 0.0 ?
3 0.383 0.720 0.623 14.9 0.0 ?
4 0.617 0.280 0.377 14.9 0.0 ?
5 0.627 0.210 0.188 17.0 0.0 ?

_smtbx_masks_void_probe_radius   1.2
_smtbx_masks_void_truncation_radius 1.2
_shelx_res_file                  
;
TITL CE_EuZnL2Otf_abs in P-1
    ce_euznl2otf_abs.res
    created by SHELXL-2018/3 at 10:05:55 on 02-Aug-2022
REM P-1 (#2 in standard setting)
CELL 1.54184 16.551911 17.24093 48.197706 92.6755 95.8386 118.0562
ZERR 2 0.000286 0.000293 0.000871 0.0014 0.0014 0.0018
LATT 1
SFAC C H Eu F N O S Zn
UNIT 350 310 4 42 72 50 14 2
RIGU C4S C2S C3S O1S
DANG 2.56 C1A O8
DFIX 1.33 C1A F3 C1A F4 C1A F5
DFIX 1.82 C1A S9
DANG 2.57 C1A O9
DFIX 1.44 S9 O7 S9 O8 S9 O9
DANG 2.58 C1A O7
EADP C2T C1A
EADP F4 F5T F3 F6T F5 F4T
EADP O9 O5T O7 O6T O8 O4T
EADP S2 S9
DANG 2.56 C1TA O2TA
DFIX 1.33 C1TA F1TA C1TA F2TA C1TA F3TA
DFIX 1.82 C1TA S1A
DANG 2.57 C1TA O3TA
DFIX 1.44 S1A O1TA S1A O2TA S1A O3TA
DANG 2.58 C1TA O1TA
EADP F2TA F2TB F1TB F1TA F3TA F3TB
EADP O1TB O1TA O2TA O2TB O3TA O3TB
EADP C1TA C1TB
EADP S1A S1B
DANG 2.56 C4T O11T
DFIX 1.33 C4T F10T C4T F11T C4T F12T
DFIX 1.82 C4T S4
DANG 2.57 C4T O12T
DFIX 1.44 S4 O10T S4 O11T S4 O12T
DANG 2.58 C4T O10T
DANG 2.56 C6T O17T
DFIX 1.33 C6T F16T C6T F17T C6T F18T
DFIX 1.82 C6T S6
DANG 2.57 C6T O18T
DFIX 1.44 S6 O16T S6 O17T S6 O18T
DANG 2.58 C6T O16T
DANG 2.56 C7T O20T
DFIX 1.33 C7T F19T C7T F20T C7T F21T
DFIX 1.72 C7T S7
DANG 2.57 C7T O21T
DFIX 1.44 S7 O19T S7 O20T S7 O21T
DANG 2.58 C7T O19T
DFIX 1.82 C8T S8
DFIX 1.33 C6T F18T
DFIX 1.33 C6T F16T
DFIX 1.33 C6T F17T
DFIX 1.8 S5 C5T
DFIX 1.33 C8T F24T
DFIX 1.33 C8T F22T
DFIX 1.33 C8T F23T

L.S. 6 0 0
PLAN  50
SIZE 0.041 0.122 0.251
TEMP -153
CONF
list 4
MORE -1
BOND $H
ABIN
fmap 2 53
acta 144
REM <olex2.extras>
REM <HklSrc "%.\\CE_EuZnL2Otf_abs.hkl">
REM </olex2.extras>

WGHT    0.200000
FVAR       0.98755   0.49093   0.27098
EU1   3    0.386660    0.760116    0.717027    11.00000    0.06785    0.04152 =
         0.04472    0.00777    0.01356    0.02929
EU2   3    0.361177    0.809678    0.900512    11.00000    0.05947    0.03942 =
         0.04755    0.00007    0.00419    0.01942
ZN1   8    0.363749    0.686422    0.537036    11.00000    0.04983    0.04637 =
         0.05192    0.00713    0.01314    0.02008
O1    6    0.302763    0.880939    0.931366    11.00000    0.06936    0.05624 =
         0.05559    0.00014    0.01449    0.01864
O1C   6    0.479445    0.874925    0.940073    11.00000    0.06529    0.05398 =
         0.05468   -0.00291   -0.00449    0.02190
O1B   6    0.298114    0.700451    0.931032    11.00000    0.07105    0.04629 =
         0.07249    0.00659    0.01788    0.01693
N1C   5    0.244834    0.569329    0.512790    11.00000    0.04880    0.06207 =
         0.07803   -0.01495    0.00479    0.02767
N1    5    0.465560    0.675438    0.513527    11.00000    0.06695    0.07556 =
         0.08261    0.04152    0.03466    0.04226
N1B   5    0.351002    0.784607    0.512980    11.00000    0.05097    0.05496 =
         0.05432    0.01029    0.00791    0.02498
N2    5    0.489430    0.786037    0.558126    11.00000    0.06128    0.05745 =
         0.07899    0.02845    0.01385    0.02739
N2C   5    0.353128    0.579639    0.559037    11.00000    0.06881    0.04846 =
         0.05088    0.00655    0.01587    0.03585
N2B   5    0.268027    0.712618    0.556038    11.00000    0.04536    0.03313 =
         0.05089    0.00531    0.01214    0.01195
N3C   5    0.280326    0.437111    0.565724    11.00000    0.09035    0.04645 =
         0.09387    0.01284    0.03460    0.03476
N3    5    0.642748    0.864370    0.558055    11.00000    0.06884    0.06724 =
         0.16007    0.01778   -0.01367    0.02075
N3B   5    0.185351    0.782505    0.557657    11.00000    0.05234    0.06172 =
         0.06239    0.00652    0.00760    0.02830
N4    5    0.280615    0.768736    0.674523    11.00000    0.09290    0.05106 =
         0.04006    0.00058    0.00341    0.04649
N4C   5    0.521952    0.848254    0.688783    11.00000    0.08764    0.04762 =
         0.06961    0.02069    0.02521    0.03233
N4B   5    0.370458    0.622014    0.688738    11.00000    0.08300    0.05347 =
         0.06586    0.02173    0.02518    0.04383
N5C   5    0.642924    0.971055    0.682090    11.00000    0.06398    0.08416 =
         0.07122    0.00490    0.00560    0.01495
N5B   5    0.375632    0.495685    0.691356    11.00000    0.10988    0.07224 =
         0.08174    0.01520    0.02289    0.06478
N5    5    0.153138    0.779585    0.664079    11.00000    0.11892    0.08395 =
         0.05111   -0.00558   -0.00475    0.07266
N6B   5    0.516940    0.717481    0.727944    11.00000    0.08268    0.08418 =
         0.05921    0.02188    0.02953    0.05555
N6C   5    0.436419    0.926741    0.713247    11.00000    0.09670    0.05966 =
         0.04441    0.00034    0.00902    0.04686
N6    5    0.211141    0.643448    0.708585    11.00000    0.06520    0.04488 =
         0.04564   -0.00017    0.01909    0.03106
N7B   5    0.515690    0.852703    0.758253    11.00000    0.07670    0.04110 =
         0.07642    0.01240    0.03046    0.01864
N7    5    0.329034    0.640492    0.751204    11.00000    0.06060    0.04862 =
         0.04547    0.00130    0.00824    0.02536
N7C   5    0.302729    0.825368    0.742886    11.00000    0.09160    0.05141 =
         0.03899   -0.00160    0.01188    0.03745
N8B   5    0.669923    0.935306    0.764180    11.00000    0.06188    0.08972 =
         0.09964    0.01658    0.02017    0.01996
N8C   5    0.223705    0.900515    0.734458    11.00000    0.09263    0.06308 =
         0.07405   -0.00447    0.00761    0.04266
N8    5    0.258364    0.493420    0.748767    11.00000    0.09146    0.04343 =
         0.05260    0.00497    0.00986    0.03834
N9    5    0.507245    0.892067    0.876598    11.00000    0.05397    0.04315 =
         0.05726   -0.00033   -0.00285    0.01993
N9C   5    0.313694    0.666194    0.868365    11.00000    0.07312    0.03477 =
         0.06304    0.01176    0.01428    0.02056
N9B   5    0.269749    0.844761    0.861684    11.00000    0.07303    0.05158 =
         0.06159   -0.00897   -0.00067    0.03462
N10B  5    0.140889    0.845781    0.842199    11.00000    0.08838    0.09265 =
         0.08562   -0.01114   -0.00527    0.05565
N10   5    0.636744    1.010948    0.869320    11.00000    0.06475    0.05264 =
         0.06414    0.00488    0.01439    0.00899
N10C  5    0.312718    0.537368    0.859762    11.00000    0.11272    0.04207 =
         0.07750    0.00703    0.02338    0.03712
N11C  5    0.457696    0.729487    0.910155    11.00000    0.09466    0.05233 =
         0.05278   -0.00390    0.00279    0.03804
N11   5    0.442301    0.983002    0.904773    11.00000    0.08815    0.04684 =
         0.04712   -0.00068   -0.00595    0.03424
N11B  5    0.183429    0.725965    0.897268    11.00000    0.07728    0.06007 =
         0.06031   -0.00031    0.01447    0.02607
N12B  5    0.208214    0.656788    0.964163    11.00000    0.10005    0.09586 =
         0.09120    0.01537    0.03273    0.03379
N12C  5    0.629965    0.916580    0.955619    11.00000    0.06620    0.07200 =
         0.08327   -0.00180   -0.00677    0.03358
N12   5    0.246988    0.978164    0.928569    11.00000    0.09255    0.07620 =
         0.11236   -0.01691    0.01191    0.05088
C1    1    0.447617    0.612813    0.491952    11.00000    0.09977    0.07750 =
         0.06440    0.01058    0.03856    0.05218
AFIX  43
H1    2    0.385966    0.579661    0.482677    11.00000   -1.20000
AFIX   0
C1B   1    0.401051    0.822419    0.492539    11.00000    0.05809    0.06854 =
         0.04847    0.01340    0.00974    0.02458
AFIX  43
H1B   2    0.435745    0.797100    0.485350    11.00000   -1.20000
AFIX   0
C1C   1    0.189127    0.572833    0.491802    11.00000    0.07884    0.07363 =
         0.06662   -0.02005   -0.01144    0.04080
AFIX  43
H1C   2    0.210011    0.626273    0.483263    11.00000   -1.20000
AFIX   0
C2C   1    0.102799    0.504270    0.481448    11.00000    0.10605    0.11093 =
         0.08666   -0.05063   -0.03647    0.06680
C2B   1    0.404863    0.897625    0.481182    11.00000    0.06685    0.07486 =
         0.06609    0.02505    0.01340    0.03711
C2    1    0.515186    0.595005    0.482825    11.00000    0.10449    0.12721 =
         0.14113    0.07097    0.08369    0.08455
C3C   1    0.072340    0.430816    0.495802    11.00000    0.10430    0.06107 =
         0.13287   -0.01281   -0.01211    0.02200
AFIX  43
H3C   2    0.012003    0.382890    0.490091    11.00000   -1.20000
AFIX   0
C3B   1    0.361039    0.936898    0.493330    11.00000    0.08197    0.08873 =
         0.11662    0.05738    0.01649    0.04606
AFIX  43
H3B   2    0.364275    0.989419    0.486909    11.00000   -1.20000
AFIX   0
C3    1    0.604047    0.642737    0.497216    11.00000    0.12101    0.10121 =
         0.21778    0.08737    0.12128    0.08847
AFIX  43
H3    2    0.650809    0.629996    0.492079    11.00000   -1.20000
AFIX   0
C4C   1    0.127465    0.424764    0.518459    11.00000    0.08451
AFIX  43
H4C   2    0.106480    0.374106    0.528436    11.00000   -1.20000
AFIX   0
C4    1    0.626684    0.707947    0.518693    11.00000    0.07600    0.11681 =
         0.18609    0.09966    0.07749    0.06467
AFIX  43
H4    2    0.688033    0.741165    0.528189    11.00000   -1.20000
AFIX   0
C4B   1    0.311923    0.900723    0.514936    11.00000    0.05999    0.05445 =
         0.10371    0.02172    0.01498    0.02820
AFIX  43
H4B   2    0.282855    0.929381    0.523769    11.00000   -1.20000
AFIX   0
C5    1    0.552247    0.723652    0.526182    11.00000    0.08827    0.07779 =
         0.14885    0.07036    0.06632    0.05808
C5B   1    0.304598    0.823409    0.523839    11.00000    0.06951    0.05629 =
         0.05146    0.00839   -0.00202    0.03549
C5C   1    0.214692    0.496769    0.525658    11.00000    0.07728    0.05097 =
         0.07684   -0.00851    0.00846    0.02480
C6B   1    0.252414    0.775428    0.545948    11.00000    0.05741    0.05661 =
         0.05497    0.00281    0.00551    0.03235
C6    1    0.562436    0.790978    0.548066    11.00000    0.06244    0.06291 =
         0.10168    0.04252    0.01182    0.03078
C6C   1    0.279978    0.501376    0.549834    11.00000    0.05552    0.04057 =
         0.08151    0.00337    0.03021    0.01442
C7C   1    0.404103    0.566934    0.581867    11.00000    0.06159    0.07015 =
         0.04922    0.01558    0.02633    0.04238
C7B   1    0.204460    0.673814    0.574159    11.00000    0.05059    0.04035 =
         0.05432   -0.00203    0.01106    0.01343
C7    1    0.521043    0.861840    0.575764    11.00000    0.08270    0.05284 =
         0.06681    0.01445    0.00118    0.02244
C8B   1    0.184838    0.601795    0.588832    11.00000    0.04502    0.04780 =
         0.04850   -0.00225    0.00991    0.01510
AFIX  43
H8B   2    0.220663    0.572146    0.588013    11.00000   -1.20000
AFIX   0
C8    1    0.469463    0.890108    0.589847    11.00000    0.09947    0.04257 =
         0.04312    0.01479   -0.00838    0.01050
AFIX  43
H8    2    0.404579    0.854285    0.589127    11.00000   -1.20000
AFIX   0
C8C   1    0.487115    0.627527    0.598366    11.00000    0.07917    0.08531 =
         0.05403    0.01700    0.02499    0.05222
AFIX  43
H8C   2    0.516652    0.688505    0.595709    11.00000   -1.20000
AFIX   0
C9C   1    0.524627    0.594380    0.618918    11.00000    0.09625    0.10380 =
         0.05753    0.01803    0.02719    0.08464
C9    1    0.517268    0.974863    0.605450    11.00000    0.12648    0.03140 =
         0.06076    0.00719   -0.01701    0.01277
C9B   1    0.114455    0.573130    0.604448    11.00000    0.04867    0.05617 =
         0.06034   -0.00165    0.01048    0.01070
C10B  1    0.063982    0.620352    0.605847    11.00000    0.05537    0.06579 =
         0.06335   -0.00495    0.01391    0.01818
AFIX  43
H10B  2    0.015022    0.600571    0.616914    11.00000   -1.20000
AFIX   0
C10   1    0.614888    1.021475    0.606614    11.00000    0.09614    0.03843 =
         0.10283    0.00116   -0.04306    0.00059
AFIX  43
H10   2    0.648257    1.076576    0.617947    11.00000   -1.20000
AFIX   0
C10C  1    0.472455    0.502543    0.622439    11.00000    0.12105    0.11401 =
         0.07946    0.04722    0.04308    0.09539
AFIX  43
H10C  2    0.496053    0.480940    0.637200    11.00000   -1.20000
AFIX   0
C11   1    0.664983    0.990079    0.591770    11.00000    0.09695    0.08599 =
         0.16161    0.03600   -0.04328    0.01569
AFIX  43
H11   2    0.730235    1.023704    0.592798    11.00000   -1.20000
AFIX   0
C11C  1    0.394551    0.445627    0.606920    11.00000    0.13156    0.09657 =
         0.07203    0.02567    0.03167    0.08027
AFIX  43
H11C  2    0.365398    0.384800    0.609774    11.00000   -1.20000
AFIX   0
C11B  1    0.082309    0.691869    0.592213    11.00000    0.06523    0.08192 =
         0.06676   -0.00145    0.01482    0.04117
AFIX  43
H11B  2    0.047966    0.722754    0.593822    11.00000   -1.20000
AFIX   0
C12B  1    0.153220    0.719290    0.575650    11.00000    0.04726    0.04316 =
         0.06213    0.00135    0.01117    0.01493
C12C  1    0.355441    0.477163    0.585958    11.00000    0.07905    0.04417 =
         0.08587    0.02049    0.03654    0.03421
C12   1    0.616864    0.909910    0.575883    11.00000    0.05221    0.03992 =
         0.12448    0.02150   -0.01564   -0.01328
C13   1    0.466412    1.014857    0.617329    11.00000    0.17797    0.03838 =
         0.05837    0.00680    0.00665    0.01754
AFIX  23
H13A  2    0.449212    1.044546    0.602553    11.00000   -1.20000
H13B  2    0.508881    1.061339    0.632471    11.00000   -1.20000
AFIX   0
C13B  1    0.082402    0.486788    0.617888    11.00000    0.06515    0.05643 =
         0.06113    0.00174    0.01933    0.01255
AFIX  23
H13C  2    0.055483    0.436570    0.602951    11.00000   -1.20000
H13D  2    0.033411    0.479642    0.629328    11.00000   -1.20000
AFIX   0
C13C  1    0.617466    0.654894    0.635396    11.00000    0.08569    0.12471 =
         0.06757    0.01560    0.01519    0.08320
AFIX  23
H13E  2    0.665405    0.666566    0.623067    11.00000   -1.20000
H13F  2    0.628757    0.624208    0.650974    11.00000   -1.20000
AFIX   0
C14C  1    0.628832    0.744377    0.647760    11.00000    0.05974    0.09756 =
         0.05626    0.02061    0.01543    0.04679
C14   1    0.377318    0.952692    0.629509    11.00000    0.15095    0.05031 =
         0.04591    0.00498   -0.00736    0.04860
C14B  1    0.162887    0.484499    0.636750    11.00000    0.06879    0.04029 =
         0.05937    0.00517    0.03153    0.01441
C15B  1    0.228456    0.560070    0.652112    11.00000    0.07370    0.04167 =
         0.04870    0.00502    0.02020    0.02610
AFIX  43
H15B  2    0.227664    0.614317    0.650218    11.00000   -1.20000
AFIX   0
C15C  1    0.563362    0.748030    0.662017    11.00000    0.07599    0.07525 =
         0.04771    0.01688    0.02516    0.03963
AFIX  43
H15C  2    0.508923    0.695300    0.663996    11.00000   -1.20000
AFIX   0
C15   1    0.378321    0.889091    0.646322    11.00000    0.12875    0.04232 =
         0.03518    0.00118    0.00246    0.03125
AFIX  43
H15   2    0.432644    0.883434    0.650156    11.00000   -1.20000
AFIX   0
C16   1    0.301014    0.835963    0.656997    11.00000    0.12040    0.03472 =
         0.05309   -0.00268   -0.01301    0.04550
C16C  1    0.576645    0.829455    0.673675    11.00000    0.05750    0.09080 =
         0.05601    0.01126    0.01272    0.03961
C16B  1    0.295629    0.557281    0.670334    11.00000    0.08927    0.04154 =
         0.06996    0.01215    0.04176    0.03495
C17C  1    0.564488    0.936465    0.693473    11.00000    0.07598    0.06260 =
         0.04234    0.01080    0.00878    0.02043
C17B  1    0.416243    0.584698    0.700151    11.00000    0.06364    0.06090 =
         0.06726    0.01002    0.02100    0.02840
C17   1    0.193092    0.735428    0.677522    11.00000    0.08048    0.06392 =
         0.03751   -0.00241   -0.00127    0.04062
[truncated: 995,779 more chars]
